# Supplementary material for: G-quadruplexes in the proximity 3′-UTR enhances alternative polyadenylation of Neogenin 1
Source: iScience. 2025 Nov 10;28(12):113952. doi: 10.1016/j.isci.2025.113952 (PMC12686709; doi:10.1016/j.isci.2025.113952)
Supplement: Table S2. DPAC NT vs. RHPS4 treated total list [file mmc2.xlsx]

## Sheet: Feuil1
Gene Name	Mean Counts Cond1	Mean Counts Cond2	Fold Change	pAdj	DE Result	Any Splicing APA? (DPAC)	Any Tandem APA? (DPAC)	#Exons with a PAC	Exon Names	Exon fraction Cond1	Exon fraction Cond2	Exon Fraction Change	Exon Results_x000D_ (NA = Not significant)	#PACs per Exon	PDU per Exon Cond1	PDU per Exon Cond2	delta-PDUI per Exon
KIAA0825	127.922	7008.6	5.778	0	UP	No	No	3	KIAA0825_intron_chr5:93720072_x000D_ KIAA0825_intron_chr5:93918137_x000D_ KIAA0825_intron_chr5:93954204	0.5261_x000D_ 0.4495_x000D_ 0.0244	0.008_x000D_ 0.9912_x000D_ 0.0005	-0.5181_x000D_ 0.5417_x000D_ -0.0239	NA_x000D_ Up_x000D_ NA	1_x000D_ 1_x000D_ 1	NA_x000D_ NA_x000D_ NA	NA_x000D_ NA_x000D_ NA	NA_x000D_ NA_x000D_ NA
ALPK2	0	6.6075	5.2982	1	NC	No	No	2	ALPK2_exon_chr18:56149271_x000D_ ALPK2_exon_chr18:56205456	nan_x000D_ nan	0.4615_x000D_ 0.5385	nan_x000D_ nan	NA_x000D_ NA	1_x000D_ 1	NA_x000D_ NA	NA_x000D_ NA	NA_x000D_ NA
PPP1R1C	0	5.4184	5.041	1	NC	No	No	1	PPP1R1C_exon_chr2:182981933	1	1	0	NA	1	NA	NA	NA
ZNF331	0	5.2571	4.9839	1	NC	No	No	2	ZNF331_exon_chr19:54079950_x000D_ ZNF331_intron_chr19:54025938	nan_x000D_ nan	0.6569_x000D_ 0.3431	nan_x000D_ nan	NA_x000D_ NA	1_x000D_ 1	NA_x000D_ NA	NA_x000D_ NA	NA_x000D_ NA
GRM4	0	5.34	4.9809	1	NC	No	No	1	GRM4_exon_chr6:33990647	1	1	0	NA	1	NA	NA	NA
ACTA1	0	5.3069	4.9723	1	NC	No	No	1	ACTA1_exon_chr1:229567389	1	1	0	NA	1	NA	NA	NA
ZNF527	0	5.2197	4.9589	1	NC	No	No	1	ZNF527_exon_chr19:37879207	1	1	0	NA	2	NA	NA	0.2494
ITGB8	0	5.1953	4.9517	1	NC	No	No	1	ITGB8_exon_chr7:20449497	1	1	0	NA	1	NA	NA	NA
CCDC170	0	5.2163	4.9456	1	NC	No	No	1	CCDC170_exon_chr6:151939081	1	1	0	NA	1	NA	NA	NA
INHBE	0	4.7986	4.8413	1	NC	No	No	1	INHBE_exon_chr12:57849876	1	1	0	NA	1	NA	NA	NA
LOC101927354	0	4.5632	4.7846	1	NC	No	No	1	LOC101927354_exon_chr7:7317215	1	1	0	NA	1	NA	NA	NA
NALT1	0.3446	8.4448	4.6865	1	NC	No	No	1	NALT1_exon_chr9:139443997	1	1	0	NA	1	NA	NA	NA
RASGRF1	0	4.1291	4.6256	1	NC	No	No	2	RASGRF1_intron_chr15:79272961_x000D_ RASGRF1_intron_chr15:79294003	nan_x000D_ nan	0.3086_x000D_ 0.6914	nan_x000D_ nan	NA_x000D_ NA	1_x000D_ 1	NA_x000D_ NA	NA_x000D_ NA	NA_x000D_ NA
MFSD4A	0.3108	7.888	4.5834	1	NC	No	No	1	MFSD4A_exon_chr1:205569533	1	1	0	NA	1	NA	NA	NA
LOC101927762	0	3.666	4.4606	1	NC	No	No	1	LOC101927762_exon_chr10:988419	1	1	0	NA	1	NA	NA	NA
MYOZ1	0	3.6275	4.4338	1	NC	No	No	1	MYOZ1_exon_chr10:75391919	1	1	0	NA	1	NA	NA	NA
S100P	0.3446	6.9577	4.409	1	NC	No	No	1	S100P_exon_chr4:6698619	1	1	0	NA	1	NA	NA	NA
ZNF528	0	3.5579	4.4019	1	NC	No	No	1	ZNF528_exon_chr19:52904937	1	1	0	NA	1	NA	NA	NA
CCDC65	0	3.5148	4.3928	1	NC	No	No	2	CCDC65_exon_chr12:49314950_x000D_ CCDC65_intron_chr12:49308356	nan_x000D_ nan	0.1739_x000D_ 0.8261	nan_x000D_ nan	NA_x000D_ NA	1_x000D_ 1	NA_x000D_ NA	NA_x000D_ NA	NA_x000D_ NA
RASAL2-AS1	0	3.4252	4.3841	1	NC	No	No	1	RASAL2-AS1_exon_chr1:178062547	1	1	0	NA	1	NA	NA	NA
GDAP1L1	0.3446	6.7864	4.3692	1	NC	No	No	1	GDAP1L1_exon_chr20:42907596	1	1	0	NA	1	NA	NA	NA
LOC100287808	0	3.4894	4.3659	1	NC	No	No	1	LOC100287808_exon_chr17:36905286	1	1	0	NA	3	NA	NA	0.6655
INSYN1	0	3.4041	4.3598	1	NC	No	No	1	INSYN1_exon_chr15:74032983	1	1	0	NA	1	NA	NA	NA
COL9A2	0	3.3877	4.3334	1	NC	No	No	1	COL9A2_exon_chr1:40767053	1	1	0	NA	1	NA	NA	NA
NGF	0	3.3877	4.3311	1	NC	No	No	1	NGF_exon_chr1:115829428	1	1	0	NA	1	NA	NA	NA
YY1AP1	0	3.3302	4.311	1	NC	No	No	1	YY1AP1_intron_chr1:155642350	1	1	0	NA	1	NA	NA	NA
LOC728485	0.5208	11.3607	4.2717	0.1614	NC	No	No	1	LOC728485_exon_chr19:37266287	1	1	0	NA	2	NA	NA	0.5555
PRSS22	0	3.2385	4.2653	1	NC	No	No	1	PRSS22_exon_chr16:2903330	1	1	0	NA	1	NA	NA	NA
URAD	0	3.1844	4.2509	1	NC	No	No	1	URAD_exon_chr13:28552589	1	1	0	NA	1	NA	NA	NA
FES	0.2604	6.1865	4.2409	1	NC	No	No	1	FES_exon_chr15:91438645	1	1	0	NA	1	NA	NA	NA
GDNF	0.3446	6.161	4.2286	1	NC	No	No	1	GDNF_exon_chr5:37816237	1	1	0	NA	2	NA	NA	0.5001
SSPOP	0	3.1158	4.2226	1	NC	No	No	1	SSPOP_exon_chr7:149530895	1	1	0	NA	1	NA	NA	NA
MIR31HG	0	3.0837	4.2142	1	NC	No	No	1	MIR31HG_exon_chr9:21455943	1	1	0	NA	1	NA	NA	NA
CALCR	0	3.0937	4.2116	1	NC	No	No	1	CALCR_exon_chr7:93055901	1	1	0	NA	1	NA	NA	NA
PRSS43P	0	3.1148	4.2074	1	NC	No	No	1	PRSS43P_exon_chr3:46795411	1	1	0	NA	1	NA	NA	NA
NEUROG2-AS1	0	3.0927	4.1992	1	NC	No	No	1	NEUROG2-AS1_intron_chr4:113436796	1	1	0	NA	1	NA	NA	NA
NUPR1	35.7426	643.26	4.1848	0	UP	No	No	1	NUPR1_exon_chr16:28548990	1	1	0	NA	1	NA	NA	NA
METTL27	0.3108	5.8471	4.1767	1	NC	No	No	1	METTL27_exon_chr7:73249332	1	1	0	NA	1	NA	NA	NA
TUBA3FP	0.3108	5.9102	4.1667	1	NC	No	No	1	TUBA3FP_exon_chr22:21363742	1	1	0	NA	1	NA	NA	NA
KCNJ2-AS1	0	2.8804	4.1315	1	NC	No	No	1	KCNJ2-AS1_exon_chr17:68165543	1	1	0	NA	1	NA	NA	NA
LOC101929577	0	2.8971	4.1018	1	NC	No	No	1	LOC101929577_exon_chr4:106925113	1	1	0	NA	1	NA	NA	NA
LMX1A	0	2.7998	4.0804	1	NC	No	No	1	LMX1A_intron_chr1:165218644	1	1	0	NA	1	NA	NA	NA
NFKBID	0	2.7202	4.041	1	NC	No	No	1	NFKBID_intron_chr19:36393094	1	1	0	NA	1	NA	NA	NA
SERINC4	0	2.7402	4.0208	1	NC	No	No	1	SERINC4_exon_chr15:44087411	1	1	0	NA	1	NA	NA	NA
LTC4S	0.3446	5.2638	4.0036	1	NC	No	No	1	LTC4S_exon_chr5:179223253	1	1	0	NA	1	NA	NA	NA
ZNF843	0	2.6617	4.0018	1	NC	No	No	1	ZNF843_intron_chr16:31453956	1	1	0	NA	1	NA	NA	NA
TRIM22	0	2.6617	3.9971	1	NC	No	No	1	TRIM22_exon_chr11:5730282	1	1	0	NA	1	NA	NA	NA
TRIM17	0	2.6186	3.9906	1	NC	No	No	1	TRIM17_exon_chr1:228596976	1	1	0	NA	1	NA	NA	NA
LINC02241	0.3446	5.0859	3.9771	1	NC	No	No	1	LINC02241_intron_chr5:20670720	1	1	0	NA	1	NA	NA	NA
SYT11	0	2.57	3.9399	1	NC	No	No	1	SYT11_exon_chr1:155850988	1	1	0	NA	1	NA	NA	NA
TMEM31	0	2.57	3.9389	1	NC	No	No	1	TMEM31_exon_chrX:102968521	1	1	0	NA	1	NA	NA	NA
ADHFE1	0	2.5446	3.9192	1	NC	No	No	1	ADHFE1_intron_chr8:67344810	1	1	0	NA	1	NA	NA	NA
SLC39A5	0	2.4784	3.8818	1	NC	No	No	1	SLC39A5_exon_chr12:56631371	1	1	0	NA	1	NA	NA	NA
GBP2	0	2.4429	3.8614	1	NC	No	No	1	GBP2_exon_chr1:89573974	1	1	0	NA	1	NA	NA	NA
RAG1	0	2.4429	3.8562	1	NC	No	No	1	RAG1_exon_chr11:36594840	1	1	0	NA	1	NA	NA	NA
ST8SIA6	0	2.3567	3.8279	1	NC	No	No	1	ST8SIA6_intron_chr10:17495557	1	1	0	NA	1	NA	NA	NA
SULT1C2	0	2.3567	3.8279	1	NC	No	No	1	SULT1C2_intron_chr2:108922051	1	1	0	NA	1	NA	NA	NA
LAPTM5	0	2.3667	3.8277	1	NC	No	No	1	LAPTM5_exon_chr1:31206764	1	1	0	NA	1	NA	NA	NA
STX11	0.6554	8.6415	3.8146	0.3994	NC	No	No	1	STX11_exon_chr6:144507759	1	1	0	NA	2	NA	NA	-0.333
LOC646903	0.5712	7.8493	3.7365	1	NC	No	No	1	LOC646903_exon_chr3:149689065	1	1	0	NA	2	NA	NA	0.8374
GLB1L3	0	2.1855	3.7289	1	NC	No	No	1	GLB1L3_intron_chr11:134181064	1	1	0	NA	1	NA	NA	NA
LOC100996654	0	2.1811	3.6969	1	NC	No	No	1	LOC100996654_intron_chr7:54827217	1	1	0	NA	1	NA	NA	NA
FAM66A	0	2.1811	3.6969	1	NC	No	No	1	FAM66A_intron_chr8:12225811	1	1	0	NA	1	NA	NA	NA
KCNE5	0	2.1811	3.6969	1	NC	No	No	1	KCNE5_exon_chrX:108868401	1	1	0	NA	1	NA	NA	NA
CALHM6	0	2.1701	3.6768	1	NC	No	No	1	CALHM6_exon_chr6:116784445	1	1	0	NA	1	NA	NA	NA
FBXO15	0	2.1369	3.6644	1	NC	No	No	1	FBXO15_exon_chr18:71740965	1	1	0	NA	1	NA	NA	NA
PTGER3	0	2.1259	3.6607	1	NC	No	No	1	PTGER3_exon_chr1:71478167	1	1	0	NA	1	NA	NA	NA
FXYD7	0	2.0948	3.6585	1	NC	No	No	1	FXYD7_exon_chr19:35644796	1	1	0	NA	1	NA	NA	NA
ZNF488	0	2.1149	3.6544	1	NC	No	No	1	ZNF488_exon_chr10:48370424	1	1	0	NA	1	NA	NA	NA
ATE1-AS1	0	2.1149	3.6544	1	NC	No	No	1	ATE1-AS1_exon_chr10:123710852	1	1	0	NA	1	NA	NA	NA
LOC101929066	0	2.1149	3.6388	1	NC	No	No	1	LOC101929066_exon_chr8:17945508	1	1	0	NA	1	NA	NA	NA
SLCO2A1	1.21	14.8644	3.6271	0.0501	UP	No	No	1	SLCO2A1_exon_chr3:133653674	1	1	0	NA	2	NA	NA	0.182
KCNN2	0	2.0684	3.614	1	NC	No	No	1	KCNN2_exon_chr5:113831591	1	1	0	NA	1	NA	NA	NA
PIGT	0.605	7.2139	3.5997	1	NC	No	No	1	PIGT_intron_chr20:44050223	1	1	0	NA	1	NA	NA	NA
TMEM253	0	2.0243	3.5932	1	NC	No	No	1	TMEM253_exon_chr14:21571297	1	1	0	NA	1	NA	NA	NA
GSPT2	0	2.0243	3.5932	1	NC	No	No	1	GSPT2_exon_chrX:51486537	1	1	0	NA	1	NA	NA	NA
SHFL	0.605	7.2857	3.5883	1	NC	No	No	1	SHFL_exon_chr19:10202745	1	1	0	NA	2	NA	NA	0.4076
FRMPD3	0.2604	3.7887	3.5693	1	NC	No	No	1	FRMPD3_exon_chrX:106843532	1	1	0	NA	1	NA	NA	NA
KCNF1	0.3446	3.886	3.5605	1	NC	No	No	1	KCNF1_exon_chr2:11052059	1	1	0	NA	1	NA	NA	NA
LOC105371998	0	1.9236	3.5531	1	NC	No	No	1	LOC105371998_exon_chr18:12447542	1	1	0	NA	1	NA	NA	NA
CDKN1A	0.3446	3.8097	3.5479	1	NC	No	No	1	CDKN1A_exon_chr6:36648250	1	1	0	NA	1	NA	NA	NA
ARL16	0	1.9236	3.5437	1	NC	No	No	1	ARL16_exon_chr17:79648909	1	1	0	NA	1	NA	NA	NA
ARHGAP9	0.3446	3.7522	3.5274	1	NC	No	No	1	ARHGAP9_intron_chr12:57872322	1	1	0	NA	1	NA	NA	NA
LINC00491	0.3446	3.7622	3.5121	1	NC	No	No	1	LINC00491_exon_chr5:101945470	1	1	0	NA	1	NA	NA	NA
TLE6	0.2604	3.6395	3.4973	1	NC	No	No	1	TLE6_exon_chr19:2994897	1	1	0	NA	1	NA	NA	NA
IQCH-AS1	0	1.833	3.4766	1	NC	No	No	1	IQCH-AS1_exon_chr15:67700813	1	1	0	NA	1	NA	NA	NA
GATD1	0	1.833	3.4675	1	NC	No	No	1	GATD1_exon_chr11:771212	1	1	0	NA	1	NA	NA	NA
GCGR	0	1.833	3.4675	1	NC	No	No	1	GCGR_exon_chr17:79771349	1	1	0	NA	1	NA	NA	NA
KC6	0	1.833	3.4675	1	NC	No	No	1	KC6_intron_chr18:39081083	1	1	0	NA	1	NA	NA	NA
TNS1	0	1.833	3.4675	1	NC	No	No	1	TNS1_exon_chr2:218669326	1	1	0	NA	1	NA	NA	NA
PAK5	0	1.833	3.4675	1	NC	No	No	1	PAK5_intron_chr20:9799327	1	1	0	NA	1	NA	NA	NA
PRSS8	0.2604	3.592	3.4594	1	NC	No	No	1	PRSS8_exon_chr16:31143656	1	1	0	NA	1	NA	NA	NA
MIR3651	0.2604	3.5158	3.449	1	NC	No	No	1	MIR3651_exon_chr9:95054875	1	1	0	NA	1	NA	NA	NA
GDF15	7.2588	79.2955	3.4463	0	UP	No	No	1	GDF15_exon_chr19:18499095	1	1	0	NA	1	NA	NA	NA
ELOVL7	23.1377	251.64	3.4461	0	UP	No	No	2	ELOVL7_exon_chr5:60050660_x000D_ ELOVL7_intron_chr5:60060053	0.9025_x000D_ 0.0975	0.1047_x000D_ 0.8953	-0.7978_x000D_ 0.7978	NA_x000D_ Up	2_x000D_ 1	1.0_x000D_ NA	0.9511_x000D_ NA	-0.0489_x000D_ NA
LINC01763	0	1.8176	3.4325	1	NC	No	No	1	LINC01763_exon_chr1:91319784	1	1	0	NA	1	NA	NA	NA
KRT42P	0	1.8176	3.4325	1	NC	No	No	1	KRT42P_exon_chr17:39782883	1	1	0	NA	1	NA	NA	NA
SLC27A6	0	1.8176	3.4325	1	NC	No	No	1	SLC27A6_exon_chr5:128368798	1	1	0	NA	1	NA	NA	NA
BVES-AS1	0.7812	9.3144	3.4286	0.2445	NC	No	No	2	BVES-AS1_exon_chr6:105616605_x000D_ BVES-AS1_intron_chr6:105595255	1.0_x000D_ 0.0	0.6666_x000D_ 0.3334	-0.3334_x000D_ 0.3334	NA_x000D_ NA	1_x000D_ 1	NA_x000D_ NA	NA_x000D_ NA	NA_x000D_ NA
HFM1	0.9325	9.8614	3.4272	0.3279	NC	No	No	2	HFM1_exon_chr1:91726916_x000D_ HFM1_intron_chr1:91727797	1.0_x000D_ 0.0	0.6787_x000D_ 0.3213	-0.3213_x000D_ 0.3213	NA_x000D_ NA	1_x000D_ 1	NA_x000D_ NA	NA_x000D_ NA	NA_x000D_ NA
C2orf50	0.3446	3.5248	3.4255	1	NC	No	No	1	C2orf50_exon_chr2:11284045	1	1	0	NA	1	NA	NA	NA
LOC101927021	0	1.8176	3.4217	1	NC	No	No	1	LOC101927021_exon_chr7:1203796	1	1	0	NA	1	NA	NA	NA
AKAP6	24.3294	265.619	3.4187	0	UP	No	Yes	2	AKAP6_exon_chr14:33299053_x000D_ AKAP6_intron_chr14:32903023	0.1158_x000D_ 0.8842	0.0158_x000D_ 0.9842	-0.0999_x000D_ 0.0999	NA_x000D_ NA	3_x000D_ 2	0.4037_x000D_ NA	0.7988_x000D_ NA	0.3951_x000D_ -0.3493
DLX3	0	1.7745	3.4185	1	NC	No	No	1	DLX3_exon_chr17:48069228	1	1	0	NA	1	NA	NA	NA
TP53TG1	0	1.8065	3.4087	1	NC	No	No	1	TP53TG1_intron_chr7:86974358	1	1	0	NA	1	NA	NA	NA
RAPGEF3	6.7884	70.4846	3.3988	0	UP	No	No	2	RAPGEF3_exon_chr12:48131468_x000D_ RAPGEF3_intron_chr12:48140642	0.8484_x000D_ 0.1516	0.8518_x000D_ 0.1482	0.0034_x000D_ -0.0034	NA_x000D_ NA	2_x000D_ 1	NA_x000D_ NA	NA_x000D_ NA	0.0648_x000D_ NA
IGSF10	0	1.7624	3.3904	1	NC	No	No	1	IGSF10_exon_chr3:151156385	1	1	0	NA	1	NA	NA	NA
LINC01284	0	1.7624	3.3904	1	NC	No	No	1	LINC01284_intron_chrX:50914159	1	1	0	NA	1	NA	NA	NA
RGS11	0	1.7734	3.3901	1	NC	No	No	1	RGS11_exon_chr16:319382	1	1	0	NA	1	NA	NA	NA
SPATA9	0	1.7624	3.3848	1	NC	No	No	1	SPATA9_intron_chr5:95067396	1	1	0	NA	1	NA	NA	NA
CCDC140	0	1.7734	3.3806	1	NC	No	No	1	CCDC140_exon_chr2:223168464	1	1	0	NA	1	NA	NA	NA
INSC	0.9325	9.5498	3.3744	0.3169	NC	No	No	1	INSC_exon_chr11:15267457	1	1	0	NA	1	NA	NA	NA
LOC105379143	0.3108	3.2871	3.3469	1	NC	No	No	1	LOC105379143_intron_chr5:118369964	1	1	0	NA	1	NA	NA	NA
FOXL1	0	1.7159	3.3416	1	NC	No	No	1	FOXL1_exon_chr16:86612154	1	1	0	NA	1	NA	NA	NA
ZNF781	0.3108	3.2971	3.3341	1	NC	No	No	1	ZNF781_intron_chr19:38183052	1	1	0	NA	1	NA	NA	NA
ALDH8A1	0.2604	3.286	3.3261	1	NC	No	No	1	ALDH8A1_exon_chr6:135240005	1	1	0	NA	1	NA	NA	NA
NEU4	0	1.6618	3.3261	1	NC	No	No	1	NEU4_exon_chr2:242757376	1	1	0	NA	1	NA	NA	NA
HBA1	0	1.6828	3.3177	1	NC	No	No	1	HBA1_exon_chr16:227281	1	1	0	NA	1	NA	NA	NA
LOC101928764	0	1.6718	3.3148	1	NC	No	No	1	LOC101928764_exon_chr13:21861661	1	1	0	NA	1	NA	NA	NA
RORA-AS1	0.3108	3.2275	3.2962	1	NC	No	No	2	RORA-AS1_intron_chr15:60820926_x000D_ RORA-AS1_intron_chr15:60823416	0.0_x000D_ 1.0	0.5551_x000D_ 0.4449	0.5551_x000D_ -0.5551	NA_x000D_ NA	1_x000D_ 1	NA_x000D_ NA	NA_x000D_ NA	NA_x000D_ NA
KCNA2	0	1.6143	3.2676	1	NC	No	No	1	KCNA2_exon_chr1:111147567	1	1	0	NA	1	NA	NA	NA
LINC02298	0.9158	8.7344	3.2634	0.3337	NC	No	No	3	LINC02298_exon_chr14:105561876_x000D_ LINC02298_exon_chr14:105565618_x000D_ LINC02298_intron_chr14:105565227	1.0_x000D_ 0.0_x000D_ 0.0	0.3274_x000D_ 0.4386_x000D_ 0.2339	-0.6726_x000D_ 0.4386_x000D_ 0.2339	NA_x000D_ NA_x000D_ NA	1_x000D_ 1_x000D_ 1	NA_x000D_ NA_x000D_ NA	NA_x000D_ NA_x000D_ NA	NA_x000D_ NA_x000D_ NA
LINC01166	0	1.5711	3.2555	1	NC	No	No	1	LINC01166_exon_chr10:134759985	1	1	0	NA	1	NA	NA	NA
CRYBG1	0	1.5711	3.2549	1	NC	No	No	1	CRYBG1_exon_chr6:107016346	1	1	0	NA	1	NA	NA	NA
KDM4A-AS1	0	1.5711	3.2473	1	NC	No	No	1	KDM4A-AS1_intron_chr1:44170023	1	1	0	NA	1	NA	NA	NA
PDC-AS1	0	1.5711	3.2473	1	NC	No	No	1	PDC-AS1_intron_chr1:186405705	1	1	0	NA	1	NA	NA	NA
ZNF559	0	1.5711	3.2473	1	NC	No	No	1	ZNF559_exon_chr19:9452292	1	1	0	NA	1	NA	NA	NA
TDRD12	0	1.5711	3.2473	1	NC	No	No	1	TDRD12_exon_chr19:33318069	1	1	0	NA	1	NA	NA	NA
LINC02041	0	1.5711	3.2473	1	NC	No	No	1	LINC02041_exon_chr3:187167038	1	1	0	NA	1	NA	NA	NA
PCDHB15	0	1.5711	3.2473	1	NC	No	No	1	PCDHB15_exon_chr5:140624962	1	1	0	NA	1	NA	NA	NA
LINC01512	0	1.5711	3.2473	1	NC	No	No	1	LINC01512_exon_chr6:43904100	1	1	0	NA	1	NA	NA	NA
HEPH	0	1.5711	3.2473	1	NC	No	No	1	HEPH_exon_chrX:65486281	1	1	0	NA	1	NA	NA	NA
LCN15	0.9662	8.709	3.22	1	NC	No	No	1	LCN15_exon_chr9:139654235	1	1	0	NA	1	NA	NA	NA
IDI2-AS1	0.3108	2.9811	3.2115	1	NC	No	No	1	IDI2-AS1_exon_chr10:1089468	1	1	0	NA	1	NA	NA	NA
TMEM154	0	1.5126	3.1802	1	NC	No	No	1	TMEM154_exon_chr4:153549713	1	1	0	NA	1	NA	NA	NA
FAM20A	0.2604	2.9235	3.1738	1	NC	No	No	1	FAM20A_exon_chr17:66533882	1	1	0	NA	1	NA	NA	NA
MID1IP1-AS1	0	1.4905	3.1629	1	NC	No	No	1	MID1IP1-AS1_exon_chrX:38661045	1	1	0	NA	1	NA	NA	NA
COLEC11	0.3446	2.9115	3.156	1	NC	No	No	1	COLEC11_exon_chr2:3691316	1	1	0	NA	1	NA	NA	NA
ZRANB2-AS2	0.3108	2.9004	3.1526	1	NC	No	No	1	ZRANB2-AS2_exon_chr1:71702812	1	1	0	NA	1	NA	NA	NA
LOC339192	0.2604	2.8309	3.1095	1	NC	No	No	1	LOC339192_intron_chr17:43297634	1	1	0	NA	1	NA	NA	NA
COL6A4P1	0	1.4541	3.1086	1	NC	No	No	1	COL6A4P1_intron_chr3:15211454	1	1	0	NA	1	NA	NA	NA
USH1C	0.882	7.6559	3.1053	0.391	NC	No	No	1	USH1C_exon_chr11:17515923	1	1	0	NA	1	NA	NA	NA
LOC101928177	0	1.4541	3.102	1	NC	No	No	1	LOC101928177_intron_chr1:156591671	1	1	0	NA	1	NA	NA	NA
AXDND1	0	1.4541	3.1012	1	NC	No	No	1	AXDND1_intron_chr1:179335741	1	1	0	NA	1	NA	NA	NA
LOC105369691	0	1.3999	3.0768	1	NC	No	No	1	LOC105369691_intron_chr12:22777606	1	1	0	NA	1	NA	NA	NA
C7orf61	0	1.421	3.0742	1	NC	No	No	1	C7orf61_exon_chr7:100054608	1	1	0	NA	1	NA	NA	NA
BNC1	0	1.4099	3.0626	1	NC	No	No	1	BNC1_exon_chr15:83926878	1	1	0	NA	1	NA	NA	NA
SLC6A17	0.3446	2.7402	3.0574	1	NC	No	No	1	SLC6A17_exon_chr1:110740697	1	1	0	NA	1	NA	NA	NA
CDK6-AS1	0.6554	5.0494	3.0303	1	NC	No	No	1	CDK6-AS1_exon_chr7:92546150	1	1	0	NA	2	NA	NA	0.3147
CLVS2	0.2604	2.6286	3.0261	1	NC	No	No	2	CLVS2_exon_chr6:123318363_x000D_ CLVS2_exon_chr6:123384818	0.0_x000D_ 1.0	0.5882_x000D_ 0.4118	0.5882_x000D_ -0.5882	NA_x000D_ NA	1_x000D_ 1	NA_x000D_ NA	NA_x000D_ NA	NA_x000D_ NA
FOXC2	0	1.3093	3.0065	1	NC	No	No	1	FOXC2_exon_chr16:86600434	1	1	0	NA	1	NA	NA	NA
LOC105372631	0.9158	7.2339	3.0005	0.7097	NC	No	No	2	LOC105372631_exon_chr20:44076883_x000D_ LOC105372631_intron_chr20:44058310	0.6252_x000D_ 0.3748	0.7872_x000D_ 0.2128	0.162_x000D_ -0.162	NA_x000D_ NA	1_x000D_ 1	NA_x000D_ NA	NA_x000D_ NA	NA_x000D_ NA
LINC02601	0.5712	4.697	2.9942	1	NC	No	No	1	LINC02601_exon_chrX:41135341	1	1	0	NA	1	NA	NA	NA
SGK2	0	1.3093	2.9873	1	NC	No	No	1	SGK2_exon_chr20:42213491	1	1	0	NA	1	NA	NA	NA
SEC24C	0	1.3093	2.9873	1	NC	No	No	1	SEC24C_intron_chr10:75511001	1	1	0	NA	1	NA	NA	NA
SNORA40	0	1.3093	2.9873	1	NC	No	No	1	SNORA40_exon_chr11:93468402	1	1	0	NA	1	NA	NA	NA
GLIPR1L2	0	1.3093	2.9873	1	NC	No	No	1	GLIPR1L2_intron_chr12:75785130	1	1	0	NA	1	NA	NA	NA
STX1B	0	1.3093	2.9873	1	NC	No	No	1	STX1B_exon_chr16:31004561	1	1	0	NA	1	NA	NA	NA
LOC101928371	0	1.3093	2.9873	1	NC	No	No	1	LOC101928371_exon_chr2:88874031	1	1	0	NA	1	NA	NA	NA
TMPRSS2	0	1.3093	2.9873	1	NC	No	No	1	TMPRSS2_exon_chr21:42838080	1	1	0	NA	1	NA	NA	NA
PVT1	0	1.3093	2.9873	1	NC	No	No	1	PVT1_intron_chr8:128903244	1	1	0	NA	1	NA	NA	NA
ACTL7B	0	1.3093	2.9873	1	NC	No	No	1	ACTL7B_exon_chr9:111618266	1	1	0	NA	1	NA	NA	NA
LMNB1-DT	0.6554	5.0892	2.9718	1	NC	No	No	1	LMNB1-DT_intron_chr5:126111986	1	1	0	NA	1	NA	NA	NA
FOXP3	0	1.3193	2.9681	1	NC	No	No	1	FOXP3_exon_chrX:49107944	1	1	0	NA	1	NA	NA	NA
PAGE4	0.2604	2.5446	2.9549	1	NC	No	No	1	PAGE4_exon_chrX:49598448	1	1	0	NA	1	NA	NA	NA
OTX2	0.3446	2.5336	2.932	1	NC	No	No	1	OTX2_exon_chr14:57269073	1	1	0	NA	1	NA	NA	NA
FANCF	0.3446	2.4473	2.9304	1	NC	No	No	1	FANCF_exon_chr11:22647369	1	1	0	NA	2	NA	NA	NA
CPA6	46.5943	355.308	2.9268	0	UP	No	No	1	CPA6_intron_chr8:68536410	1	1	0	NA	1	NA	NA	NA
PDZK1P1	0.2604	2.5115	2.9192	1	NC	No	No	1	PDZK1P1_intron_chr1:145945366	1	1	0	NA	1	NA	NA	NA
GEMIN7-AS1	0.6216	4.6395	2.9189	1	NC	No	No	1	GEMIN7-AS1_exon_chr19:45588898	1	1	0	NA	1	NA	NA	NA
LINC02259	0.6554	4.697	2.9153	1	NC	No	No	1	LINC02259_exon_chr15:72901094	1	1	0	NA	1	NA	NA	NA
LOC100268168	0	1.2507	2.9035	1	NC	No	No	1	LOC100268168_exon_chr5:172383031	1	1	0	NA	1	NA	NA	NA
FERMT1	0.2604	2.4784	2.8912	1	NC	No	No	1	FERMT1_exon_chr20:6057993	1	1	0	NA	1	NA	NA	NA
TMEFF2	0.5712	4.2903	2.8886	1	NC	No	No	1	TMEFF2_exon_chr2:192815190	1	1	0	NA	1	NA	NA	NA
TMEM217	0	1.2287	2.8855	1	NC	No	No	1	TMEM217_intron_chr6:37184847	1	1	0	NA	1	NA	NA	NA
KIF6	2.7136	20.2255	2.8852	0.0127	UP	No	No	2	KIF6_exon_chr6:39304324_x000D_ KIF6_exon_chr6:39659638	0.3446_x000D_ 0.6554	0.412_x000D_ 0.588	0.0674_x000D_ -0.0674	NA_x000D_ NA	1_x000D_ 3	NA_x000D_ NA	NA_x000D_ NA	NA_x000D_ -0.166
LOC51145	0.3108	2.3567	2.8771	1	NC	No	No	1	LOC51145_exon_chr9:128506216	1	1	0	NA	1	NA	NA	NA
ZMYND15	1.6049	11.258	2.8728	0.1804	NC	No	No	1	ZMYND15_exon_chr17:4649113	1	1	0	NA	1	NA	NA	NA
ABCA8	0.2604	2.4098	2.8686	1	NC	No	No	1	ABCA8_intron_chr17:66918382	1	1	0	NA	1	NA	NA	NA
GDNF-AS1	0.3108	2.2982	2.8322	1	NC	No	No	1	GDNF-AS1_exon_chr5:37874802	1	1	0	NA	1	NA	NA	NA
ARHGAP23	0.3446	2.2861	2.8042	1	NC	No	No	1	ARHGAP23_exon_chr17:36666179	1	1	0	NA	1	NA	NA	NA
HCN4	5.1927	34.1947	2.787	0.0001	UP	No	No	1	HCN4_exon_chr15:73616290	1	1	0	NA	1	NA	NA	NA
NWD2	0	1.138	2.7782	1	NC	No	No	1	NWD2_intron_chr4:37358104	1	1	0	NA	1	NA	NA	NA
ZNF2	0.2604	2.1965	2.7768	1	NC	No	No	1	ZNF2_intron_chr2:95846017	1	1	0	NA	1	NA	NA	NA
LINC02762	0.605	4.0141	2.741	1	NC	No	No	1	LINC02762_intron_chr11:112141506	1	1	0	NA	1	NA	NA	NA
GLTPD2	0.5208	3.687	2.7374	1	NC	No	No	1	GLTPD2_exon_chr17:4693053	1	1	0	NA	1	NA	NA	NA
DSCR8	0.6891	4.2759	2.7354	1	NC	No	No	1	DSCR8_exon_chr21:39528397	1	1	0	NA	1	NA	NA	NA
ZNF749	0.2604	2.1811	2.729	1	NC	No	No	1	ZNF749_exon_chr19:57954658	1	1	0	NA	1	NA	NA	NA
SLC16A6	0.9158	5.9731	2.7282	1	NC	No	No	1	SLC16A6_exon_chr17:66265487	1	1	0	NA	1	NA	NA	NA
LAMP3	1.5878	10.3741	2.7201	1	NC	No	No	2	LAMP3_exon_chr3:182842002_x000D_ LAMP3_intron_chr3:182853504	1.0_x000D_ 0.0	0.7911_x000D_ 0.2089	-0.2089_x000D_ 0.2089	NA_x000D_ NA	1_x000D_ 1	NA_x000D_ NA	NA_x000D_ NA	NA_x000D_ NA
FGF19	0.5208	3.7291	2.7133	1	NC	No	No	1	FGF19_exon_chr11:69514344	1	1	0	NA	1	NA	NA	NA
ACER2	0.2604	2.159	2.7076	1	NC	No	No	1	ACER2_exon_chr9:19450447	1	1	0	NA	1	NA	NA	NA
LOC105373496	0.2604	2.159	2.7065	1	NC	No	No	1	LOC105373496_exon_chr2:97193920	1	1	0	NA	1	NA	NA	NA
MARCHF11	0.3446	2.1049	2.7047	1	NC	No	No	1	MARCHF11_intron_chr5:16090997	1	1	0	NA	1	NA	NA	NA
GS1-24F4.2	0.3446	2.1369	2.6987	1	NC	No	No	1	GS1-24F4.2_exon_chr8:6699189	1	1	0	NA	1	NA	NA	NA
LOC401261	1.2433	7.8603	2.6861	1	NC	No	No	1	LOC401261_exon_chr6:42758153	1	1	0	NA	1	NA	NA	NA
UBE2E1-AS1	0.2604	2.1369	2.6835	1	NC	No	No	1	UBE2E1-AS1_exon_chr3:23846205	1	1	0	NA	1	NA	NA	NA
WBP11P1	0	1.0474	2.6706	1	NC	No	No	1	WBP11P1_exon_chr18:30091625	1	1	0	NA	1	NA	NA	NA
LOC101929710	0	1.0474	2.6698	1	NC	No	No	1	LOC101929710_intron_chr5:95654248	1	1	0	NA	1	NA	NA	NA
MYEOV	0	1.0474	2.6698	1	NC	No	No	1	MYEOV_exon_chr11:69062699	1	1	0	NA	1	NA	NA	NA
SPRY3	0	1.0474	2.6698	1	NC	No	No	1	SPRY3_exon_chrX:155003427	1	1	0	NA	1	NA	NA	NA
GGN	0.2604	2.0363	2.6676	1	NC	No	No	1	GGN_exon_chr19:38875169	1	1	0	NA	1	NA	NA	NA
LOC100288175	0.2604	2.0142	2.6614	1	NC	No	No	1	LOC100288175_exon_chr1:1001209	1	1	0	NA	1	NA	NA	NA
PAQR9	2.1257	13.3187	2.6566	0.3299	NC	No	No	1	PAQR9_exon_chr3:142682516	1	1	0	NA	2	NA	NA	0.1563
INPP5D	1	5.8615	2.6476	1	NC	No	No	1	INPP5D_exon_chr2:234115351	1	1	0	NA	1	NA	NA	NA
ALOX12B	0.6891	4.0595	2.6386	1	NC	No	No	1	ALOX12B_exon_chr17:7976268	1	1	0	NA	1	NA	NA	NA
NECTIN4	0.2604	2.0353	2.6362	1	NC	No	No	1	NECTIN4_exon_chr1:161042675	1	1	0	NA	1	NA	NA	NA
LRRC73	2.2099	13.207	2.6229	0.3458	NC	No	No	1	LRRC73_exon_chr6:43475046	1	1	0	NA	1	NA	NA	NA
GCNA	1.8649	11.2203	2.6215	0.9846	NC	No	No	1	GCNA_exon_chrX:70832711	1	1	0	NA	1	NA	NA	NA
ZNF440	0.5712	3.5489	2.609	1	NC	No	No	1	ZNF440_exon_chr19:11942182	1	1	0	NA	2	NA	NA	-0.1227
AZIN1-AS1	2.2603	12.7495	2.5583	0.2468	NC	No	No	3	AZIN1-AS1_exon_chr8:103989814_x000D_ AZIN1-AS1_intron_chr8:103876851_x000D_ AZIN1-AS1_intron_chr8:103892286	0.0_x000D_ 0.6959_x000D_ 0.3041	0.1579_x000D_ 0.5789_x000D_ 0.2632	0.1579_x000D_ -0.117_x000D_ -0.0409	NA_x000D_ NA_x000D_ NA	1_x000D_ 2_x000D_ 1	NA_x000D_ NA_x000D_ NA	NA_x000D_ NA_x000D_ NA	NA_x000D_ 0.1538_x000D_ NA
CORO2B	0	0.9779	2.5419	1	NC	No	No	1	CORO2B_exon_chr15:69018181	1	1	0	NA	1	NA	NA	NA
PTPRH	0.5208	3.2496	2.5368	1	NC	No	No	1	PTPRH_exon_chr19:55693271	1	1	0	NA	1	NA	NA	NA
ARL13A	0.3108	1.8761	2.5281	1	NC	No	No	1	ARL13A_intron_chrX:100224798	1	1	0	NA	1	NA	NA	NA
KCNJ3	0.9325	5.2682	2.5271	1	NC	No	No	2	KCNJ3_exon_chr2:155711238_x000D_ KCNJ3_intron_chr2:155566612	1.0_x000D_ 0.0	0.7549_x000D_ 0.2451	-0.2451_x000D_ 0.2451	NA_x000D_ NA	1_x000D_ 1	NA_x000D_ NA	NA_x000D_ NA	NA_x000D_ NA
ZNF420	1.2433	6.9895	2.5264	1	NC	No	No	2	ZNF420_exon_chr19:37618029_x000D_ ZNF420_intron_chr19:37582023	1.0_x000D_ 0.0	0.6642_x000D_ 0.3358	-0.3358_x000D_ 0.3358	NA_x000D_ NA	1_x000D_ 1	NA_x000D_ NA	NA_x000D_ NA	NA_x000D_ NA
GAL3ST4	0.6216	3.591	2.5254	1	NC	No	No	1	GAL3ST4_exon_chr7:99758582	1	1	0	NA	1	NA	NA	NA
CST5	0.2604	1.8651	2.5243	1	NC	No	No	1	CST5_exon_chr20:23856908	1	1	0	NA	1	NA	NA	NA
PRAM1	0.6891	3.7291	2.5231	1	NC	No	No	1	PRAM1_exon_chr19:8555110	1	1	0	NA	1	NA	NA	NA
TMEM190	0.5208	3.1944	2.5191	1	NC	No	No	1	TMEM190_exon_chr19:55889342	1	1	0	NA	1	NA	NA	NA
LOC400684	2.0078	11.7717	2.5143	0.2845	NC	No	No	1	LOC400684_exon_chr19:32881239	1	1	0	NA	1	NA	NA	NA
MTRNR2L6	61.744	350.655	2.5049	0	UP	No	No	1	MTRNR2L6_exon_chr7:142374130	1	1	0	NA	5	0.6439	0.7057	0.0618
CCN2	1.2433	6.7102	2.4542	0.7083	NC	No	No	1	CCN2_exon_chr6:132270700	1	1	0	NA	1	NA	NA	NA
UBA6-AS1	1.7978	9.9146	2.4442	0.7227	NC	No	No	1	UBA6-AS1_intron_chr4:68567202	1	1	0	NA	1	NA	NA	NA
ITGB2	0.3108	1.7624	2.428	1	NC	No	No	1	ITGB2_intron_chr21:46348568	1	1	0	NA	1	NA	NA	NA
FUT1	9.2937	49.1056	2.4279	0.1142	NC	No	No	1	FUT1_exon_chr19:49254540	1	1	0	NA	1	NA	NA	NA
SLC44A3-AS1	0.3108	1.6728	2.4223	1	NC	No	No	2	SLC44A3-AS1_exon_chr1:95082627_x000D_ SLC44A3-AS1_intron_chr1:95103992	0.0_x000D_ 1.0	0.2185_x000D_ 0.7815	0.2185_x000D_ -0.2185	NA_x000D_ NA	1_x000D_ 1	NA_x000D_ NA	NA_x000D_ NA	NA_x000D_ NA
DLL4	0.7812	4.4241	2.4116	1	NC	No	No	1	DLL4_exon_chr15:41230226	1	1	0	NA	1	NA	NA	NA
RB1-DT	0.5208	2.8904	2.4043	1	NC	No	No	1	RB1-DT_exon_chr13:48876628	1	1	0	NA	1	NA	NA	NA
RTL10	1	4.9047	2.3838	1	NC	No	No	1	RTL10_exon_chr22:19840009	1	1	0	NA	1	NA	NA	NA
LINC02315	0.2604	1.6728	2.3771	1	NC	No	No	1	LINC02315_intron_chr14:41443595	1	1	0	NA	1	NA	NA	NA
C3orf35	0.3108	1.7159	2.3739	1	NC	No	No	1	C3orf35_exon_chr3:37458044	1	1	0	NA	1	NA	NA	NA
RAET1K	3.8565	19.6982	2.3516	0.1208	NC	No	No	1	RAET1K_exon_chr6:150320020	1	1	0	NA	1	NA	NA	NA
FGD3	0.9158	4.5522	2.3482	1	NC	No	No	2	FGD3_exon_chr9:95797619_x000D_ FGD3_intron_chr9:95776280	0.0_x000D_ 1.0	0.9432_x000D_ 0.0568	0.9432_x000D_ -0.9432	NA_x000D_ NA	1_x000D_ 1	NA_x000D_ NA	NA_x000D_ NA	NA_x000D_ NA
LINC01816	1.2941	6.235	2.3467	0.8382	NC	No	No	1	LINC01816_exon_chr2:70351557	1	1	0	NA	1	NA	NA	NA
LOC100288846	0.3446	1.6828	2.3396	1	NC	No	No	1	LOC100288846_exon_chr14:39736265	1	1	0	NA	1	NA	NA	NA
LEAP2	1.3445	6.4704	2.3395	1	NC	No	No	1	LEAP2_exon_chr5:132210101	1	1	0	NA	1	NA	NA	NA
GPRC5D-AS1	1.0337	4.8682	2.3326	1	NC	No	No	1	GPRC5D-AS1_exon_chr12:13174947	1	1	0	NA	1	NA	NA	NA
PRAC1	0.9662	4.7622	2.3316	1	NC	No	No	1	PRAC1_exon_chr17:46799261	1	1	0	NA	1	NA	NA	NA
FAM183A	2.6215	12.4677	2.3285	0.6501	NC	No	No	1	FAM183A_exon_chr1:43621876	1	1	0	NA	1	NA	NA	NA
HMCN1	0.5208	2.7302	2.3251	1	NC	No	No	1	HMCN1_exon_chr1:186158643	1	1	0	NA	1	NA	NA	NA
ANXA3	4.7723	24.0252	2.3225	0.1085	NC	No	No	1	ANXA3_exon_chr4:79531209	1	1	0	NA	2	NA	NA	-0.0129
RORB-AS1	1.1929	5.9256	2.3081	1	NC	No	No	1	RORB-AS1_intron_chr9:77113157	1	1	0	NA	1	NA	NA	NA
CATSPERG	1.6466	8.4061	2.2983	0.6625	NC	No	No	1	CATSPERG_intron_chr19:38853472	1	1	0	NA	1	NA	NA	NA
TEX19	2.899	13.7682	2.2969	0.391	NC	No	No	1	TEX19_exon_chr17:80319755	1	1	0	NA	1	NA	NA	NA
NIM1K	1.0337	4.7301	2.2953	1	NC	No	No	1	NIM1K_exon_chr5:43280081	1	1	0	NA	1	NA	NA	NA
TMEM200A	0.5712	2.854	2.2914	1	NC	No	No	1	TMEM200A_exon_chr6:130761551	1	1	0	NA	1	NA	NA	NA
LINC00504	0.2604	1.5922	2.2891	1	NC	No	No	1	LINC00504_intron_chr4:14573770	1	1	0	NA	1	NA	NA	NA
LINC00461	0	0.7856	2.2739	1	NC	No	No	1	LINC00461_exon_chr5:87963409	1	1	0	NA	1	NA	NA	NA
AKNA	57.3084	276.573	2.2664	0	UP	No	No	1	AKNA_exon_chr9:117099586	1	1	0	NA	1	NA	NA	NA
PRRT3-AS1	0	0.7856	2.2617	1	NC	No	No	1	PRRT3-AS1_exon_chr3:9996287	1	1	0	NA	1	NA	NA	NA
LOC100506688	0	0.7856	2.2617	1	NC	No	No	1	LOC100506688_exon_chr5:990738	1	1	0	NA	1	NA	NA	NA
ZBTB41	4.8223	23.0738	2.2606	0.0302	UP	No	No	1	ZBTB41_exon_chr1:197129144	1	1	0	NA	3	NA	NA	-0.0899
ADRB1	0.6891	3.0727	2.2547	1	NC	No	No	1	ADRB1_exon_chr10:115803624	1	1	0	NA	1	NA	NA	NA
ARMCX2	0.6216	2.9015	2.2512	1	NC	No	No	1	ARMCX2_exon_chrX:100912701	1	1	0	NA	1	NA	NA	NA
ITGA7	2.9236	14.0899	2.2403	0.1508	NC	No	No	1	ITGA7_exon_chr12:56079072	1	1	0	NA	1	NA	NA	NA
HYAL1	0.3446	1.5126	2.2283	1	NC	No	No	1	HYAL1_exon_chr3:50338231	1	1	0	NA	1	NA	NA	NA
STIM2-AS1	0.6216	2.8429	2.2175	1	NC	No	No	1	STIM2-AS1_exon_chr4:26861650	1	1	0	NA	1	NA	NA	NA
RNF112	0.2604	1.4905	2.2144	1	NC	No	No	1	RNF112_exon_chr17:19319017	1	1	0	NA	1	NA	NA	NA
BCL11B	0.605	2.7523	2.2037	1	NC	No	No	1	BCL11B_exon_chr14:99642532	1	1	0	NA	1	NA	NA	NA
SLC15A2	0.3108	1.4905	2.2028	1	NC	No	No	1	SLC15A2_exon_chr3:121659677	1	1	0	NA	1	NA	NA	NA
SNORC	0.3446	1.4905	2.1998	1	NC	No	No	1	SNORC_exon_chr2:233740956	1	1	0	NA	1	NA	NA	NA
KISS1R	0.6891	3.0021	2.1912	1	NC	No	No	1	KISS1R_exon_chr19:920289	1	1	0	NA	1	NA	NA	NA
ZNF233	0.6891	3.0021	2.1865	1	NC	No	No	1	ZNF233_exon_chr19:44777051	1	1	0	NA	1	NA	NA	NA
LOC100507250	2.0337	8.7244	2.1841	0.8663	NC	No	No	1	LOC100507250_exon_chr12:69069601	1	1	0	NA	2	NA	NA	0.5029
RHEBL1	3.0415	13.8357	2.1825	0.1829	NC	No	No	1	RHEBL1_exon_chr12:49458975	1	1	0	NA	1	NA	NA	NA
CSDC2	0.8316	3.991	2.1802	1	NC	No	No	1	CSDC2_exon_chr22:41970736	1	1	0	NA	1	NA	NA	NA
PHLDA2	6.0077	26.173	2.176	0.0107	UP	No	No	1	PHLDA2_exon_chr11:2949897	1	1	0	NA	2	NA	NA	0.0253
CDK7	0.3108	1.3999	2.1739	1	NC	No	No	1	CDK7_exon_chr5:68572933	1	1	0	NA	1	NA	NA	NA
GRIN2A	0.605	2.7513	2.1705	1	NC	No	No	1	GRIN2A_intron_chr16:9916120	1	1	0	NA	1	NA	NA	NA
LAG3	1.5541	6.8393	2.1692	1	NC	No	No	2	LAG3_exon_chr12:6887409_x000D_ LAG3_intron_chr12:6884714	1.0_x000D_ 0.0	0.8106_x000D_ 0.1894	-0.1894_x000D_ 0.1894	NA_x000D_ NA	1_x000D_ 1	NA_x000D_ NA	NA_x000D_ NA	NA_x000D_ NA
IL10RA	1.0337	4.3445	2.1605	1	NC	No	No	1	IL10RA_exon_chr11:117869429	1	1	0	NA	1	NA	NA	NA
CCDC183-AS1	1.5208	6.6095	2.1531	1	NC	No	No	1	CCDC183-AS1_intron_chr9:139700501	1	1	0	NA	1	NA	NA	NA
HECTD2-AS1	0.5208	2.5336	2.1376	1	NC	No	No	1	HECTD2-AS1_intron_chr10:93284784	1	1	0	NA	1	NA	NA	NA
CETN4P	1.7228	7.151	2.1288	1	NC	No	No	1	CETN4P_exon_chr4:123651790	1	1	0	NA	2	NA	NA	0.2774
IL15RA	1.5545	6.6848	2.1169	1	NC	No	No	1	IL15RA_exon_chr10:5995289	1	1	0	NA	1	NA	NA	NA
ONECUT1	2.512	11.3453	2.1144	0.58	NC	No	No	1	ONECUT1_exon_chr15:53050044	1	1	0	NA	1	NA	NA	NA
OSTN	3.7136	15.7737	2.1101	0.2179	NC	No	No	1	OSTN_exon_chr3:190980654	1	1	0	NA	1	NA	NA	NA
ZNF284	0.3108	1.421	2.1087	1	NC	No	No	1	ZNF284_exon_chr19:44589866	1	1	0	NA	1	NA	NA	NA
C5-OT1	2.5453	11.4128	2.1035	0.7602	NC	No	No	1	C5-OT1_exon_chr9:123715146	1	1	0	NA	1	NA	NA	NA
STARD6	0.2604	1.4099	2.1016	1	NC	No	No	1	STARD6_intron_chr18:51882730	1	1	0	NA	1	NA	NA	NA
LOC100287467	0.3446	1.4099	2.0986	1	NC	No	No	1	LOC100287467_exon_chr6:116692882	1	1	0	NA	1	NA	NA	NA
TTLL3	0	0.727	2.0983	1	NC	No	No	1	TTLL3_intron_chr3:9871079	1	1	0	NA	1	NA	NA	NA
CAGE1	0	0.727	2.0971	1	NC	No	No	1	CAGE1_exon_chr6:7386105	1	1	0	NA	1	NA	NA	NA
LINC00551	0.605	2.559	2.085	1	NC	No	No	1	LINC00551_exon_chr13:107283134	1	1	0	NA	1	NA	NA	NA
MIR6867	2.5286	11.1674	2.0791	0.4038	NC	No	No	1	MIR6867_exon_chr17:38349848	1	1	0	NA	1	NA	NA	NA
SDSL	2.1841	9.4425	2.0668	1	NC	No	No	1	SDSL_exon_chr12:113875690	1	1	0	NA	1	NA	NA	NA
PITPNM3	3.8482	15.6667	2.0544	0.477	NC	No	No	1	PITPNM3_exon_chr17:6358963	1	1	0	NA	1	NA	NA	NA
POPDC2	0	0.705	2.0461	1	NC	No	No	1	POPDC2_exon_chr3:119361408	1	1	0	NA	1	NA	NA	NA
SNORA109	28.1371	115.672	2.0334	0	UP	No	No	1	SNORA109_exon_chrX:55210040	1	1	0	NA	1	NA	NA	NA
GRIN1	0.5208	2.1965	2.033	1	NC	No	No	1	GRIN1_exon_chr9:140061862	1	1	0	NA	1	NA	NA	NA
EMP3	4.6465	18.8965	2.03	0.3139	NC	No	No	1	EMP3_exon_chr19:48833557	1	1	0	NA	1	NA	NA	NA
NPNT	2.2432	8.9709	2.0299	0.7252	NC	No	No	1	NPNT_exon_chr4:106890051	1	1	0	NA	1	NA	NA	NA
SULT6B1	0.6216	2.5446	2.0261	1	NC	No	No	1	SULT6B1_intron_chr2:37398576	1	1	0	NA	1	NA	NA	NA
ABCA17P	1.8145	7.4803	2.0253	0.8561	NC	No	No	1	ABCA17P_intron_chr16:2411201	1	1	0	NA	1	NA	NA	NA
MIR6850	0.3108	1.3303	2.0248	1	NC	No	No	1	MIR6850_exon_chr8:146017775	1	1	0	NA	1	NA	NA	NA
CAPN3	0.9158	3.5964	2.0239	1	NC	No	No	1	CAPN3_exon_chr15:42703944	1	1	0	NA	1	NA	NA	NA
TDRP	1.1929	4.9434	2.0187	1	NC	No	No	2	TDRP_exon_chr8:442744_x000D_ TDRP_intron_chr8:465074	0.0_x000D_ 1.0	0.6561_x000D_ 0.3439	0.6561_x000D_ -0.6561	NA_x000D_ NA	1_x000D_ 1	NA_x000D_ NA	NA_x000D_ NA	NA_x000D_ NA
PLIN5	0.8316	3.4362	2.0166	1	NC	No	No	1	PLIN5_exon_chr19:4524097	1	1	0	NA	1	NA	NA	NA
ZNF548	5.176	20.3405	2.0122	0.2214	NC	No	No	1	ZNF548_exon_chr19:57909797	1	1	0	NA	3	NA	NA	0.2016
LINC02453	0.3446	1.3193	2.0097	1	NC	No	No	1	LINC02453_exon_chr12:98880966	1	1	0	NA	1	NA	NA	NA
LOC105378663	0.9495	3.7191	2.0096	1	NC	No	No	1	LOC105378663_exon_chr1:39341612	1	1	0	NA	1	NA	NA	NA
GLUD1P2	0.9495	3.7843	2.0094	1	NC	No	No	1	GLUD1P2_intron_chr10:48962609	1	1	0	NA	1	NA	NA	NA
PFN4	1.0416	4.4141	2.0091	1	NC	No	No	2	PFN4_exon_chr2:24338481_x000D_ PFN4_intron_chr2:24344032	1.0_x000D_ 0.0	0.8352_x000D_ 0.1648	-0.1648_x000D_ 0.1648	NA_x000D_ NA	1_x000D_ 1	NA_x000D_ NA	NA_x000D_ NA	NA_x000D_ NA
LINC01339	0.5712	2.3988	2.0089	1	NC	No	No	1	LINC01339_intron_chr5:89496283	1	1	0	NA	1	NA	NA	NA
HSPG2	3.8565	15.5119	2.0002	0.477	NC	No	No	1	HSPG2_exon_chr1:22149981	1	1	0	NA	1	NA	NA	NA
NIBAN1	8.3176	33.4777	1.999	0.0056	UP	No	No	2	NIBAN1_exon_chr1:184765231_x000D_ NIBAN1_intron_chr1:184853766	0.9373_x000D_ 0.0627	0.9384_x000D_ 0.0616	0.001_x000D_ -0.001	NA_x000D_ NA	5_x000D_ 1	NA_x000D_ NA	NA_x000D_ NA	0.3547_x000D_ NA
PIP5KL1	1.1424	4.5422	1.9937	1	NC	No	No	1	PIP5KL1_exon_chr9:130684393	1	1	0	NA	1	NA	NA	NA
USH1G	1.2604	4.9899	1.989	1	NC	No	No	1	USH1G_exon_chr17:72914171	1	1	0	NA	1	NA	NA	NA
TLCD3B	1.3862	5.6748	1.9821	1	NC	No	No	1	TLCD3B_exon_chr16:30036788	1	1	0	NA	1	NA	NA	NA
LOC101927045	2.9911	11.8392	1.981	0.5588	NC	No	No	1	LOC101927045_intron_chr14:24914778	1	1	0	NA	1	NA	NA	NA
GNGT1	3.2344	12.8512	1.9769	0.3747	NC	No	No	1	GNGT1_exon_chr7:93540101	1	1	0	NA	2	NA	NA	-0.0124
SCN9A	0.7812	3.2429	1.9729	1	NC	No	No	2	SCN9A_exon_chr2:167056374_x000D_ SCN9A_intron_chr2:167133492	1.0_x000D_ 0.0	0.381_x000D_ 0.619	-0.619_x000D_ 0.619	NA_x000D_ NA	1_x000D_ 1	NA_x000D_ NA	NA_x000D_ NA	NA_x000D_ NA
CKM	0.6216	2.4429	1.9717	1	NC	No	No	1	CKM_exon_chr19:45810186	1	1	0	NA	1	NA	NA	NA
NKD1	2.2432	8.5963	1.9714	0.7223	NC	No	No	1	NKD1_exon_chr16:50667102	1	1	0	NA	3	NA	NA	0.7104
LOH12CR2	1.3783	5.1942	1.9661	1	NC	No	No	1	LOH12CR2_exon_chr12:12509739	1	1	0	NA	1	NA	NA	NA
FAM151B	0.9495	3.6275	1.9632	1	NC	No	No	2	FAM151B_exon_chr5:79837491_x000D_ FAM151B_intron_chr5:79817957	0.0_x000D_ 1.0	0.2113_x000D_ 0.7887	0.2113_x000D_ -0.2113	NA_x000D_ NA	1_x000D_ 1	NA_x000D_ NA	NA_x000D_ NA	NA_x000D_ NA
RASSF9	0.8654	3.4783	1.9623	1	NC	No	No	1	RASSF9_intron_chr12:86229932	1	1	0	NA	1	NA	NA	NA
TMIE	0.6554	2.5115	1.9583	1	NC	No	No	1	TMIE_exon_chr3:46751068	1	1	0	NA	1	NA	NA	NA
KCNMA1	3.8486	14.4621	1.9459	0.9587	NC	No	No	2	KCNMA1_exon_chr10:79396764_x000D_ KCNMA1_intron_chr10:79064144	0.7749_x000D_ 0.2251	0.9749_x000D_ 0.0251	0.2001_x000D_ -0.2001	NA_x000D_ NA	1_x000D_ 1	NA_x000D_ NA	NA_x000D_ NA	NA_x000D_ NA
MCPH1-AS1	3.8394	14.6642	1.9445	0.3993	NC	No	No	1	MCPH1-AS1_intron_chr8:6565661	1	1	0	NA	2	NA	NA	0.0686
IL1RAPL1	0.2604	1.2507	1.9438	1	NC	No	No	1	IL1RAPL1_intron_chrX:29686621	1	1	0	NA	1	NA	NA	NA
ZNF571	1.2433	4.7755	1.942	1	NC	No	No	1	ZNF571_exon_chr19:38057193	1	1	0	NA	1	NA	NA	NA
RECK	1.4366	5.6527	1.942	1	NC	No	No	1	RECK_exon_chr9:36085171	1	1	0	NA	2	NA	NA	0.1633
ALOXE3	0.5208	2.1269	1.9375	1	NC	No	No	1	ALOXE3_exon_chr17:8000124	1	1	0	NA	1	NA	NA	NA
MAPK13	2.8566	11.1784	1.9329	0.6902	NC	No	No	1	MAPK13_exon_chr6:36107070	1	1	0	NA	2	NA	NA	-0.0723
MCAM	1.9574	7.667	1.9313	1	NC	No	No	1	MCAM_exon_chr11:119180625	1	1	0	NA	1	NA	NA	NA
NEXN-AS1	0.3446	1.2287	1.9183	1	NC	No	No	1	NEXN-AS1_exon_chr1:78347583	1	1	0	NA	1	NA	NA	NA
KRT222	3.4869	12.8646	1.918	0.7807	NC	No	No	1	KRT222_exon_chr17:38812882	1	1	0	NA	3	NA	NA	0.1191
MTRNR2L10	602.894	2259.8	1.9056	0	UP	No	Yes	1	MTRNR2L10_exon_chrX:55208875	1	1	0	NA	4	0.8171	0.9326	0.1156
PAX7	1.0337	3.7081	1.9053	1	NC	No	No	1	PAX7_exon_chr1:19071307	1	1	0	NA	1	NA	NA	NA
ELMO1	1.3862	5.4451	1.8962	1	NC	No	No	1	ELMO1_exon_chr7:36895356	1	1	0	NA	1	NA	NA	NA
ZNF829	2.277	8.1101	1.8946	0.8042	NC	No	No	1	ZNF829_exon_chr19:37383373	1	1	0	NA	1	NA	NA	NA
HHIP	6.4772	23.9888	1.8937	0.2179	NC	No	No	1	HHIP_exon_chr4:145658915	1	1	0	NA	2	NA	NA	0.047
KCNV1	1.4029	5.3899	1.8928	1	NC	No	No	1	KCNV1_exon_chr8:110980828	1	1	0	NA	2	NA	NA	-0.6657
PLEKHG1	7.368	27.6658	1.892	0.0136	UP	No	No	2	PLEKHG1_exon_chr6:151160968_x000D_ PLEKHG1_intron_chr6:151144812	0.7669_x000D_ 0.2331	0.8299_x000D_ 0.1701	0.0629_x000D_ -0.0629	NA_x000D_ NA	1_x000D_ 2	NA_x000D_ NA	NA_x000D_ NA	NA_x000D_ -0.0123
MAML2	1.1929	4.381	1.8847	1	NC	No	No	1	MAML2_exon_chr11:95713127	1	1	0	NA	1	NA	NA	NA
RAB37	0.882	3.3435	1.8828	1	NC	No	No	1	RAB37_exon_chr17:72741444	1	1	0	NA	1	NA	NA	NA
TMEM225B	2.0674	7.1543	1.8729	1	NC	No	No	1	TMEM225B_exon_chr7:99208015	1	1	0	NA	2	NA	NA	0.5379
HMOX1	264.354	969.332	1.8727	0	UP	No	No	1	HMOX1_exon_chr22:35789460	1	1	0	NA	1	NA	NA	NA
LOC101928847	0.6216	2.2396	1.8668	1	NC	No	No	1	LOC101928847_exon_chr11:112831574	1	1	0	NA	1	NA	NA	NA
CBX3P2	0.8316	3.0617	1.8639	1	NC	No	No	2	CBX3P2_exon_chr18:2653301_x000D_ CBX3P2_intron_chr18:2655098	1.0_x000D_ 0.0	0.2373_x000D_ 0.7627	-0.7627_x000D_ 0.7627	NA_x000D_ NA	1_x000D_ 1	NA_x000D_ NA	NA_x000D_ NA	NA_x000D_ NA
G0S2	30.9174	112.353	1.8602	0	UP	No	No	1	G0S2_exon_chr1:209848997	1	1	0	NA	1	NA	NA	NA
USP43	3.0578	10.932	1.8549	1	NC	No	No	1	USP43_exon_chr17:9631270	1	1	0	NA	1	NA	NA	NA
ARPC1B	2.8315	9.9508	1.8537	0.652	NC	No	No	1	ARPC1B_exon_chr7:98992073	1	1	0	NA	2	NA	NA	0.155
FAM200B	17.3059	63.8288	1.8502	0.0002	UP	No	No	1	FAM200B_exon_chr4:15687858	1	1	0	NA	2	NA	NA	-0.0233
CLIP3	0.6891	2.3667	1.847	1	NC	No	No	1	CLIP3_exon_chr19:36507114	1	1	0	NA	1	NA	NA	NA
GBP1	0.2604	1.138	1.8422	1	NC	No	No	1	GBP1_exon_chr1:89519151	1	1	0	NA	1	NA	NA	NA
DDIT3	138.606	495.123	1.8391	0	UP	No	No	1	DDIT3_exon_chr12:57910963	1	1	0	NA	2	0.9378	0.8943	-0.0436
AJUBA	24.381	88.1185	1.8369	0	UP	No	No	2	AJUBA_exon_chr14:23442777_x000D_ AJUBA_exon_chr14:23448245	0.9509_x000D_ 0.0491	0.9837_x000D_ 0.0163	0.0328_x000D_ -0.0328	NA_x000D_ NA	3_x000D_ 1	0.3496_x000D_ NA	0.3254_x000D_ NA	-0.0243_x000D_ NA
RTN4RL2	0.3446	1.138	1.8369	1	NC	No	No	1	RTN4RL2_intron_chr11:57235563	1	1	0	NA	1	NA	NA	NA
SYCE2	0.7812	2.9446	1.8369	1	NC	No	No	1	SYCE2_exon_chr19:13010199	1	1	0	NA	1	NA	NA	NA
BEGAIN	4.0157	14.4809	1.8328	0.4652	NC	No	No	1	BEGAIN_exon_chr14:101005652	1	1	0	NA	1	NA	NA	NA
PLCL1	0.9662	3.2871	1.8318	1	NC	No	No	1	PLCL1_exon_chr2:199011503	1	1	0	NA	1	NA	NA	NA
UBXN11	1.3783	4.6174	1.8289	1	NC	No	No	1	UBXN11_exon_chr1:26609060	1	1	0	NA	1	NA	NA	NA
FUT8-AS1	1	3.4318	1.8206	1	NC	No	No	1	FUT8-AS1_exon_chr14:65879335	1	1	0	NA	1	NA	NA	NA
LRP4-AS1	2.2099	7.6847	1.8184	0.8825	NC	No	No	1	LRP4-AS1_exon_chr11:46894624	1	1	0	NA	1	NA	NA	NA
BCHE	4.4444	15.8954	1.8166	0.4897	NC	No	No	2	BCHE_exon_chr3:165491294_x000D_ BCHE_intron_chr3:165547304	0.8055_x000D_ 0.1945	0.9549_x000D_ 0.0451	0.1494_x000D_ -0.1494	NA_x000D_ NA	2_x000D_ 1	NA_x000D_ NA	NA_x000D_ NA	0.1989_x000D_ NA
MYOF	1.5374	5.3223	1.8164	1	NC	No	No	1	MYOF_exon_chr10:95066758	1	1	0	NA	1	NA	NA	NA
CCDC183	7.6205	26.7631	1.8137	0.0491	UP	No	No	1	CCDC183_intron_chr9:139694945	1	1	0	NA	1	NA	NA	NA
ADCY5	5.2344	18.1802	1.8065	0.3985	NC	No	Yes	1	ADCY5_exon_chr3:123003583	1	1	0	NA	2	NA	NA	-0.3543
LINC01473	0.9662	3.2971	1.804	1	NC	No	No	1	LINC01473_exon_chr2:186898529	1	1	0	NA	1	NA	NA	NA
SH3D21	1.8482	6.4019	1.8024	1	NC	No	No	1	SH3D21_exon_chr1:36786656	1	1	0	NA	1	NA	NA	NA
CTH	127.888	445.768	1.7939	0	UP	No	No	1	CTH_exon_chr1:70904783	1	1	0	NA	3	0.2332	0.2382	0.005
HDAC9	0.6216	2.1701	1.7917	1	NC	No	No	1	HDAC9_exon_chr7:18705835	1	1	0	NA	1	NA	NA	NA
NDNF	1.7137	6.0714	1.7849	1	NC	No	No	1	NDNF_exon_chr4:121958812	1	1	0	NA	1	NA	NA	NA
FOXA1	8.0826	27.4617	1.7791	0.0322	UP	No	No	1	FOXA1_exon_chr14:38061916	1	1	0	NA	2	NA	NA	0.0083
ZNF365	0.6891	2.2286	1.7778	1	NC	No	No	1	ZNF365_exon_chr10:64159286	1	1	0	NA	1	NA	NA	NA
ANXA1	6.1248	21.0085	1.7748	0.5079	NC	No	No	1	ANXA1_exon_chr9:75784966	1	1	0	NA	1	NA	NA	NA
ZNF430	3.6965	12.6204	1.7726	0.697	NC	No	No	1	ZNF430_exon_chr19:21239436	1	1	0	NA	1	NA	NA	NA
AMIGO2	0.882	3.0573	1.7637	1	NC	No	No	1	AMIGO2_exon_chr12:47472848	1	1	0	NA	1	NA	NA	NA
SOX15	2.4028	8.2084	1.7615	0.9781	NC	No	No	1	SOX15_exon_chr17:7491864	1	1	0	NA	1	NA	NA	NA
MAP3K20-AS1	0.9662	3.1733	1.7608	1	NC	No	No	1	MAP3K20-AS1_intron_chr2:174136238	1	1	0	NA	1	NA	NA	NA
LOC105377763	2.9495	9.6514	1.7584	1	NC	No	No	1	LOC105377763_intron_chr5:179091418	1	1	0	NA	2	NA	NA	-0.1704
CHAC1	37.8909	128.392	1.754	0	UP	No	No	1	CHAC1_exon_chr15:41247570	1	1	0	NA	1	NA	NA	NA
LOC100129617	0.9662	3.2385	1.7534	1	NC	No	No	1	LOC100129617_exon_chr16:81698958	1	1	0	NA	1	NA	NA	NA
SEMA3D	4.1252	13.6458	1.7532	0.557	NC	No	No	2	SEMA3D_exon_chr7:84629181_x000D_ SEMA3D_intron_chr7:84685032	1.0_x000D_ 0.0	0.6579_x000D_ 0.3421	-0.3421_x000D_ 0.3421	NA_x000D_ NA	2_x000D_ 1	NA_x000D_ NA	NA_x000D_ NA	0.1248_x000D_ NA
SUGT1P3	1.0337	3.2971	1.753	1	NC	No	No	1	SUGT1P3_intron_chr13:41495609	1	1	0	NA	1	NA	NA	NA
CACNB2	3.6465	12.1352	1.7511	0.9007	NC	No	No	2	CACNB2_exon_chr10:18828158_x000D_ CACNB2_intron_chr10:18690972	0.1884_x000D_ 0.8116	0.9106_x000D_ 0.0894	0.7222_x000D_ -0.7222	Up_x000D_ NA	1_x000D_ 1	NA_x000D_ NA	NA_x000D_ NA	NA_x000D_ NA
C1R	1.882	6.0648	1.7506	1	NC	No	No	1	C1R_exon_chr12:7188605	1	1	0	NA	2	NA	NA	0.0553
HERC2P7	2.3862	7.9288	1.7402	1	NC	No	No	1	HERC2P7_exon_chr15:23392484	1	1	0	NA	1	NA	NA	NA
RGS9BP	1.6553	5.3544	1.7391	1	NC	No	No	1	RGS9BP_exon_chr19:33166753	1	1	0	NA	1	NA	NA	NA
PPP1R42	0.7812	2.7292	1.739	1	NC	No	No	2	PPP1R42_exon_chr8:67876569_x000D_ PPP1R42_intron_chr8:67894283	1.0_x000D_ 0.0	0.0926_x000D_ 0.9074	-0.9074_x000D_ 0.9074	NA_x000D_ NA	1_x000D_ 1	NA_x000D_ NA	NA_x000D_ NA	NA_x000D_ NA
MROH8	5.0748	16.5228	1.7329	0.8998	NC	No	No	3	MROH8_exon_chr20:35729821_x000D_ MROH8_exon_chr20:35757570_x000D_ MROH8_intron_chr20:35772119	0.7458_x000D_ 0.2542_x000D_ 0.0	0.5094_x000D_ 0.3812_x000D_ 0.1095	-0.2365_x000D_ 0.127_x000D_ 0.1095	NA_x000D_ NA_x000D_ NA	1_x000D_ 1_x000D_ 1	NA_x000D_ NA_x000D_ NA	NA_x000D_ NA_x000D_ NA	NA_x000D_ NA_x000D_ NA
C14orf178	0.7812	2.7413	1.7306	1	NC	No	No	1	C14orf178_intron_chr14:78227459	1	1	0	NA	1	NA	NA	NA
LMO7-AS1	1	3.2606	1.7305	1	NC	No	No	1	LMO7-AS1_intron_chr13:76209964	1	1	0	NA	1	NA	NA	NA
ACTR3-AS1	3.6711	12.387	1.7281	0.7739	NC	No	No	3	ACTR3-AS1_exon_chr2:114589005_x000D_ ACTR3-AS1_intron_chr2:114619040_x000D_ ACTR3-AS1_intron_chr2:114648469	0.2546_x000D_ 0.1783_x000D_ 0.5671	0.8117_x000D_ 0.1883_x000D_ 0.0	0.557_x000D_ 0.0101_x000D_ -0.5671	NA_x000D_ NA_x000D_ NA	1_x000D_ 1_x000D_ 1	NA_x000D_ NA_x000D_ NA	NA_x000D_ NA_x000D_ NA	NA_x000D_ NA_x000D_ NA
RHBDF1	4.394	14.9386	1.7255	0.4807	NC	No	No	1	RHBDF1_exon_chr16:108758	1	1	0	NA	1	NA	NA	NA
CRACR2A	2.7228	8.6525	1.723	1	NC	No	No	1	CRACR2A_intron_chr12:3750897	1	1	0	NA	2	NA	NA	0.7661
FBLL1	21.0049	68.3048	1.7194	0	UP	No	No	1	FBLL1_exon_chr5:167956309	1	1	0	NA	1	NA	NA	NA
LOC101928436	0.3108	1.0905	1.7157	1	NC	No	No	1	LOC101928436_intron_chr1:104068017	1	1	0	NA	1	NA	NA	NA
CACNA1E	0	0.5237	1.7083	1	NC	No	No	1	CACNA1E_intron_chr1:181549912	1	1	0	NA	1	NA	NA	NA
ARHGAP42-AS1	0.3108	1.0474	1.708	1	NC	No	No	1	ARHGAP42-AS1_exon_chr11:100556434	1	1	0	NA	1	NA	NA	NA
LINC00663	0.2604	1.0474	1.708	1	NC	No	No	1	LINC00663_intron_chr19:19887135	1	1	0	NA	1	NA	NA	NA
LOC100288866	3.4278	11.4072	1.7066	1	NC	No	No	1	LOC100288866_intron_chr17:47651180	1	1	0	NA	1	NA	NA	NA
GPR4	0.3108	1.0795	1.7054	1	NC	No	No	1	GPR4_exon_chr19:46095955	1	1	0	NA	1	NA	NA	NA
VLDLR-AS1	1.277	4.0716	1.7046	1	NC	No	No	1	VLDLR-AS1_exon_chr9:2536015	1	1	0	NA	1	NA	NA	NA
OLFM2	16.0814	51.7693	1.702	0.004	UP	No	No	1	OLFM2_exon_chr19:9965539	1	1	0	NA	1	NA	NA	NA
ADAMTS8	0.9158	2.9015	1.7003	1	NC	No	No	1	ADAMTS8_exon_chr11:130276023	1	1	0	NA	1	NA	NA	NA
ID2-AS1	0.3446	1.0795	1.6999	1	NC	No	No	1	ID2-AS1_exon_chr2:8820717	1	1	0	NA	1	NA	NA	NA
IRX6	4.1673	13.7086	1.6998	1	NC	No	No	2	IRX6_exon_chr16:55364209_x000D_ IRX6_intron_chr16:55363223	0.6703_x000D_ 0.3297	1.0_x000D_ 0.0	0.3297_x000D_ -0.3297	NA_x000D_ NA	1_x000D_ 1	NA_x000D_ NA	NA_x000D_ NA	NA_x000D_ NA
CACNG4	0	0.5237	1.6997	1	NC	No	No	1	CACNG4_exon_chr17:65026581	1	1	0	NA	1	NA	NA	NA
ADAMTSL5	0.882	2.9115	1.6987	1	NC	No	No	1	ADAMTSL5_exon_chr19:1506315	1	1	0	NA	1	NA	NA	NA
SNAP91	9.8391	31.1244	1.6973	0.0128	UP	No	No	2	SNAP91_exon_chr6:84264004_x000D_ SNAP91_intron_chr6:84372065	0.8731_x000D_ 0.1269	0.957_x000D_ 0.043	0.084_x000D_ -0.084	NA_x000D_ NA	1_x000D_ 1	NA_x000D_ NA	NA_x000D_ NA	NA_x000D_ NA
FLI1	0.3446	1.0905	1.6973	1	NC	No	No	1	FLI1_exon_chr11:128680353	1	1	0	NA	1	NA	NA	NA
ZNF91	0.5712	1.833	1.693	1	NC	No	No	1	ZNF91_exon_chr19:23545527	1	1	0	NA	1	NA	NA	NA
H1FX-AS1	0.6216	1.9236	1.6906	1	NC	No	No	1	H1FX-AS1_intron_chr3:129036188	1	1	0	NA	1	NA	NA	NA
LOC286437	1.0337	3.2054	1.6891	1	NC	No	No	1	LOC286437_exon_chrX:103369317	1	1	0	NA	1	NA	NA	NA
LURAP1	2.2682	7.6405	1.689	1	NC	No	No	1	LURAP1_exon_chr1:46685370	1	1	0	NA	2	NA	NA	0.2947
SNCAIP	2.4366	7.7686	1.6883	1	NC	No	No	1	SNCAIP_exon_chr5:121799185	1	1	0	NA	1	NA	NA	NA
EDRF1-DT	2.5203	8.0482	1.6863	1	NC	No	No	2	EDRF1-DT_intron_chr10:127395969_x000D_ EDRF1-DT_intron_chr10:127407990	0.3704_x000D_ 0.6296	0.4935_x000D_ 0.5065	0.1232_x000D_ -0.1232	NA_x000D_ NA	1_x000D_ 2	NA_x000D_ NA	NA_x000D_ NA	NA_x000D_ 0.5611
LRRC4	2.9991	9.9651	1.6834	1	NC	No	No	1	LRRC4_exon_chr7:127670793	1	1	0	NA	1	NA	NA	NA
P2RX5	0.3446	1.0685	1.6833	1	NC	No	No	1	P2RX5_exon_chr17:3577171	1	1	0	NA	1	NA	NA	NA
CAMK2B	3.9323	12.2138	1.6806	0.7975	NC	No	No	1	CAMK2B_exon_chr7:44259121	1	1	0	NA	1	NA	NA	NA
ABI3BP	2.1841	7.1774	1.6742	1	NC	No	No	1	ABI3BP_exon_chr3:100469454	1	1	0	NA	1	NA	NA	NA
SCX	0.6216	1.9236	1.6685	1	NC	No	No	1	SCX_exon_chr8:145323006	1	1	0	NA	1	NA	NA	NA
ZNF467	74.1129	234.057	1.6673	0	UP	No	No	1	ZNF467_exon_chr7:149463328	1	1	0	NA	2	0.1766	0.2718	0.0953
ACVR1C	4.444	13.9482	1.6629	0.6902	NC	No	No	1	ACVR1C_exon_chr2:158390555	1	1	0	NA	2	NA	NA	0.0523
CHMP4C	8.5692	27.7698	1.6608	0.0659	UP	No	No	1	CHMP4C_exon_chr8:82670714	1	1	0	NA	1	NA	NA	NA
SLC2A4	5.8485	17.8542	1.658	0.5178	NC	No	No	1	SLC2A4_exon_chr17:7189744	1	1	0	NA	2	NA	NA	0.0716
PCK2	182.966	574.216	1.6561	0	UP	No	No	1	PCK2_exon_chr14:24572718	1	1	0	NA	1	NA	NA	NA
LIPH	0.6891	2.0948	1.6561	1	NC	No	No	1	LIPH_exon_chr3:185226665	1	1	0	NA	1	NA	NA	NA
OLFML2A	1.2433	3.9545	1.6555	1	NC	No	No	1	OLFML2A_exon_chr9:127572086	1	1	0	NA	1	NA	NA	NA
MFSD4B	2.1253	6.6858	1.6544	1	NC	No	No	1	MFSD4B_exon_chr6:111587078	1	1	0	NA	3	NA	NA	0.0113
SYT12	1	2.9921	1.6537	1	NC	No	No	1	SYT12_exon_chr11:66816054	1	1	0	NA	1	NA	NA	NA
LOC101928659	2.1674	7.1433	1.6529	1	NC	No	No	1	LOC101928659_exon_chr16:87351462	1	1	0	NA	1	NA	NA	NA
CCBE1	4.5286	14.3992	1.651	0.8081	NC	No	No	2	CCBE1_exon_chr18:57103373_x000D_ CCBE1_intron_chr18:57363860	0.7288_x000D_ 0.2712	0.6618_x000D_ 0.3382	-0.067_x000D_ 0.067	NA_x000D_ NA	2_x000D_ 1	NA_x000D_ NA	NA_x000D_ NA	0.1333_x000D_ NA
ADGRG2	1.302	4.2759	1.6492	1	NC	No	No	1	ADGRG2_exon_chrX:19009166	1	1	0	NA	1	NA	NA	NA
MIR3671	3.1674	10.2858	1.6491	1	NC	No	No	1	MIR3671_exon_chr1:65523525	1	1	0	NA	1	NA	NA	NA
GALR3	0.6216	1.9336	1.6473	1	NC	No	No	1	GALR3_exon_chr22:38220729	1	1	0	NA	1	NA	NA	NA
INSYN2B	1.7812	5.6384	1.6426	1	NC	No	No	1	INSYN2B_intron_chr5:169407280	1	1	0	NA	1	NA	NA	NA
S100A14	0.5208	1.6718	1.6363	1	NC	No	No	1	S100A14_exon_chr1:153587498	1	1	0	NA	1	NA	NA	NA
CD24	12.9891	40.4959	1.6327	0.0108	UP	No	No	1	CD24_exon_chrY:21154962	1	1	0	NA	2	NA	NA	0.034
NDUFA4L2	1.1258	3.5158	1.6279	1	NC	No	No	1	NDUFA4L2_exon_chr12:57629402	1	1	0	NA	1	NA	NA	NA
LOC105374516	0.6554	1.9346	1.6278	1	NC	No	No	1	LOC105374516_intron_chr4:21583998	1	1	0	NA	1	NA	NA	NA
CYTOR	9.6283	29.6824	1.6277	0.0204	UP	No	No	1	CYTOR_exon_chr2:87820725	1	1	0	NA	1	NA	NA	NA
ZNF883	1.9912	6.2892	1.6266	1	NC	No	No	1	ZNF883_exon_chr9:115761418	1	1	0	NA	2	NA	NA	0.3884
VLDLR	7.5864	23.9035	1.6212	0.3409	NC	No	No	1	VLDLR_exon_chr9:2653832	1	1	0	NA	3	NA	NA	-0.0565
DDR2	10.6204	31.8612	1.6194	0.0537	UP	No	No	1	DDR2_exon_chr1:162749901	1	1	0	NA	2	NA	NA	0.1344
H4C5	0.7812	2.4894	1.6152	1	NC	No	No	1	H4C5_exon_chr6:26204837	1	1	0	NA	2	NA	NA	NA
SEMA6D	4.1836	12.7395	1.6141	0.8004	NC	No	No	1	SEMA6D_exon_chr15:48062693	1	1	0	NA	2	NA	NA	0.1161
CARMIL3	4.6123	13.9628	1.6052	0.7632	NC	No	No	1	CARMIL3_exon_chr14:24538587	1	1	0	NA	1	NA	NA	NA
FRK	3.7803	12.0127	1.6048	1	NC	No	No	1	FRK_exon_chr6:116263788	1	1	0	NA	2	NA	NA	-0.1309
TMEM132D	1.5037	4.5943	1.6034	1	NC	No	No	1	TMEM132D_intron_chr12:129822178	1	1	0	NA	1	NA	NA	NA
POU6F2	3.3186	10.0303	1.6031	0.8337	NC	No	No	1	POU6F2_intron_chr7:39247219	1	1	0	NA	1	NA	NA	NA
TRIM54	0.6216	1.8761	1.6016	1	NC	No	No	1	TRIM54_exon_chr2:27529754	1	1	0	NA	1	NA	NA	NA
SLFN5	1.882	5.7169	1.5993	1	NC	No	No	2	SLFN5_exon_chr17:33592090_x000D_ SLFN5_intron_chr17:33570162	0.497_x000D_ 0.503	0.4374_x000D_ 0.5626	-0.0596_x000D_ 0.0596	NA_x000D_ NA	2_x000D_ 1	NA_x000D_ NA	NA_x000D_ NA	NA_x000D_ NA
DENND2A	24.2827	73.0779	1.5986	0.0014	UP	No	No	1	DENND2A_exon_chr7:140218538	1	1	0	NA	1	NA	NA	NA
MYO3B	1.4029	4.3445	1.5945	1	NC	No	No	2	MYO3B_intron_chr2:171358375_x000D_ MYO3B_intron_chr2:171400498	0.8146_x000D_ 0.1854	0.7144_x000D_ 0.2856	-0.1002_x000D_ 0.1002	NA_x000D_ NA	1_x000D_ 1	NA_x000D_ NA	NA_x000D_ NA	NA_x000D_ NA
SAMD9	0.3446	0.9889	1.5924	1	NC	No	No	1	SAMD9_exon_chr7:92735418	1	1	0	NA	1	NA	NA	NA
COL23A1	1.7308	5.2648	1.5901	1	NC	No	No	1	COL23A1_exon_chr5:177665701	1	1	0	NA	1	NA	NA	NA
FAM163A	2.0078	6.1189	1.5887	1	NC	No	No	1	FAM163A_exon_chr1:179782913	1	1	0	NA	1	NA	NA	NA
SUGCT	1	2.854	1.5879	1	NC	No	No	2	SUGCT_intron_chr7:40535985_x000D_ SUGCT_intron_chr7:40789096	0.6876_x000D_ 0.3124	0.909_x000D_ 0.091	0.2215_x000D_ -0.2215	NA_x000D_ NA	1_x000D_ 1	NA_x000D_ NA	NA_x000D_ NA	NA_x000D_ NA
BBOX1-AS1	61.6154	186.383	1.5848	0	UP	No	No	2	BBOX1-AS1_intron_chr11:27084279_x000D_ BBOX1-AS1_intron_chr11:27238863	0.0111_x000D_ 0.9889	0.0124_x000D_ 0.9876	0.0012_x000D_ -0.0012	NA_x000D_ NA	2_x000D_ 1	0.9047_x000D_ NA	0.9944_x000D_ NA	0.0897_x000D_ NA
PTGS2	2.6041	8.089	1.5822	1	NC	No	No	1	PTGS2_exon_chr1:186643894	1	1	0	NA	1	NA	NA	NA
HOXD3	4.5286	13.4655	1.5821	0.5871	NC	No	No	1	HOXD3_exon_chr2:177036244	1	1	0	NA	1	NA	NA	NA
SLC7A3	25.8693	77.4966	1.5814	0.0001	UP	No	No	1	SLC7A3_exon_chrX:70145793	1	1	0	NA	1	NA	NA	NA
ARRDC3	16.9884	50.4149	1.5783	0.0018	UP	No	No	1	ARRDC3_exon_chr5:90667273	1	1	0	NA	1	NA	NA	NA
ZNF461	3.8819	11.2911	1.5776	1	NC	No	No	1	ZNF461_exon_chr19:37130945	1	1	0	NA	2	NA	NA	0.189
FLJ46906	21.7944	64.1569	1.5741	0.0005	UP	No	No	1	FLJ46906_exon_chr6:139018039	1	1	0	NA	2	0.1415	0.0864	-0.0552
ABHD1	3.0753	9.2394	1.5724	1	NC	No	No	1	ABHD1_exon_chr2:27353400	1	1	0	NA	1	NA	NA	NA
FRMD3	1.7812	5.4009	1.5684	1	NC	No	No	2	FRMD3_exon_chr9:85863431_x000D_ FRMD3_exon_chr9:85882183	0.8072_x000D_ 0.1928	0.7735_x000D_ 0.2265	-0.0337_x000D_ 0.0337	NA_x000D_ NA	1_x000D_ 1	NA_x000D_ NA	NA_x000D_ NA	NA_x000D_ NA
ADAM3A	0.2604	0.9668	1.5677	1	NC	No	No	1	ADAM3A_intron_chr8:39332941	1	1	0	NA	1	NA	NA	NA
USF1	33.1611	98.4196	1.5665	0.1422	NC	No	No	1	USF1_exon_chr1:161009799	1	1	0	NA	1	NA	NA	NA
ZFP2	0.2604	0.9668	1.5658	1	NC	No	No	1	ZFP2_exon_chr5:178358237	1	1	0	NA	1	NA	NA	NA
ARMC12	1.3445	3.8198	1.5532	1	NC	No	No	1	ARMC12_exon_chr6:35716314	1	1	0	NA	1	NA	NA	NA
ZSCAN18	8.5609	25.5502	1.5529	0.0467	UP	No	No	2	ZSCAN18_exon_chr19:58596746_x000D_ ZSCAN18_intron_chr19:58600054	0.7401_x000D_ 0.2599	0.8535_x000D_ 0.1465	0.1133_x000D_ -0.1133	NA_x000D_ NA	1_x000D_ 1	NA_x000D_ NA	NA_x000D_ NA	NA_x000D_ NA
C11orf45	4.4273	13.112	1.5513	0.7044	NC	No	No	1	C11orf45_exon_chr11:128772608	1	1	0	NA	1	NA	NA	NA
ADAMTS10	3.6048	10.0424	1.5476	1	NC	No	No	1	ADAMTS10_exon_chr19:8645886	1	1	0	NA	1	NA	NA	NA
SMOX	9.7366	28.6439	1.5368	0.1037	NC	No	No	1	SMOX_exon_chr20:4167916	1	1	0	NA	1	NA	NA	NA
CYP27C1	8.0655	23.2066	1.5357	0.0594	UP	No	No	1	CYP27C1_exon_chr2:127944963	1	1	0	NA	2	NA	NA	-0.0351
ABCC8	3.5115	10.1043	1.5351	1	NC	No	No	3	ABCC8_exon_chr11:17414675_x000D_ ABCC8_intron_chr11:17448595_x000D_ ABCC8_intron_chr11:17464266	0.5029_x000D_ 0.1862_x000D_ 0.3109	0.6564_x000D_ 0.3179_x000D_ 0.0256	0.1536_x000D_ 0.1317_x000D_ -0.2853	NA_x000D_ NA_x000D_ NA	1_x000D_ 2_x000D_ 1	NA_x000D_ NA_x000D_ NA	NA_x000D_ NA_x000D_ NA	NA_x000D_ NA_x000D_ NA
ZNF845	6.5451	18.7848	1.5324	0.5506	NC	No	No	1	ZNF845_exon_chr19:53854070	1	1	0	NA	2	NA	NA	0.1352
PRRG4	9.7537	28.4306	1.5306	0.0595	UP	No	No	1	PRRG4_exon_chr11:32874841	1	1	0	NA	5	NA	NA	-0.0914
HOXC-AS2	1.302	3.9545	1.5303	1	NC	No	No	1	HOXC-AS2_exon_chr12:54389302	1	1	0	NA	1	NA	NA	NA
TNFAIP2	2.5036	7.1068	1.5258	1	NC	No	No	1	TNFAIP2_exon_chr14:103601555	1	1	0	NA	1	NA	NA	NA
RXFP2	0.882	2.5811	1.5249	1	NC	No	No	1	RXFP2_intron_chr13:32313843	1	1	0	NA	1	NA	NA	NA
MST1	5.4523	16.0433	1.5231	0.5489	NC	No	No	1	MST1_exon_chr3:49721622	1	1	0	NA	1	NA	NA	NA
ANO2	5.2423	15.2246	1.5063	0.6077	NC	No	No	2	ANO2_intron_chr12:5936934_x000D_ ANO2_intron_chr12:6030205	0.8255_x000D_ 0.1745	0.695_x000D_ 0.305	-0.1304_x000D_ 0.1304	NA_x000D_ NA	1_x000D_ 1	NA_x000D_ NA	NA_x000D_ NA	NA_x000D_ NA
TTC39C-AS1	1.1929	3.4318	1.506	1	NC	No	No	1	TTC39C-AS1_intron_chr18:21592880	1	1	0	NA	1	NA	NA	NA
C1orf229	2.5207	7.0051	1.5032	1	NC	No	No	1	C1orf229_exon_chr1:247275719	1	1	0	NA	1	NA	NA	NA
ETV6	0.6216	1.7845	1.503	1	NC	No	No	1	ETV6_exon_chr12:12043874	1	1	0	NA	1	NA	NA	NA
LDHC	12.7957	36.2344	1.5011	0.0346	UP	No	No	1	LDHC_exon_chr11:18472509	1	1	0	NA	2	NA	NA	-0.0726
LRRC8D	75.5326	213.123	1.4983	0	UP	No	No	1	LRRC8D_exon_chr1:90398625	1	1	0	NA	1	NA	NA	NA
VEGFA	98.0378	276.816	1.4969	0	UP	No	Yes	2	VEGFA_exon_chr6:43746625_x000D_ VEGFA_exon_chr6:43752277	0.0855_x000D_ 0.9145	0.1127_x000D_ 0.8873	0.0272_x000D_ -0.0272	NA_x000D_ NA	1_x000D_ 4	NA_x000D_ 0.6027	NA_x000D_ 0.7219	NA_x000D_ 0.1192
SLC43A2	23.1723	65.5563	1.4952	0.0041	UP	No	No	2	SLC43A2_exon_chr17:1479059_x000D_ SLC43A2_intron_chr17:1494859	0.9627_x000D_ 0.0373	0.9781_x000D_ 0.0219	0.0154_x000D_ -0.0154	NA_x000D_ NA	1_x000D_ 1	NA_x000D_ NA	NA_x000D_ NA	NA_x000D_ NA
BVES	11.4504	32.8644	1.493	0.125	NC	No	No	1	BVES_exon_chr6:105549088	1	1	0	NA	4	NA	NA	-0.0152
LIPE-AS1	2.8566	8.2659	1.4929	1	NC	No	No	1	LIPE-AS1_exon_chr19:43155238	1	1	0	NA	2	NA	NA	0.3669
FGGY	6.0993	17.0733	1.4919	1	NC	No	No	2	FGGY_exon_chr1:60228174_x000D_ FGGY_intron_chr1:60125965	0.8468_x000D_ 0.1532	0.9581_x000D_ 0.0419	0.1113_x000D_ -0.1113	NA_x000D_ NA	1_x000D_ 1	NA_x000D_ NA	NA_x000D_ NA	NA_x000D_ NA
MPPED1	1.0337	2.8419	1.4856	1	NC	No	No	1	MPPED1_exon_chr22:43901377	1	1	0	NA	1	NA	NA	NA
LIF	11.1575	31.6139	1.4845	0.0778	UP	No	No	1	LIF_exon_chr22:30640050	1	1	0	NA	1	NA	NA	NA
SYT2	1.487	4.1953	1.4833	1	NC	No	No	1	SYT2_exon_chr1:202566091	1	1	0	NA	1	NA	NA	NA
ZNF382	6.5364	18.313	1.482	0.6	NC	No	No	1	ZNF382_exon_chr19:37117031	1	1	0	NA	3	NA	NA	0.1
CCL27	2.1087	5.824	1.4819	1	NC	No	No	1	CCL27_exon_chr9:34662076	1	1	0	NA	1	NA	NA	NA
SLC16A9	27.2626	76.3838	1.4816	0.0001	UP	No	No	1	SLC16A9_exon_chr10:61412708	1	1	0	NA	2	0.9697	0.9869	0.0171
RRN3P2	8.8638	24.5068	1.4809	0.1398	NC	No	No	1	RRN3P2_intron_chr16:29097596	1	1	0	NA	2	NA	NA	0.0415
PGBD4	3.0411	8.4161	1.479	1	NC	No	No	1	PGBD4_exon_chr15:34394283	1	1	0	NA	1	NA	NA	NA
HLA-DPB1	4.2177	11.6369	1.4785	0.8312	NC	No	No	1	HLA-DPB1_exon_chr6:33054315	1	1	0	NA	1	NA	NA	NA
CACNA1C	1.5624	4.4726	1.4774	1	NC	No	No	2	CACNA1C_exon_chr12:2800065_x000D_ CACNA1C_intron_chr12:2595428	1.0_x000D_ 0.0	0.7093_x000D_ 0.2907	-0.2907_x000D_ 0.2907	NA_x000D_ NA	3_x000D_ 1	NA_x000D_ NA	NA_x000D_ NA	NA_x000D_ NA
RXFP1	0.3446	0.8762	1.4769	1	NC	No	No	1	RXFP1_intron_chr4:159548043	1	1	0	NA	1	NA	NA	NA
LRP5L	0.5712	1.6143	1.4737	1	NC	No	No	1	LRP5L_exon_chr22:25747869	1	1	0	NA	1	NA	NA	NA
SLC7A7	1.3783	3.6606	1.4701	1	NC	No	No	1	SLC7A7_exon_chr14:23242925	1	1	0	NA	1	NA	NA	NA
CR1L	0.3108	0.8762	1.4696	1	NC	No	No	1	CR1L_intron_chr1:207857302	1	1	0	NA	1	NA	NA	NA
ZNF441	5.6956	16.071	1.468	0.747	NC	No	No	1	ZNF441_exon_chr19:11890833	1	1	0	NA	1	NA	NA	NA
NHSL1	67.3782	186.444	1.4678	0	UP	No	No	3	NHSL1_exon_chr6:138745953_x000D_ NHSL1_exon_chr6:138754817_x000D_ NHSL1_intron_chr6:138768137	0.9254_x000D_ 0.0598_x000D_ 0.0148	0.9377_x000D_ 0.0372_x000D_ 0.0251	0.0124_x000D_ -0.0226_x000D_ 0.0103	NA_x000D_ NA_x000D_ NA	4_x000D_ 1_x000D_ 2	0.4897_x000D_ NA_x000D_ NA	0.5701_x000D_ NA_x000D_ NA	0.0804_x000D_ NA_x000D_ 0.1111
LOC100420587	1.1258	3.2064	1.4637	1	NC	No	No	1	LOC100420587_intron_chr19:29213476	1	1	0	NA	1	NA	NA	NA
STAM-AS1	1.5545	4.2308	1.4608	1	NC	No	No	1	STAM-AS1_exon_chr10:17685917	1	1	0	NA	1	NA	NA	NA
LOC100287049	0.3446	0.8872	1.4595	1	NC	No	No	1	LOC100287049_exon_chr1:160232190	1	1	0	NA	1	NA	NA	NA
NEBL-AS1	0.6554	1.7845	1.4594	1	NC	No	No	1	NEBL-AS1_exon_chr10:21463410	1	1	0	NA	1	NA	NA	NA
RHEX	2.882	7.7101	1.4575	1	NC	No	No	1	RHEX_exon_chr1:206239579	1	1	0	NA	1	NA	NA	NA
ROCR	3.8811	11.1199	1.4553	1	NC	No	No	1	ROCR_exon_chr17:70018120	1	1	0	NA	1	NA	NA	NA
C6orf52	9.2167	25.5014	1.4527	0.1598	NC	No	No	2	C6orf52_exon_chr6:10671831_x000D_ C6orf52_intron_chr6:10694726	0.8068_x000D_ 0.1932	1.0_x000D_ 0.0	0.1932_x000D_ -0.1932	Up_x000D_ NA	1_x000D_ 1	NA_x000D_ NA	NA_x000D_ NA	NA_x000D_ NA
FGD4	5.6455	15.3771	1.4524	1	NC	No	No	1	FGD4_exon_chr12:32793209	1	1	0	NA	1	NA	NA	NA
PMEL	2.0582	5.5631	1.4524	1	NC	No	No	1	PMEL_exon_chr12:56348133	1	1	0	NA	1	NA	NA	NA
OXT	0.3108	0.8762	1.4508	1	NC	No	No	1	OXT_exon_chr20:3053008	1	1	0	NA	1	NA	NA	NA
PTENP1-AS	1	2.6496	1.4493	1	NC	No	No	1	PTENP1-AS_exon_chr9:33678087	1	1	0	NA	1	NA	NA	NA
NOTUM	5.0831	14.0537	1.4479	1	NC	No	No	1	NOTUM_exon_chr17:79911143	1	1	0	NA	1	NA	NA	NA
POTEB2	1.5712	4.1301	1.4453	1	NC	No	No	1	POTEB2_intron_chr15:21051161	1	1	0	NA	1	NA	NA	NA
MIR4435-2HG	13.9382	38.2288	1.4419	0.0117	UP	No	No	3	MIR4435-2HG_exon_chr2:111966238_x000D_ MIR4435-2HG_exon_chr2:112187197_x000D_ MIR4435-2HG_intron_chr2:111991204	0.0866_x000D_ 0.9134_x000D_ 0.0	0.1336_x000D_ 0.8192_x000D_ 0.0472	0.047_x000D_ -0.0941_x000D_ 0.0472	NA_x000D_ NA_x000D_ NA	1_x000D_ 1_x000D_ 1	NA_x000D_ NA_x000D_ NA	NA_x000D_ NA_x000D_ NA	NA_x000D_ NA_x000D_ NA
SLC16A14	5.6202	15.3417	1.4413	0.6053	NC	No	No	3	SLC16A14_exon_chr2:230902247_x000D_ SLC16A14_intron_chr2:230910460_x000D_ SLC16A14_intron_chr2:230923809	0.721_x000D_ 0.279_x000D_ 0.0	0.6599_x000D_ 0.3165_x000D_ 0.0235	-0.0611_x000D_ 0.0375_x000D_ 0.0235	NA_x000D_ NA_x000D_ NA	1_x000D_ 1_x000D_ 1	NA_x000D_ NA_x000D_ NA	NA_x000D_ NA_x000D_ NA	NA_x000D_ NA_x000D_ NA
C3orf70	1.8229	5.2782	1.4398	1	NC	No	No	1	C3orf70_exon_chr3:184801351	1	1	0	NA	1	NA	NA	NA
ZBED8	4.5702	12.7341	1.4389	0.849	NC	No	No	1	ZBED8_exon_chr5:159822546	1	1	0	NA	1	NA	NA	NA
ZNF778	1.9237	5.3588	1.4387	1	NC	No	No	2	ZNF778_exon_chr16:89293101_x000D_ ZNF778_intron_chr16:89284318	0.6762_x000D_ 0.3238	0.6154_x000D_ 0.3846	-0.0608_x000D_ 0.0608	NA_x000D_ NA	1_x000D_ 2	NA_x000D_ NA	NA_x000D_ NA	NA_x000D_ NA
C1QTNF6	6.126	16.1837	1.4387	1	NC	No	No	1	C1QTNF6_exon_chr22:37578775	1	1	0	NA	3	NA	NA	0.3915
SMUG1	0.5712	1.5922	1.4381	1	NC	No	No	1	SMUG1_exon_chr12:54576407	1	1	0	NA	1	NA	NA	NA
RNF139-AS1	2.697	7.1664	1.4316	1	NC	No	No	2	RNF139-AS1_exon_chr8:125479899_x000D_ RNF139-AS1_exon_chr8:125485228	0.0_x000D_ 1.0	0.261_x000D_ 0.739	0.261_x000D_ -0.261	NA_x000D_ NA	1_x000D_ 1	NA_x000D_ NA	NA_x000D_ NA	NA_x000D_ NA
PTGES	0.5712	1.5811	1.4314	1	NC	No	No	1	PTGES_exon_chr9:132502139	1	1	0	NA	1	NA	NA	NA
LOC105373656	1.697	4.5743	1.4299	1	NC	No	No	1	LOC105373656_exon_chr2:145281395	1	1	0	NA	1	NA	NA	NA
FAM71E1	73.6473	199.192	1.4294	0	UP	No	No	1	FAM71E1_exon_chr19:50970212	1	1	0	NA	1	NA	NA	NA
LRRC56	4.1257	10.8724	1.4293	1	NC	No	No	1	LRRC56_exon_chr11:553962	1	1	0	NA	1	NA	NA	NA
KLLN	1.5374	4.1047	1.4289	1	NC	No	No	1	KLLN_exon_chr10:89623194	1	1	0	NA	1	NA	NA	NA
PNCK	11.0062	29.2292	1.4272	0.0899	UP	No	No	1	PNCK_exon_chrX:152935585	1	1	0	NA	1	NA	NA	NA
BEND5	3.2178	8.8227	1.4264	1	NC	No	No	1	BEND5_exon_chr1:49193715	1	1	0	NA	1	NA	NA	NA
BEND6	5.3098	14.2301	1.4255	1	NC	No	No	3	BEND6_exon_chr6:56872978_x000D_ BEND6_exon_chr6:56890879_x000D_ BEND6_intron_chr6:56857353	0.3436_x000D_ 0.3332_x000D_ 0.3232	0.1017_x000D_ 0.8983_x000D_ 0.0	-0.2418_x000D_ 0.5651_x000D_ -0.3232	NA_x000D_ NA_x000D_ NA	1_x000D_ 1_x000D_ 1	NA_x000D_ NA_x000D_ NA	NA_x000D_ NA_x000D_ NA	NA_x000D_ NA_x000D_ NA
LOC100129484	4.2344	11.4061	1.4252	1	NC	No	No	1	LOC100129484_exon_chr7:5468558	1	1	0	NA	1	NA	NA	NA
ICAM4	0.6891	1.8176	1.4243	1	NC	No	No	1	ICAM4_exon_chr19:10398661	1	1	0	NA	1	NA	NA	NA
RNASE4	3.3353	8.8923	1.42	1	NC	No	No	1	RNASE4_exon_chr14:21167513	1	1	0	NA	1	NA	NA	NA
LOC100507507	12.5095	34.08	1.4192	0.0523	UP	No	No	1	LOC100507507_exon_chr7:143077202	1	1	0	NA	1	NA	NA	NA
MED26	2.0078	5.5257	1.4169	1	NC	No	No	1	MED26_intron_chr19:16738682	1	1	0	NA	1	NA	NA	NA
ZNF136	2.1257	5.6283	1.4166	1	NC	No	No	1	ZNF136_exon_chr19:12297384	1	1	0	NA	2	NA	NA	-0.443
MDK	1068.6	2850.54	1.4151	0	UP	No	No	1	MDK_exon_chr11:46405018	1	1	0	NA	1	NA	NA	NA
CACNA1D	1.1258	2.9821	1.4116	1	NC	No	No	1	CACNA1D_exon_chr3:53845139	1	1	0	NA	2	NA	NA	NA
SNHG22	2.7566	7.1035	1.4108	1	NC	No	No	1	SNHG22_intron_chr18:47366795	1	1	0	NA	1	NA	NA	NA
MRC2	101.436	268.837	1.4078	0	UP	No	No	1	MRC2_exon_chr17:60769591	1	1	0	NA	1	NA	NA	NA
MYADML2	0.5208	1.4541	1.4054	1	NC	No	No	1	MYADML2_exon_chr17:79899719	1	1	0	NA	1	NA	NA	NA
CXCR2	0.6891	1.7955	1.4039	1	NC	No	No	1	CXCR2_exon_chr2:218999499	1	1	0	NA	1	NA	NA	NA
TAC1	3.3099	9.1046	1.4002	1	NC	No	No	1	TAC1_exon_chr7:97369185	1	1	0	NA	1	NA	NA	NA
LRP1B	2.974	7.7697	1.3996	1	NC	No	No	3	LRP1B_exon_chr2:140990895_x000D_ LRP1B_intron_chr2:142237964_x000D_ LRP1B_intron_chr2:142888216	0.6923_x000D_ 0.0_x000D_ 0.3077	0.6933_x000D_ 0.2601_x000D_ 0.0466	0.0009_x000D_ 0.2601_x000D_ -0.261	NA_x000D_ NA_x000D_ NA	2_x000D_ 1_x000D_ 1	NA_x000D_ NA_x000D_ NA	NA_x000D_ NA_x000D_ NA	0.3065_x000D_ NA_x000D_ NA
FOXQ1	3.9236	10.3831	1.3976	1	NC	No	No	1	FOXQ1_exon_chr6:1312332	1	1	0	NA	1	NA	NA	NA
ARMH1	6.553	17.2863	1.3968	1	NC	No	No	2	ARMH1_exon_chr1:45190962_x000D_ ARMH1_intron_chr1:45140545	0.4761_x000D_ 0.5239	0.5644_x000D_ 0.4356	0.0883_x000D_ -0.0883	NA_x000D_ NA	1_x000D_ 1	NA_x000D_ NA	NA_x000D_ NA	NA_x000D_ NA
LY86-AS1	1.1762	3.1048	1.3946	1	NC	No	No	1	LY86-AS1_intron_chr6:6564527	1	1	0	NA	1	NA	NA	NA
COL24A1	4.7723	12.6214	1.3923	1	NC	No	No	2	COL24A1_exon_chr1:86196375_x000D_ COL24A1_intron_chr1:86497560	0.2906_x000D_ 0.7094	0.0612_x000D_ 0.9388	-0.2293_x000D_ 0.2293	NA_x000D_ NA	1_x000D_ 1	NA_x000D_ NA	NA_x000D_ NA	NA_x000D_ NA
NRL	3.6294	9.3508	1.3921	1	NC	No	No	1	NRL_exon_chr14:24550777	1	1	0	NA	1	NA	NA	NA
NOXRED1	0.5208	1.4109	1.3909	1	NC	No	No	2	NOXRED1_exon_chr14:77861148_x000D_ NOXRED1_intron_chr14:77880276	1.0_x000D_ 0.0	0.741_x000D_ 0.259	-0.259_x000D_ 0.259	NA_x000D_ NA	1_x000D_ 1	NA_x000D_ NA	NA_x000D_ NA	NA_x000D_ NA
KCNIP1	0.5208	1.3999	1.3907	1	NC	No	No	1	KCNIP1_intron_chr5:169931637	1	1	0	NA	2	NA	NA	NA
CAPS	8.0984	21.5746	1.3902	0.4637	NC	No	No	1	CAPS_exon_chr19:5915231	1	1	0	NA	2	NA	NA	0.0378
INKA2	4.0919	10.5631	1.3867	0.8679	NC	No	No	1	INKA2_exon_chr1:112270426	1	1	0	NA	3	NA	NA	-0.1519
LINC01686	1.0416	2.864	1.3867	1	NC	No	No	1	LINC01686_exon_chr1:182584274	1	1	0	NA	1	NA	NA	NA
ZNF175	1.8482	4.8749	1.3846	1	NC	No	No	2	ZNF175_exon_chr19:52089879_x000D_ ZNF175_intron_chr19:52085135	0.6462_x000D_ 0.3538	0.6488_x000D_ 0.3512	0.0027_x000D_ -0.0027	NA_x000D_ NA	1_x000D_ 1	NA_x000D_ NA	NA_x000D_ NA	NA_x000D_ NA
FBLN2	4.9739	12.8525	1.3839	1	NC	No	No	1	FBLN2_exon_chr3:13679061	1	1	0	NA	2	NA	NA	-0.1093
HTR1D	2.1087	5.6019	1.3838	1	NC	No	No	1	HTR1D_exon_chr1:23521222	1	1	0	NA	1	NA	NA	NA
PLAU	6.9664	17.6775	1.3837	0.7344	NC	No	No	1	PLAU_exon_chr10:75676146	1	1	0	NA	1	NA	NA	NA
FIBIN	3.5202	9.0812	1.3828	1	NC	No	No	1	FIBIN_exon_chr11:27015658	1	1	0	NA	2	NA	NA	0.2132
SOWAHD	1.5624	4.3224	1.382	1	NC	No	No	1	SOWAHD_exon_chrX:118892550	1	1	0	NA	1	NA	NA	NA
FBXL21P	4.0827	10.7684	1.3795	1	NC	No	No	2	FBXL21P_exon_chr5:135276177_x000D_ FBXL21P_intron_chr5:135272649	0.86_x000D_ 0.14	0.6974_x000D_ 0.3026	-0.1627_x000D_ 0.1627	NA_x000D_ NA	1_x000D_ 2	NA_x000D_ NA	NA_x000D_ NA	NA_x000D_ 0.1102
KCNJ4	40.3103	105.432	1.3778	0	UP	No	No	1	KCNJ4_exon_chr22:38824176	1	1	0	NA	1	NA	NA	NA
PTK7	353.335	917.064	1.3759	0.1308	NC	No	No	4	PTK7_exon_chr6:43128458_x000D_ PTK7_intron_chr6:43097002_x000D_ PTK7_intron_chr6:43100425_x000D_ PTK7_intron_chr6:43113170	0.8853_x000D_ 0.0924_x000D_ 0.0114_x000D_ 0.0109	0.9734_x000D_ 0.021_x000D_ 0.0053_x000D_ 0.0003	0.0882_x000D_ -0.0714_x000D_ -0.0062_x000D_ -0.0106	NA_x000D_ NA_x000D_ NA_x000D_ NA	1_x000D_ 1_x000D_ 1_x000D_ 1	NA_x000D_ NA_x000D_ NA_x000D_ NA	NA_x000D_ NA_x000D_ NA_x000D_ NA	NA_x000D_ NA_x000D_ NA_x000D_ NA
ASGR1	25.9947	67.1497	1.373	0.0023	UP	No	No	1	ASGR1_exon_chr17:7077152	1	1	0	NA	1	NA	NA	NA
LOC102724532	1.2433	3.1423	1.3684	1	NC	No	No	1	LOC102724532_intron_chr17:45973068	1	1	0	NA	1	NA	NA	NA
CDCP2	0.5208	1.443	1.3634	1	NC	No	No	1	CDCP2_exon_chr1:54598967	1	1	0	NA	1	NA	NA	NA
P2RX1	6.5706	16.9759	1.3613	1	NC	No	No	2	P2RX1_exon_chr17:3801173_x000D_ P2RX1_intron_chr17:3819382	0.8411_x000D_ 0.1589	0.9637_x000D_ 0.0363	0.1226_x000D_ -0.1226	NA_x000D_ NA	2_x000D_ 1	NA_x000D_ NA	NA_x000D_ NA	0.2557_x000D_ NA
PSD	2.4366	6.2661	1.3597	1	NC	No	No	1	PSD_exon_chr10:104163187	1	1	0	NA	1	NA	NA	NA
ASNSP1	90.4043	231.163	1.3593	0	UP	Yes	No	2	ASNSP1_exon_chr8:47491173_x000D_ ASNSP1_intron_chr8:47506736	0.9146_x000D_ 0.0854	0.7454_x000D_ 0.2546	-0.1692_x000D_ 0.1692	Down_x000D_ Up	1_x000D_ 1	NA_x000D_ NA	NA_x000D_ NA	NA_x000D_ NA
KCNG3	4.4531	11.2326	1.3578	1	NC	No	No	2	KCNG3_exon_chr2:42671719_x000D_ KCNG3_intron_chr2:42719976	0.8829_x000D_ 0.1171	0.8669_x000D_ 0.1331	-0.0161_x000D_ 0.0161	NA_x000D_ NA	2_x000D_ 1	NA_x000D_ NA	NA_x000D_ NA	0.3019_x000D_ NA
WDR31	18.4846	46.6637	1.3575	0.0202	UP	No	No	1	WDR31_exon_chr9:116079189	1	1	0	NA	1	NA	NA	NA
ZNF736	12.8286	33.1907	1.3552	0.0597	UP	No	Yes	2	ZNF736_exon_chr7:63808467_x000D_ ZNF736_intron_chr7:63797990	0.7529_x000D_ 0.2471	0.813_x000D_ 0.187	0.0601_x000D_ -0.0601	NA_x000D_ NA	3_x000D_ 4	NA_x000D_ NA	NA_x000D_ NA	-0.2474_x000D_ 0.4404
LRP1	1.9833	4.9224	1.3547	1	NC	No	No	1	LRP1_exon_chr12:57606197	1	1	0	NA	1	NA	NA	NA
PLGLB1	0.6891	1.6618	1.3543	1	NC	No	No	1	PLGLB1_exon_chr2:87240242	1	1	0	NA	1	NA	NA	NA
CEBPG	48.5109	124.099	1.3535	0	UP	No	No	1	CEBPG_exon_chr19:33870049	1	1	0	NA	6	0.2848	0.2945	0.0097
DNASE1L2	1.5374	3.7676	1.3534	1	NC	No	No	1	DNASE1L2_exon_chr16:2288362	1	1	0	NA	1	NA	NA	NA
SCN4A	2.0674	5.0715	1.3534	1	NC	No	No	1	SCN4A_exon_chr17:62019353	1	1	0	NA	1	NA	NA	NA
RAET1L	0.6891	1.6828	1.3507	1	NC	No	No	1	RAET1L_exon_chr6:150339991	1	1	0	NA	1	NA	NA	NA
EDIL3	14.1323	35.8156	1.3505	0.0708	UP	No	No	2	EDIL3_exon_chr5:83239387_x000D_ EDIL3_intron_chr5:83356118	1.0_x000D_ 0.0	0.9582_x000D_ 0.0418	-0.0418_x000D_ 0.0418	NA_x000D_ NA	2_x000D_ 1	0.2328_x000D_ NA	0.309_x000D_ NA	0.0762_x000D_ NA
PPM1M	23.104	59.6833	1.3499	0.0029	UP	No	No	1	PPM1M_exon_chr3:52283685	1	1	0	NA	1	NA	NA	NA
TECTA	1.5624	4.1722	1.3499	1	NC	No	No	1	TECTA_intron_chr11:120980207	1	1	0	NA	1	NA	NA	NA
ZNF583	3.3099	8.6007	1.3466	1	NC	No	No	1	ZNF583_exon_chr19:56934259	1	1	0	NA	2	NA	NA	-0.3247
RRN3P1	7.9559	20.2219	1.345	0.2948	NC	No	No	1	RRN3P1_intron_chr16:21823098	1	1	0	NA	2	NA	NA	0.0941
DLL1	33.5299	86.44	1.3448	0.0062	UP	No	No	1	DLL1_exon_chr6:170591967	1	1	0	NA	1	NA	NA	NA
FCGBP	1.302	3.3887	1.3419	1	NC	No	No	1	FCGBP_exon_chr19:40354136	1	1	0	NA	1	NA	NA	NA
SCN8A	4.4611	11.3386	1.3411	1	NC	No	No	3	SCN8A_exon_chr12:52200065_x000D_ SCN8A_intron_chr12:52056877_x000D_ SCN8A_intron_chr12:52115692	0.4217_x000D_ 0.3448_x000D_ 0.2334	0.6453_x000D_ 0.3547_x000D_ 0.0	0.2236_x000D_ 0.0098_x000D_ -0.2334	NA_x000D_ NA_x000D_ NA	1_x000D_ 1_x000D_ 1	NA_x000D_ NA_x000D_ NA	NA_x000D_ NA_x000D_ NA	NA_x000D_ NA_x000D_ NA
TMEM51	5.9823	15.26	1.3408	0.8061	NC	No	No	1	TMEM51_exon_chr1:15545821	1	1	0	NA	1	NA	NA	NA
PPIAP30	1.5208	3.8318	1.3393	1	NC	No	No	1	PPIAP30_exon_chr10:15197346	1	1	0	NA	1	NA	NA	NA
MTRNR2L5	9.6112	24.4784	1.3354	0.4825	NC	No	No	1	MTRNR2L5_exon_chr10:57358801	1	1	0	NA	1	NA	NA	NA
C22orf23	2.9911	7.5178	1.3324	1	NC	No	No	1	C22orf23_exon_chr22:38340253	1	1	0	NA	1	NA	NA	NA
BCAR3	12.3503	31.2832	1.3307	0.1587	NC	No	No	2	BCAR3_exon_chr1:94027976_x000D_ BCAR3_exon_chr1:94054976	0.7193_x000D_ 0.2807	0.8348_x000D_ 0.1652	0.1155_x000D_ -0.1155	NA_x000D_ NA	1_x000D_ 1	NA_x000D_ NA	NA_x000D_ NA	NA_x000D_ NA
CDKN1C	6.973	17.8311	1.3307	0.55	NC	No	No	1	CDKN1C_exon_chr11:2905145	1	1	0	NA	1	NA	NA	NA
HDAC4-AS1	11.3758	28.5233	1.3289	0.1079	NC	No	No	1	HDAC4-AS1_exon_chr2:240323768	1	1	0	NA	1	NA	NA	NA
ZNF426	2.3437	6.1654	1.3289	1	NC	No	No	1	ZNF426_exon_chr19:9640312	1	1	0	NA	1	NA	NA	NA
IGSF11	3.369	8.2592	1.3182	1	NC	No	No	2	IGSF11_exon_chr3:118621808_x000D_ IGSF11_intron_chr3:118644947	0.5247_x000D_ 0.4753	0.5777_x000D_ 0.4223	0.053_x000D_ -0.053	NA_x000D_ NA	1_x000D_ 1	NA_x000D_ NA	NA_x000D_ NA	NA_x000D_ NA
SPNS2	1.2433	3.1148	1.3166	1	NC	No	No	1	SPNS2_exon_chr17:4440747	1	1	0	NA	1	NA	NA	NA
ZNF670-ZNF695	4.3773	10.9861	1.3145	1	NC	No	No	1	ZNF670-ZNF695_exon_chr1:247109129	1	1	0	NA	2	NA	NA	-0.0469
CHIC1	6.6459	15.9283	1.3125	0.8863	NC	No	No	1	CHIC1_exon_chrX:72900789	1	1	0	NA	1	NA	NA	NA
LINC00448	1.9324	4.7401	1.312	1	NC	No	No	1	LINC00448_intron_chr13:63362916	1	1	0	NA	1	NA	NA	NA
FDXACB1	8.9817	22.105	1.3115	0.1832	NC	No	No	1	FDXACB1_exon_chr11:111746828	1	1	0	NA	5	NA	NA	-0.0132
BAIAP2L2	1.0337	2.3888	1.3108	1	NC	No	No	1	BAIAP2L2_intron_chr22:38493038	1	1	0	NA	1	NA	NA	NA
PTGES3L	6.1593	14.7394	1.3107	1	NC	No	No	1	PTGES3L_exon_chr17:41121203	1	1	0	NA	2	NA	NA	-0.3355
TSEN34	2.9495	7.1743	1.3106	1	NC	No	No	1	TSEN34_exon_chr19:54697029	1	1	0	NA	2	NA	NA	0.0971
ZNF804A	0.9495	2.2761	1.3101	1	NC	No	No	1	ZNF804A_exon_chr2:185800509	1	1	0	NA	1	NA	NA	NA
FRRS1L	2.7974	6.9001	1.3059	1	NC	No	No	2	FRRS1L_exon_chr9:111899907_x000D_ FRRS1L_intron_chr9:111903622	0.3333_x000D_ 0.6667	0.9474_x000D_ 0.0526	0.6141_x000D_ -0.6141	NA_x000D_ NA	1_x000D_ 1	NA_x000D_ NA	NA_x000D_ NA	NA_x000D_ NA
ZC3H6	11.4266	28.4262	1.3057	0.1246	NC	No	No	3	ZC3H6_exon_chr2:113088581_x000D_ ZC3H6_intron_chr2:113060928_x000D_ ZC3H6_intron_chr2:113069514	0.5913_x000D_ 0.1943_x000D_ 0.2144	0.6093_x000D_ 0.0597_x000D_ 0.331	0.0179_x000D_ -0.1346_x000D_ 0.1167	NA_x000D_ NA_x000D_ NA	1_x000D_ 1_x000D_ 4	NA_x000D_ NA_x000D_ NA	NA_x000D_ NA_x000D_ NA	NA_x000D_ NA_x000D_ -0.1018
TMEM200C	5.5452	13.7574	1.3053	0.6581	NC	No	No	1	TMEM200C_exon_chr18:5892156	1	1	0	NA	1	NA	NA	NA
PXDC1	15.3826	38.1827	1.3046	0.0947	UP	No	No	1	PXDC1_exon_chr6:3723970	1	1	0	NA	1	NA	NA	NA
GPR37	1.6387	3.9335	1.303	1	NC	No	No	1	GPR37_exon_chr7:124387397	1	1	0	NA	2	NA	NA	0.3888
OTX1	6.2514	15.0577	1.301	0.6829	NC	No	No	1	OTX1_exon_chr2:63282635	1	1	0	NA	1	NA	NA	NA
ZC2HC1C	1.8653	4.6043	1.2984	1	NC	No	No	1	ZC2HC1C_exon_chr14:75544234	1	1	0	NA	1	NA	NA	NA
ANKRD20A8P	6.0322	14.7825	1.2982	0.9218	NC	No	No	3	ANKRD20A8P_exon_chr2:95463886_x000D_ ANKRD20A8P_exon_chr2:95481750_x000D_ ANKRD20A8P_intron_chr2:95488748	0.138_x000D_ 0.5448_x000D_ 0.3171	0.1578_x000D_ 0.379_x000D_ 0.4632	0.0198_x000D_ -0.1658_x000D_ 0.146	NA_x000D_ NA_x000D_ NA	1_x000D_ 1_x000D_ 1	NA_x000D_ NA_x000D_ NA	NA_x000D_ NA_x000D_ NA	NA_x000D_ NA_x000D_ NA
CREG2	2.1337	5.5367	1.2962	1	NC	No	No	1	CREG2_intron_chr2:101999994	1	1	0	NA	1	NA	NA	NA
RORB	4.6881	11.5674	1.2946	1	NC	No	No	1	RORB_exon_chr9:77300378	1	1	0	NA	3	NA	NA	-0.1834
ZNF85	2.4445	6.2637	1.294	1	NC	No	No	1	ZNF85_exon_chr19:21131549	1	1	0	NA	1	NA	NA	NA
PLEKHB1	12.0312	29.2436	1.2934	0.1273	NC	No	No	1	PLEKHB1_exon_chr11:73372510	1	1	0	NA	3	0.9613	0.8169	-0.1444
UNC13A	3.394	8.5388	1.2907	1	NC	No	No	1	UNC13A_exon_chr19:17717163	1	1	0	NA	1	NA	NA	NA
MICU3	4.2677	10.4614	1.2905	1	NC	No	No	1	MICU3_exon_chr8:16977796	1	1	0	NA	1	NA	NA	NA
CDNF	2.4699	5.9477	1.2833	1	NC	No	No	2	CDNF_exon_chr10:14862157_x000D_ CDNF_intron_chr10:14879830	0.8947_x000D_ 0.1053	0.6608_x000D_ 0.3392	-0.2339_x000D_ 0.2339	NA_x000D_ NA	1_x000D_ 1	NA_x000D_ NA	NA_x000D_ NA	NA_x000D_ NA
ZNF549	4.0832	10.1754	1.2833	1	NC	No	No	1	ZNF549_exon_chr19:58048571	1	1	0	NA	2	NA	NA	-0.0689
NR1H4	2.0582	5.0494	1.2824	1	NC	No	No	1	NR1H4_intron_chr12:100928801	1	1	0	NA	1	NA	NA	NA
ASIC4	1.4533	3.592	1.2813	1	NC	No	No	1	ASIC4_exon_chr2:220402654	1	1	0	NA	1	NA	NA	NA
SHBG	1.8229	4.6849	1.2788	1	NC	No	No	1	SHBG_exon_chr17:7536521	1	1	0	NA	1	NA	NA	NA
SGCE	24.0694	59.0597	1.2787	0.0104	UP	No	No	1	SGCE_exon_chr7:94214827	1	1	0	NA	1	NA	NA	NA
ZNF792	5.0406	12.1807	1.2776	1	NC	No	No	1	ZNF792_exon_chr19:35450475	1	1	0	NA	1	NA	NA	NA
TCN2	1.5624	3.9124	1.2775	1	NC	No	No	1	TCN2_exon_chr22:31022446	1	1	0	NA	1	NA	NA	NA
MAFA-AS1	3.1011	7.4683	1.2756	1	NC	No	No	1	MAFA-AS1_exon_chr8:144501144	1	1	0	NA	1	NA	NA	NA
VASN	2.3524	5.6648	1.275	1	NC	No	No	1	VASN_exon_chr16:4430869	1	1	0	NA	1	NA	NA	NA
ABAT	6.9397	16.4676	1.2731	0.8177	NC	No	No	1	ABAT_exon_chr16:8875165	1	1	0	NA	2	NA	NA	-0.1978
BTN3A3	4.8898	11.9365	1.2725	0.964	NC	No	No	2	BTN3A3_exon_chr6:26451902_x000D_ BTN3A3_intron_chr6:26450361	0.8724_x000D_ 0.1276	0.8497_x000D_ 0.1503	-0.0228_x000D_ 0.0228	NA_x000D_ NA	1_x000D_ 1	NA_x000D_ NA	NA_x000D_ NA	NA_x000D_ NA
DDIT4	565.326	1364.75	1.2719	0	UP	No	No	1	DDIT4_exon_chr10:74034452	1	1	0	NA	1	NA	NA	NA
MAMSTR	2.9157	6.867	1.2703	1	NC	No	No	1	MAMSTR_exon_chr19:49216807	1	1	0	NA	1	NA	NA	NA
CLMP	1.7474	4.3766	1.2696	1	NC	No	No	1	CLMP_exon_chr11:122944482	1	1	0	NA	3	NA	NA	0.0826
ADAM19	6.2931	15.3496	1.2691	0.7875	NC	No	No	1	ADAM19_exon_chr5:156908010	1	1	0	NA	1	NA	NA	NA
MMP11	9.9971	24.3299	1.2689	0.4024	NC	No	No	1	MMP11_exon_chr22:24125597	1	1	0	NA	1	NA	NA	NA
ETNPPL	0.5712	1.432	1.2648	1	NC	No	No	1	ETNPPL_intron_chr4:109669160	1	1	0	NA	1	NA	NA	NA
MIR22HG	4.7048	11.4944	1.2629	1	NC	No	No	1	MIR22HG_exon_chr17:1617308	1	1	0	NA	1	NA	NA	NA
UBE2QL1	1.8653	4.3234	1.2619	1	NC	No	No	1	UBE2QL1_exon_chr5:6491330	1	1	0	NA	1	NA	NA	NA
OXCT2	2.9911	7.2637	1.2616	1	NC	No	No	1	OXCT2_exon_chr1:40237020	1	1	0	NA	1	NA	NA	NA
SMTNL2	9.6033	23.0774	1.2602	0.2311	NC	No	No	1	SMTNL2_exon_chr17:4510655	1	1	0	NA	1	NA	NA	NA
GMPR	10.0316	23.6209	1.2583	0.171	NC	No	No	1	GMPR_exon_chr6:16295236	1	1	0	NA	1	NA	NA	NA
RNF227	1.1762	2.8098	1.2516	1	NC	No	No	1	RNF227_exon_chr17:7818895	1	1	0	NA	2	NA	NA	NA
LINC00174	7.3097	17.3097	1.2487	1	NC	No	No	1	LINC00174_exon_chr7:65844990	1	1	0	NA	1	NA	NA	NA
TFCP2L1	9.2254	21.5733	1.2463	0.3095	NC	No	No	1	TFCP2L1_exon_chr2:121981963	1	1	0	NA	2	NA	NA	-0.1236
MIR99AHG	34.5648	81.6817	1.2446	0.0008	UP	Yes	No	3	MIR99AHG_exon_chr21:17979313_x000D_ MIR99AHG_intron_chr21:17603435_x000D_ MIR99AHG_intron_chr21:17764005	0.7458_x000D_ 0.019_x000D_ 0.2353	0.8491_x000D_ 0.0076_x000D_ 0.1433	0.1034_x000D_ -0.0114_x000D_ -0.092	Up_x000D_ NA_x000D_ NA	1_x000D_ 1_x000D_ 1	NA_x000D_ NA_x000D_ NA	NA_x000D_ NA_x000D_ NA	NA_x000D_ NA_x000D_ NA
MRPS26	5.7714	13.8126	1.2423	1	NC	No	No	1	MRPS26_exon_chr20:3028380	1	1	0	NA	1	NA	NA	NA
EDNRA	11.6437	27.8073	1.241	0.1795	NC	No	No	3	EDNRA_exon_chr4:148463629_x000D_ EDNRA_intron_chr4:148407253_x000D_ EDNRA_intron_chr4:148441130	0.8659_x000D_ 0.1341_x000D_ 0.0	0.8775_x000D_ 0.0575_x000D_ 0.065	0.0116_x000D_ -0.0766_x000D_ 0.065	NA_x000D_ NA_x000D_ NA	1_x000D_ 2_x000D_ 1	NA_x000D_ NA_x000D_ NA	NA_x000D_ NA_x000D_ NA	NA_x000D_ NA_x000D_ NA
P2RX4	12.477	28.9718	1.2394	0.1508	NC	No	No	1	P2RX4_exon_chr12:121671325	1	1	0	NA	1	NA	NA	NA
ATAD3C	3.7473	8.8438	1.2393	1	NC	No	No	1	ATAD3C_exon_chr1:1403763	1	1	0	NA	1	NA	NA	NA
CPB2-AS1	2.3524	5.5511	1.2362	1	NC	No	No	1	CPB2-AS1_intron_chr13:46627100	1	1	0	NA	2	NA	NA	0.5755
ZNF561	16.1055	37.6898	1.2338	0.0893	UP	No	No	1	ZNF561_exon_chr19:9722012	1	1	0	NA	3	0.6599	0.6195	-0.0404
PDE4B	0.5208	1.2507	1.2321	1	NC	No	No	1	PDE4B_intron_chr1:66731770	1	1	0	NA	1	NA	NA	NA
ITGA9-AS1	6.738	15.86	1.2319	0.7737	NC	No	No	2	ITGA9-AS1_intron_chr3:37831330_x000D_ ITGA9-AS1_intron_chr3:37862504	0.2776_x000D_ 0.7224	0.1494_x000D_ 0.8506	-0.1282_x000D_ 0.1282	NA_x000D_ NA	1_x000D_ 2	NA_x000D_ NA	NA_x000D_ NA	NA_x000D_ 0.3217
ACHE	7.8397	18.2367	1.2304	1	NC	No	No	1	ACHE_exon_chr7:100488709	1	1	0	NA	2	NA	NA	0.0954
SIPA1L2	54.0543	127.565	1.2303	0.0002	UP	No	No	2	SIPA1L2_exon_chr1:232535019_x000D_ SIPA1L2_exon_chr1:232601162	0.9544_x000D_ 0.0456	0.9559_x000D_ 0.0441	0.0015_x000D_ -0.0015	NA_x000D_ NA	4_x000D_ 1	0.7477_x000D_ NA	0.7365_x000D_ NA	-0.0112_x000D_ NA
TTBK1	2.8315	6.539	1.2255	1	NC	No	No	1	TTBK1_exon_chr6:43250464	1	1	0	NA	1	NA	NA	NA
ZNF223	1.1929	2.8309	1.2249	1	NC	No	No	1	ZNF223_exon_chr19:44570216	1	1	0	NA	1	NA	NA	NA
LOC105377975	1.092	2.6717	1.2244	1	NC	No	No	1	LOC105377975_intron_chr6:119871560	1	1	0	NA	1	NA	NA	NA
N4BP2L1	3.7136	8.6515	1.2217	1	NC	No	No	2	N4BP2L1_exon_chr13:32977337_x000D_ N4BP2L1_exon_chr13:33000092	0.2688_x000D_ 0.7312	0.5773_x000D_ 0.4227	0.3085_x000D_ -0.3085	NA_x000D_ NA	1_x000D_ 2	NA_x000D_ NA	NA_x000D_ NA	NA_x000D_ -0.3191
ADAMTS3	14.5506	34.5107	1.2215	0.0577	UP	No	No	3	ADAMTS3_exon_chr4:73149421_x000D_ ADAMTS3_intron_chr4:73280531_x000D_ ADAMTS3_intron_chr4:73414194	0.839_x000D_ 0.0537_x000D_ 0.1074	1.0_x000D_ 0.0_x000D_ 0.0	0.161_x000D_ -0.0537_x000D_ -0.1074	Up_x000D_ NA_x000D_ NA	1_x000D_ 1_x000D_ 1	NA_x000D_ NA_x000D_ NA	NA_x000D_ NA_x000D_ NA	NA_x000D_ NA_x000D_ NA
RASL10A	21.8124	50.3068	1.2205	0.0459	UP	No	No	1	RASL10A_exon_chr22:29709557	1	1	0	NA	1	NA	NA	NA
HCN1	1.7228	3.8208	1.2166	1	NC	No	No	1	HCN1_intron_chr5:45645286	1	1	0	NA	1	NA	NA	NA
C11orf65	2.1087	4.9334	1.216	1	NC	No	No	2	C11orf65_exon_chr11:108253902_x000D_ C11orf65_intron_chr11:108263934	0.8766_x000D_ 0.1234	0.1474_x000D_ 0.8526	-0.7292_x000D_ 0.7292	NA_x000D_ NA	1_x000D_ 1	NA_x000D_ NA	NA_x000D_ NA	NA_x000D_ NA
LINC02348	0.7812	1.833	1.2152	1	NC	No	No	1	LINC02348_exon_chr15:102146238	1	1	0	NA	1	NA	NA	NA
LINC00629	0.7812	1.833	1.2141	1	NC	No	No	1	LINC00629_exon_chrX:133693415	1	1	0	NA	1	NA	NA	NA
SLC7A11	73.5472	170.726	1.2137	0.0002	UP	No	Yes	2	SLC7A11_exon_chr4:139093171_x000D_ SLC7A11_intron_chr4:139135738	0.8521_x000D_ 0.1394	0.8526_x000D_ 0.1411	0.0005_x000D_ 0.0017	NA_x000D_ NA	5_x000D_ 5	0.7577_x000D_ NA	0.8747_x000D_ NA	0.1169_x000D_ -0.0979
TMEM37	8.8305	20.054	1.2089	0.3683	NC	No	No	1	TMEM37_exon_chr2:120194464	1	1	0	NA	2	NA	NA	0.146
SHC2	33.0711	76.5485	1.2082	0.0347	UP	No	No	4	SHC2_exon_chr19:417322_x000D_ SHC2_intron_chr19:436164_x000D_ SHC2_intron_chr19:440861_x000D_ SHC2_intron_chr19:460528	0.7838_x000D_ 0.0_x000D_ 0.1973_x000D_ 0.0189	0.7998_x000D_ 0.0451_x000D_ 0.1503_x000D_ 0.0047	0.016_x000D_ 0.0451_x000D_ -0.0469_x000D_ -0.0142	NA_x000D_ NA_x000D_ NA_x000D_ NA	1_x000D_ 1_x000D_ 1_x000D_ 1	NA_x000D_ NA_x000D_ NA_x000D_ NA	NA_x000D_ NA_x000D_ NA_x000D_ NA	NA_x000D_ NA_x000D_ NA_x000D_ NA
EFHB	5.1252	11.4667	1.2068	1	NC	No	No	1	EFHB_intron_chr3:19988410	1	1	0	NA	2	NA	NA	-0.1616
MIR12136	25.388	58.6063	1.2054	0.0108	UP	Yes	Yes	2	MIR12136_exon_chr1:568065_x000D_ MIR12136_exon_chrM:7515	0.1331_x000D_ 0.8669	0.432_x000D_ 0.568	0.2989_x000D_ -0.2989	Up_x000D_ NA	1_x000D_ 2	NA_x000D_ 0.8187	NA_x000D_ 0.3321	NA_x000D_ -0.4867
CCDC102B	0.6216	1.4541	1.2043	1	NC	No	No	1	CCDC102B_intron_chr18:66402003	1	1	0	NA	1	NA	NA	NA
PURG	4.2423	10.1376	1.2035	1	NC	No	No	2	PURG_exon_chr8:30854213_x000D_ PURG_intron_chr8:30888106	0.3309_x000D_ 0.6691	0.1066_x000D_ 0.8934	-0.2243_x000D_ 0.2243	NA_x000D_ NA	1_x000D_ 1	NA_x000D_ NA	NA_x000D_ NA	NA_x000D_ NA
ADGRB3	5.2173	11.9519	1.2027	0.9277	NC	No	No	4	ADGRB3_exon_chr6:70098594_x000D_ ADGRB3_intron_chr6:69349324_x000D_ ADGRB3_intron_chr6:69653886_x000D_ ADGRB3_intron_chr6:70049396	0.6932_x000D_ 0.1314_x000D_ 0.1753_x000D_ 0.0	0.5666_x000D_ 0.06_x000D_ 0.2102_x000D_ 0.1632	-0.1266_x000D_ -0.0714_x000D_ 0.0349_x000D_ 0.1632	NA_x000D_ NA_x000D_ NA_x000D_ NA	1_x000D_ 1_x000D_ 1_x000D_ 1	NA_x000D_ NA_x000D_ NA_x000D_ NA	NA_x000D_ NA_x000D_ NA_x000D_ NA	NA_x000D_ NA_x000D_ NA_x000D_ NA
PLXNA4	4.319	9.9698	1.2021	1	NC	No	No	2	PLXNA4_exon_chr7:131815333_x000D_ PLXNA4_intron_chr7:132068001	0.8599_x000D_ 0.1401	0.8154_x000D_ 0.1846	-0.0445_x000D_ 0.0445	NA_x000D_ NA	2_x000D_ 1	NA_x000D_ NA	NA_x000D_ NA	-0.1469_x000D_ NA
PPP4R4	6.7626	15.7617	1.2018	0.9567	NC	No	No	2	PPP4R4_exon_chr14:94693822_x000D_ PPP4R4_exon_chr14:94744955	0.1276_x000D_ 0.8724	0.1759_x000D_ 0.8241	0.0483_x000D_ -0.0483	NA_x000D_ NA	1_x000D_ 1	NA_x000D_ NA	NA_x000D_ NA	NA_x000D_ NA
KLF6	25.7101	58.5764	1.2001	0.0528	UP	No	No	1	KLF6_exon_chr10:3821782	1	1	0	NA	2	0.9082	0.9923	0.0842
SHPK	1.0416	2.4473	1.2001	1	NC	No	No	1	SHPK_exon_chr17:3514266	1	1	0	NA	2	NA	NA	NA
KHDC1	11.922	27.0879	1.1968	0.2459	NC	No	No	1	KHDC1_exon_chr6:73951451	1	1	0	NA	1	NA	NA	NA
ZNF773	9.7292	22.096	1.1949	0.2343	NC	No	No	1	ZNF773_exon_chr19:58017725	1	1	0	NA	1	NA	NA	NA
C19orf57	10.4012	23.5424	1.1946	0.2696	NC	No	No	2	C19orf57_exon_chr19:13993765_x000D_ C19orf57_intron_chr19:14000000	1.0_x000D_ 0.0	0.9015_x000D_ 0.0985	-0.0985_x000D_ 0.0985	NA_x000D_ NA	1_x000D_ 1	NA_x000D_ NA	NA_x000D_ NA	NA_x000D_ NA
C19orf38	4.2927	10.0845	1.1938	1	NC	No	No	1	C19orf38_exon_chr19:10979893	1	1	0	NA	1	NA	NA	NA
MIR1973	8.5276	19.6497	1.1934	0.8655	NC	No	No	1	MIR1973_exon_chr4:117220880	1	1	0	NA	1	NA	NA	NA
LOC100129034	11.6103	26.8284	1.1918	0.2052	NC	No	No	1	LOC100129034_exon_chr9:127115751	1	1	0	NA	1	NA	NA	NA
LRRIQ1	8.7205	20.0199	1.1907	1	NC	No	No	2	LRRIQ1_exon_chr12:85445954_x000D_ LRRIQ1_exon_chr12:85449324	0.3208_x000D_ 0.6792	0.5322_x000D_ 0.4678	0.2114_x000D_ -0.2114	NA_x000D_ NA	1_x000D_ 1	NA_x000D_ NA	NA_x000D_ NA	NA_x000D_ NA
HCST	2.3445	5.1621	1.1893	1	NC	No	No	1	HCST_exon_chr19:36395021	1	1	0	NA	1	NA	NA	NA
MED14OS	3.2099	7.0968	1.1879	1	NC	No	No	1	MED14OS_exon_chrX:40597444	1	1	0	NA	1	NA	NA	NA
WNT6	3.9236	9.0802	1.1862	1	NC	No	No	1	WNT6_exon_chr2:219738105	1	1	0	NA	1	NA	NA	NA
GATA5	15.0793	34.7528	1.1848	0.2536	NC	No	No	2	GATA5_exon_chr20:61040047_x000D_ GATA5_intron_chr20:61050054	0.5811_x000D_ 0.4189	0.6791_x000D_ 0.3209	0.0979_x000D_ -0.0979	NA_x000D_ NA	2_x000D_ 1	NA_x000D_ NA	NA_x000D_ NA	-0.2048_x000D_ NA
PRR4	18.0046	40.7484	1.1834	0.0827	UP	No	No	2	PRR4_exon_chr12:10998549_x000D_ PRR4_intron_chr12:10999643	1.0_x000D_ 0.0	0.956_x000D_ 0.044	-0.044_x000D_ 0.044	NA_x000D_ NA	1_x000D_ 1	NA_x000D_ NA	NA_x000D_ NA	NA_x000D_ NA
DACT1	12.2494	27.8008	1.1831	0.1781	NC	No	No	1	DACT1_exon_chr14:59111975	1	1	0	NA	2	NA	NA	0.1386
GRID2IP	3.8144	8.4161	1.183	1	NC	No	No	2	GRID2IP_exon_chr7:6537476_x000D_ GRID2IP_intron_chr7:6541411	0.0_x000D_ 1.0	0.3434_x000D_ 0.6566	0.3434_x000D_ -0.3434	NA_x000D_ NA	1_x000D_ 1	NA_x000D_ NA	NA_x000D_ NA	NA_x000D_ NA
NBPF1	167.628	381.283	1.1827	0	UP	Yes	No	3	NBPF1_exon_chr1:16890681_x000D_ NBPF1_exon_chr1:16891413_x000D_ NBPF1_intron_chr1:16935002	0.1207_x000D_ 0.5864_x000D_ 0.2929	0.1719_x000D_ 0.7059_x000D_ 0.1222	0.0511_x000D_ 0.1195_x000D_ -0.1706	NA_x000D_ Up_x000D_ NA	1_x000D_ 2_x000D_ 4	NA_x000D_ 0.9529_x000D_ 0.2192	NA_x000D_ 0.97_x000D_ 0.1355	NA_x000D_ 0.0171_x000D_ -0.0837
SYTL2	1.6129	3.8529	1.1827	1	NC	No	No	2	SYTL2_exon_chr11:85406383_x000D_ SYTL2_intron_chr11:85521996	0.0_x000D_ 1.0	0.7464_x000D_ 0.2536	0.7464_x000D_ -0.7464	NA_x000D_ NA	2_x000D_ 1	NA_x000D_ NA	NA_x000D_ NA	NA_x000D_ NA
CCDC78	5.5452	12.4756	1.182	1	NC	No	No	1	CCDC78_exon_chr16:772789	1	1	0	NA	1	NA	NA	NA
HTR2C	7.4859	17.1241	1.1796	1	NC	No	No	1	HTR2C_intron_chrX:113819132	1	1	0	NA	1	NA	NA	NA
HTRA3	9.9471	22.7765	1.1794	0.3263	NC	No	No	3	HTRA3_exon_chr4:8297421_x000D_ HTRA3_exon_chr4:8307697_x000D_ HTRA3_intron_chr4:8288510	0.7092_x000D_ 0.2908_x000D_ 0.0	0.5206_x000D_ 0.3681_x000D_ 0.1113	-0.1886_x000D_ 0.0773_x000D_ 0.1113	NA_x000D_ NA_x000D_ NA	1_x000D_ 1_x000D_ 1	NA_x000D_ NA_x000D_ NA	NA_x000D_ NA_x000D_ NA	NA_x000D_ NA_x000D_ NA
BOC	18.0292	40.936	1.1783	0.1584	NC	No	No	2	BOC_exon_chr3:112969401_x000D_ BOC_exon_chr3:113005521	0.7226_x000D_ 0.2774	0.5272_x000D_ 0.4728	-0.1954_x000D_ 0.1954	NA_x000D_ NA	1_x000D_ 1	NA_x000D_ NA	NA_x000D_ NA	NA_x000D_ NA
BOK-AS1	0.5208	1.2507	1.1776	1	NC	No	No	1	BOK-AS1_intron_chr2:242498191	1	1	0	NA	1	NA	NA	NA
LOC100505555	0.9325	2.1149	1.1768	1	NC	No	No	1	LOC100505555_exon_chr19:9898486	1	1	0	NA	1	NA	NA	NA
SRGAP1	2.697	6.1179	1.1751	1	NC	No	No	1	SRGAP1_exon_chr12:64536074	1	1	0	NA	2	NA	NA	0.3232
OXGR1	0.6216	1.421	1.1739	1	NC	No	No	1	OXGR1_exon_chr13:97640087	1	1	0	NA	1	NA	NA	NA
GCK	1.6891	3.5854	1.1739	1	NC	No	No	1	GCK_exon_chr7:44184879	1	1	0	NA	1	NA	NA	NA
PPIL6	18.4162	41.136	1.1738	0.0809	UP	No	No	5	PPIL6_exon_chr6:109714140_x000D_ PPIL6_exon_chr6:109757402_x000D_ PPIL6_intron_chr6:109740389_x000D_ PPIL6_intron_chr6:109748049_x000D_ PPIL6_intron_chr6:109761658	0.34_x000D_ 0.3224_x000D_ 0.0825_x000D_ 0.0_x000D_ 0.2552	0.2761_x000D_ 0.4314_x000D_ 0.1838_x000D_ 0.0524_x000D_ 0.0562	-0.0639_x000D_ 0.109_x000D_ 0.1014_x000D_ 0.0524_x000D_ -0.1989	NA_x000D_ NA_x000D_ NA_x000D_ NA_x000D_ NA	3_x000D_ 1_x000D_ 1_x000D_ 1_x000D_ 1	NA_x000D_ NA_x000D_ NA_x000D_ NA_x000D_ NA	NA_x000D_ NA_x000D_ NA_x000D_ NA_x000D_ NA	-0.3009_x000D_ NA_x000D_ NA_x000D_ NA_x000D_ NA
CNTD2	0.6216	1.4099	1.1729	1	NC	No	No	1	CNTD2_exon_chr19:40729210	1	1	0	NA	1	NA	NA	NA
TSKS	5.1256	11.2911	1.1724	1	NC	No	No	1	TSKS_exon_chr19:50243189	1	1	0	NA	1	NA	NA	NA
CSF1	11.3433	25.0516	1.1703	0.353	NC	No	No	1	CSF1_exon_chr1:110471473	1	1	0	NA	1	NA	NA	NA
EGFR	34.6822	78.0822	1.1702	0.006	UP	No	No	2	EGFR_exon_chr7:55272948_x000D_ EGFR_intron_chr7:55087058	0.8839_x000D_ 0.1161	0.9677_x000D_ 0.0323	0.0838_x000D_ -0.0838	NA_x000D_ NA	1_x000D_ 5	NA_x000D_ 0.4849	NA_x000D_ 0.3898	NA_x000D_ -0.0951
LPL	6.7968	15.4864	1.1697	0.845	NC	No	No	1	LPL_exon_chr8:19822820	1	1	0	NA	3	NA	NA	0.1915
SESN2	581.01	1304.79	1.1695	0	UP	No	No	1	SESN2_exon_chr1:28607226	1	1	0	NA	1	NA	NA	NA
EEF1AKMT1	16.9701	38.5649	1.1682	0.1434	NC	No	No	2	EEF1AKMT1_exon_chr13:21303355_x000D_ EEF1AKMT1_intron_chr13:21331593	0.8633_x000D_ 0.1367	0.9401_x000D_ 0.0599	0.0767_x000D_ -0.0767	NA_x000D_ NA	1_x000D_ 1	NA_x000D_ NA	NA_x000D_ NA	NA_x000D_ NA
NPIPB12	1605.45	3606.59	1.1676	0.1004	NC	No	No	2	NPIPB12_exon_chr16:29497154_x000D_ NPIPB12_exon_chr16:30237124	0.5074_x000D_ 0.4926	0.515_x000D_ 0.485	0.0076_x000D_ -0.0076	NA_x000D_ NA	1_x000D_ 1	NA_x000D_ NA	NA_x000D_ NA	NA_x000D_ NA
CHST9	2.9999	6.4273	1.1674	1	NC	No	No	1	CHST9_exon_chr18:24497314	1	1	0	NA	3	NA	NA	0.3828
PRR16	4.6465	10.3133	1.1661	1	NC	No	No	1	PRR16_exon_chr5:120021648	1	1	0	NA	1	NA	NA	NA
ADAMTS12	0.9158	2.0794	1.1659	1	NC	No	No	1	ADAMTS12_intron_chr5:33641914	1	1	0	NA	1	NA	NA	NA
DEPTOR	7.5872	17.197	1.1651	1	NC	No	No	2	DEPTOR_exon_chr8:121061814_x000D_ DEPTOR_intron_chr8:120942178	0.8515_x000D_ 0.1485	0.9161_x000D_ 0.0839	0.0645_x000D_ -0.0645	NA_x000D_ NA	3_x000D_ 1	NA_x000D_ NA	NA_x000D_ NA	-0.0835_x000D_ NA
GLIS3	3.4278	7.9465	1.1642	1	NC	No	No	1	GLIS3_exon_chr9:3828408	1	1	0	NA	2	NA	NA	0.138
NPIPB11	787.442	1764.79	1.1641	0.072	UP	No	No	1	NPIPB11_exon_chr16:29393477	1	1	0	NA	1	NA	NA	NA
CYP2J2	4.0827	9.1796	1.163	1	NC	No	No	1	CYP2J2_exon_chr1:60359501	1	1	0	NA	1	NA	NA	NA
PROX1	0.9158	2.0794	1.163	1	NC	No	No	1	PROX1_exon_chr1:214208991	1	1	0	NA	1	NA	NA	NA
NLGN1	10.4504	23.3775	1.1592	0.4488	NC	No	No	2	NLGN1_exon_chr3:173998270_x000D_ NLGN1_intron_chr3:173525622	1.0_x000D_ 0.0	0.9049_x000D_ 0.0951	-0.0951_x000D_ 0.0951	NA_x000D_ NA	2_x000D_ 1	NA_x000D_ NA	NA_x000D_ NA	0.0995_x000D_ NA
STXBP6	9.7788	22.3548	1.158	0.4028	NC	No	No	2	STXBP6_exon_chr14:25281938_x000D_ STXBP6_intron_chr14:25443870	0.7544_x000D_ 0.2456	0.8417_x000D_ 0.1583	0.0874_x000D_ -0.0874	NA_x000D_ NA	3_x000D_ 1	NA_x000D_ NA	NA_x000D_ NA	0.0582_x000D_ NA
SNTB1	7.5959	16.3924	1.1561	0.8873	NC	No	No	2	SNTB1_exon_chr8:121551209_x000D_ SNTB1_intron_chr8:121823512	1.0_x000D_ 0.0	0.8585_x000D_ 0.1415	-0.1415_x000D_ 0.1415	NA_x000D_ NA	1_x000D_ 1	NA_x000D_ NA	NA_x000D_ NA	NA_x000D_ NA
NPIPB4	786.172	1751.76	1.1557	0.0781	UP	No	No	1	NPIPB4_exon_chr16:21849065	1	1	0	NA	1	NA	NA	NA
STEAP2	12.5611	27.728	1.1537	0.2742	NC	No	No	1	STEAP2_exon_chr7:89861650	1	1	0	NA	3	NA	NA	0.1959
ZNF114	1.4366	3.1744	1.1531	1	NC	No	No	1	ZNF114_exon_chr19:48789017	1	1	0	NA	1	NA	NA	NA
MAOA	1.277	2.7523	1.1528	1	NC	No	No	1	MAOA_exon_chrX:43603613	1	1	0	NA	1	NA	NA	NA
CARF	6.1248	13.9263	1.1527	1	NC	No	No	2	CARF_exon_chr2:203848228_x000D_ CARF_intron_chr2:203826149	0.8588_x000D_ 0.1412	0.9222_x000D_ 0.0778	0.0634_x000D_ -0.0634	NA_x000D_ NA	4_x000D_ 1	NA_x000D_ NA	NA_x000D_ NA	0.0196_x000D_ NA
EDA2R	10.5866	23.1059	1.1439	0.3306	NC	No	No	1	EDA2R_exon_chrX:65817935	1	1	0	NA	2	NA	NA	0.2098
CCKBR	0.7812	1.7845	1.1437	1	NC	No	No	1	CCKBR_exon_chr11:6291875	1	1	0	NA	1	NA	NA	NA
ARID3C	0.9495	2.0142	1.1428	1	NC	No	No	1	ARID3C_exon_chr9:34621555	1	1	0	NA	1	NA	NA	NA
PARD3-AS1	2.4199	5.3765	1.1417	1	NC	No	No	1	PARD3-AS1_exon_chr10:35105047	1	1	0	NA	1	NA	NA	NA
GAB2	17.8447	39.161	1.1416	0.1922	NC	No	No	1	GAB2_exon_chr11:77930461	1	1	0	NA	2	0.9349	0.9507	0.0158
PLEKHM3	16.7193	37.2466	1.1412	0.1141	NC	No	No	1	PLEKHM3_exon_chr2:208693220	1	1	0	NA	1	NA	NA	NA
NPIPB3	793.415	1748.74	1.14	0.0831	UP	No	No	1	NPIPB3_exon_chr16:21414158	1	1	0	NA	1	NA	NA	NA
ZNF529	12.6186	28.0286	1.1389	0.3011	NC	No	Yes	2	ZNF529_exon_chr19:37039224_x000D_ ZNF529_exon_chr19:37073606	0.7215_x000D_ 0.2785	0.9872_x000D_ 0.0128	0.2657_x000D_ -0.2657	Up_x000D_ NA	2_x000D_ 1	NA_x000D_ NA	NA_x000D_ NA	-0.1868_x000D_ NA
TRIB3	161.949	356.566	1.1387	0	UP	No	No	1	TRIB3_exon_chr20:376841	1	1	0	NA	1	NA	NA	NA
EBF4	33.202	73.6443	1.1382	0.0268	UP	No	No	2	EBF4_exon_chr20:2739913_x000D_ EBF4_intron_chr20:2674428	0.8972_x000D_ 0.1028	0.9635_x000D_ 0.0365	0.0663_x000D_ -0.0663	NA_x000D_ NA	1_x000D_ 1	NA_x000D_ NA	NA_x000D_ NA	NA_x000D_ NA
PTGER1	0.3108	0.727	1.1372	1	NC	No	No	1	PTGER1_exon_chr19:14583638	1	1	0	NA	1	NA	NA	NA
NR5A2	2.7386	6.2527	1.1359	1	NC	No	No	1	NR5A2_exon_chr1:200143090	1	1	0	NA	1	NA	NA	NA
FN3K	0.3446	0.727	1.1352	1	NC	No	No	1	FN3K_exon_chr17:80708292	1	1	0	NA	1	NA	NA	NA
ADSS1	4.6206	10.2701	1.135	1	NC	No	No	1	ADSS1_exon_chr14:105213287	1	1	0	NA	1	NA	NA	NA
PLK5	1.5545	3.4208	1.1347	1	NC	No	No	1	PLK5_exon_chr19:1535063	1	1	0	NA	1	NA	NA	NA
GPR12	0.9495	2.0794	1.1341	1	NC	No	No	1	GPR12_exon_chr13:27333979	1	1	0	NA	1	NA	NA	NA
C1orf162	9.3429	20.4556	1.1334	0.4855	NC	No	No	1	C1orf162_exon_chr1:112020604	1	1	0	NA	1	NA	NA	NA
LEPR	35.773	78.6601	1.1324	0.0082	UP	No	No	2	LEPR_exon_chr1:66098834_x000D_ LEPR_exon_chr1:66101873	0.9477_x000D_ 0.0523	0.9935_x000D_ 0.0065	0.0457_x000D_ -0.0457	NA_x000D_ NA	1_x000D_ 1	NA_x000D_ NA	NA_x000D_ NA	NA_x000D_ NA
CKLF-CMTM1	2.0749	4.6374	1.1315	1	NC	No	No	1	CKLF-CMTM1_exon_chr16:66612733	1	1	0	NA	1	NA	NA	NA
WDFY3-AS2	4.5198	10.0745	1.1295	1	NC	No	No	1	WDFY3-AS2_exon_chr4:85927159	1	1	0	NA	1	NA	NA	NA
CRMP1	14.4927	31.829	1.1282	0.1814	NC	No	No	1	CRMP1_exon_chr4:5823578	1	1	0	NA	1	NA	NA	NA
LOC100505501	2.1841	4.8251	1.1281	1	NC	No	No	1	LOC100505501_exon_chr8:60032894	1	1	0	NA	1	NA	NA	NA
TAF7L	4.0665	8.994	1.1279	1	NC	No	No	1	TAF7L_exon_chrX:100524225	1	1	0	NA	1	NA	NA	NA
URGCP	2.0078	4.5358	1.1264	1	NC	No	No	1	URGCP_intron_chr7:43921257	1	1	0	NA	1	NA	NA	NA
PSAT1	358.494	782.139	1.1253	0.0105	UP	No	No	1	PSAT1_exon_chr9:80943896	1	1	0	NA	2	0.7226	0.7492	0.0266
SCARA5	5.2423	11.6215	1.124	1	NC	No	No	2	SCARA5_exon_chr8:27729587_x000D_ SCARA5_intron_chr8:27779087	0.7758_x000D_ 0.2242	0.6681_x000D_ 0.3319	-0.1076_x000D_ 0.1076	NA_x000D_ NA	1_x000D_ 1	NA_x000D_ NA	NA_x000D_ NA	NA_x000D_ NA
MORF4L2-AS1	5.201	11.3807	1.123	1	NC	No	No	1	MORF4L2-AS1_exon_chrX:102946346	1	1	0	NA	1	NA	NA	NA
TPTEP1	9.9312	21.6431	1.1225	0.543	NC	No	No	2	TPTEP1_exon_chr22:17129416_x000D_ TPTEP1_intron_chr22:17103787	0.0_x000D_ 1.0	0.0667_x000D_ 0.9333	0.0667_x000D_ -0.0667	NA_x000D_ NA	1_x000D_ 1	NA_x000D_ NA	NA_x000D_ NA	NA_x000D_ NA
LINC00115	3.4194	7.5345	1.1223	1	NC	No	No	1	LINC00115_exon_chr1:762902	1	1	0	NA	2	NA	NA	-0.3425
SPATA41	2.2432	4.8638	1.1208	1	NC	No	No	2	SPATA41_exon_chr15:100885832_x000D_ SPATA41_exon_chr15:100890923	0.8472_x000D_ 0.1528	0.4466_x000D_ 0.5534	-0.4006_x000D_ 0.4006	NA_x000D_ NA	1_x000D_ 1	NA_x000D_ NA	NA_x000D_ NA	NA_x000D_ NA
YBX2	1.6466	3.7071	1.1199	1	NC	No	No	1	YBX2_exon_chr17:7191962	1	1	0	NA	1	NA	NA	NA
NPW	1.5208	3.3302	1.1189	1	NC	No	No	1	NPW_exon_chr16:2070533	1	1	0	NA	1	NA	NA	NA
ZNF879	2.7307	5.8129	1.1179	1	NC	No	No	1	ZNF879_exon_chr5:178459205	1	1	0	NA	2	NA	NA	0.1924
MRAS	13.4927	29.3766	1.1167	0.4628	NC	No	No	1	MRAS_exon_chr3:138121011	1	1	0	NA	3	NA	NA	0.1918
C3	11.7216	25.0385	1.1166	0.254	NC	No	No	1	C3_exon_chr19:6678034	1	1	0	NA	1	NA	NA	NA
RAB36	2.7303	5.8039	1.1162	1	NC	No	No	1	RAB36_exon_chr22:23503686	1	1	0	NA	3	NA	NA	-0.1941
LOC102724562	2.6553	5.6704	1.1128	1	NC	No	No	1	LOC102724562_exon_chr1:17083888	1	1	0	NA	1	NA	NA	NA
DLG4	93.4421	201.953	1.1128	0.0006	UP	No	No	2	DLG4_exon_chr17:7094133_x000D_ DLG4_intron_chr17:7120436	0.9438_x000D_ 0.0562	1.0_x000D_ 0.0	0.0562_x000D_ -0.0562	NA_x000D_ NA	1_x000D_ 1	NA_x000D_ NA	NA_x000D_ NA	NA_x000D_ NA
ZBTB16	3.5286	7.9091	1.1118	1	NC	No	No	2	ZBTB16_exon_chr11:114121047_x000D_ ZBTB16_intron_chr11:114057760	0.8523_x000D_ 0.1477	1.0_x000D_ 0.0	0.1477_x000D_ -0.1477	NA_x000D_ NA	1_x000D_ 1	NA_x000D_ NA	NA_x000D_ NA	NA_x000D_ NA
FAM149A	17.6609	37.6132	1.1111	0.1159	NC	No	No	3	FAM149A_exon_chr4:187093067_x000D_ FAM149A_intron_chr4:187078873_x000D_ FAM149A_intron_chr4:187088416	0.4293_x000D_ 0.5707_x000D_ 0.0	0.4038_x000D_ 0.3558_x000D_ 0.2404	-0.0255_x000D_ -0.2149_x000D_ 0.2404	NA_x000D_ NA_x000D_ Up	1_x000D_ 1_x000D_ 1	NA_x000D_ NA_x000D_ NA	NA_x000D_ NA_x000D_ NA	NA_x000D_ NA_x000D_ NA
CCDC191	38.8166	82.9269	1.1108	0.018	UP	No	No	4	CCDC191_exon_chr3:113684206_x000D_ CCDC191_exon_chr3:113720543_x000D_ CCDC191_exon_chr3:113750626_x000D_ CCDC191_exon_chr3:113753995	0.1271_x000D_ 0.1327_x000D_ 0.1014_x000D_ 0.6388	0.1547_x000D_ 0.2356_x000D_ 0.1287_x000D_ 0.481	0.0276_x000D_ 0.1029_x000D_ 0.0273_x000D_ -0.1578	NA_x000D_ NA_x000D_ NA_x000D_ NA	1_x000D_ 1_x000D_ 2_x000D_ 1	NA_x000D_ NA_x000D_ 0.734_x000D_ NA	NA_x000D_ NA_x000D_ 0.758_x000D_ NA	NA_x000D_ NA_x000D_ 0.0239_x000D_ NA
TEX22	4.8977	10.6236	1.1077	1	NC	No	No	2	TEX22_exon_chr14:105877996_x000D_ TEX22_intron_chr14:105865827	0.6224_x000D_ 0.3776	0.7072_x000D_ 0.2928	0.0848_x000D_ -0.0848	NA_x000D_ NA	2_x000D_ 2	NA_x000D_ NA	NA_x000D_ NA	NA_x000D_ -0.3885
CA5B	16.7368	35.725	1.1076	0.17	NC	No	No	1	CA5B_exon_chrX:15800607	1	1	0	NA	4	0.5597	0.6079	0.0482
CDC42EP5	0.3446	0.727	1.1073	1	NC	No	No	1	CDC42EP5_exon_chr19:54976731	1	1	0	NA	1	NA	NA	NA
LINC00670	0.6216	1.3414	1.107	1	NC	No	No	1	LINC00670_intron_chr17:12494065	1	1	0	NA	1	NA	NA	NA
SRPX	6.2181	13.2578	1.1045	1	NC	No	No	1	SRPX_exon_chrX:38009147	1	1	0	NA	1	NA	NA	NA
VWF	6.7889	14.3638	1.1043	1	NC	No	No	1	VWF_intron_chr12:6143853	1	1	0	NA	1	NA	NA	NA
APOE	52.5448	112.596	1.104	0.0027	UP	No	No	1	APOE_exon_chr19:45411789	1	1	0	NA	1	NA	NA	NA
RNF32	1.8653	3.991	1.1027	1	NC	No	No	1	RNF32_intron_chr7:156447412	1	1	0	NA	2	NA	NA	0.3143
TULP2	3.8819	8.2405	1.1023	1	NC	No	No	2	TULP2_exon_chr19:49384383_x000D_ TULP2_intron_chr19:49387010	0.4853_x000D_ 0.5147	0.3437_x000D_ 0.6563	-0.1416_x000D_ 0.1416	NA_x000D_ NA	1_x000D_ 1	NA_x000D_ NA	NA_x000D_ NA	NA_x000D_ NA
AADAT	21.1037	45.9844	1.1015	0.0469	UP	No	No	2	AADAT_exon_chr4:170982120_x000D_ AADAT_intron_chr4:170991737	0.9506_x000D_ 0.0494	1.0_x000D_ 0.0	0.0494_x000D_ -0.0494	NA_x000D_ NA	2_x000D_ 1	1.0_x000D_ NA	0.9534_x000D_ NA	-0.0466_x000D_ NA
MGC4859	0.9158	1.9667	1.1009	1	NC	No	No	1	MGC4859_intron_chr7:10819508	1	1	0	NA	1	NA	NA	NA
WNT9B	1.3862	3.0142	1.1007	1	NC	No	No	1	WNT9B_exon_chr17:44953610	1	1	0	NA	1	NA	NA	NA
FAM66D	3.0073	6.4814	1.0993	1	NC	No	No	1	FAM66D_exon_chr8:12008505	1	1	0	NA	1	NA	NA	NA
CCDC175	3.1503	6.9577	1.0982	1	NC	No	No	2	CCDC175_intron_chr14:59978477_x000D_ CCDC175_intron_chr14:60004740	0.6533_x000D_ 0.3467	0.7037_x000D_ 0.2963	0.0504_x000D_ -0.0504	NA_x000D_ NA	1_x000D_ 1	NA_x000D_ NA	NA_x000D_ NA	NA_x000D_ NA
GAS2	0.6216	1.3303	1.0978	1	NC	No	No	1	GAS2_intron_chr11:22788014	1	1	0	NA	1	NA	NA	NA
SYTL3	1.2433	2.6607	1.0978	1	NC	No	No	1	SYTL3_exon_chr6:159185526	1	1	0	NA	1	NA	NA	NA
PARP10	0.6216	1.3303	1.0978	1	NC	No	No	1	PARP10_exon_chr8:145051998	1	1	0	NA	1	NA	NA	NA
HAPLN2	25.0635	52.893	1.096	0.059	UP	No	No	1	HAPLN2_exon_chr1:156594892	1	1	0	NA	1	NA	NA	NA
ZNF521	9.9133	21.5248	1.0954	0.3946	NC	No	No	2	ZNF521_exon_chr18:22642705_x000D_ ZNF521_intron_chr18:22930870	0.934_x000D_ 0.066	0.8634_x000D_ 0.1366	-0.0706_x000D_ 0.0706	NA_x000D_ NA	2_x000D_ 1	NA_x000D_ NA	NA_x000D_ NA	0.1564_x000D_ NA
SLC1A4	29.4304	63.1293	1.0953	0.0121	UP	Yes	Yes	2	SLC1A4_exon_chr2:65248045_x000D_ SLC1A4_intron_chr2:65237897	0.8239_x000D_ 0.1761	0.9462_x000D_ 0.0538	0.1223_x000D_ -0.1223	Up_x000D_ NA	1_x000D_ 6	NA_x000D_ 0.5168	NA_x000D_ 0.5931	NA_x000D_ 0.0763
ZFP36	0.882	1.833	1.0928	1	NC	No	No	1	ZFP36_exon_chr19:39898382	1	1	0	NA	1	NA	NA	NA
TEAD2	17.4747	37.6774	1.0924	0.1123	NC	No	Yes	1	TEAD2_exon_chr19:49844694	1	1	0	NA	2	0.5386	0.6861	0.1475
ZNF543	3.2007	6.8814	1.0902	1	NC	No	No	1	ZNF543_exon_chr19:57839071	1	1	0	NA	1	NA	NA	NA
SYNE4	0.5208	1.138	1.089	1	NC	No	No	1	SYNE4_exon_chr19:36494422	1	1	0	NA	1	NA	NA	NA
LINC01397	2.2095	4.5953	1.0889	1	NC	No	No	1	LINC01397_intron_chr1:110625474	1	1	0	NA	1	NA	NA	NA
CHST2	1.5541	3.2971	1.0866	1	NC	No	No	1	CHST2_exon_chr3:142839485	1	1	0	NA	1	NA	NA	NA
TSC22D3	1323.81	2812.69	1.0866	0	UP	No	No	1	TSC22D3_exon_chrX:106957979	1	1	0	NA	1	NA	NA	NA
ADAMTS7	11.8057	24.6616	1.0861	0.3163	NC	No	No	2	ADAMTS7_exon_chr15:79051920_x000D_ ADAMTS7_intron_chr15:79080572	0.7158_x000D_ 0.2842	0.7196_x000D_ 0.2804	0.0038_x000D_ -0.0038	NA_x000D_ NA	1_x000D_ 2	NA_x000D_ NA	NA_x000D_ NA	NA_x000D_ 0.0057
TMSB4X	212.891	451.393	1.0856	0	UP	No	No	1	TMSB4X_exon_chrX:12994895	1	1	0	NA	1	NA	NA	NA
INSM1	22.1207	47.279	1.0853	0.1698	NC	No	No	1	INSM1_exon_chr20:20348747	1	1	0	NA	1	NA	NA	NA
SNHG32	530.693	1123.66	1.0845	0	UP	No	No	1	SNHG32_exon_chr6:31807319	1	1	0	NA	1	NA	NA	NA
MCM8-AS1	2.7811	5.8019	1.0838	1	NC	No	No	1	MCM8-AS1_intron_chr20:5986418	1	1	0	NA	2	NA	NA	-0.3165
EBF1	3.6544	7.9609	1.0838	1	NC	No	No	1	EBF1_intron_chr5:158500403	1	1	0	NA	1	NA	NA	NA
FGF13	2.0674	4.1733	1.0834	1	NC	No	No	1	FGF13_exon_chrX:137715147	1	1	0	NA	1	NA	NA	NA
SLC25A5-AS1	7.4447	15.7573	1.0833	1	NC	No	No	1	SLC25A5-AS1_exon_chrX:118603083	1	1	0	NA	1	NA	NA	NA
COL12A1	1.0337	2.148	1.0833	1	NC	No	No	1	COL12A1_exon_chr6:75796273	1	1	0	NA	1	NA	NA	NA
RPL13AP5	10.7629	22.382	1.0824	0.2644	NC	No	No	1	RPL13AP5_exon_chr10:98510022	1	1	0	NA	1	NA	NA	NA
DNAH12	1.7228	3.5479	1.0813	1	NC	No	No	1	DNAH12_intron_chr3:57528427	1	1	0	NA	1	NA	NA	NA
MKX	17.1397	35.903	1.0811	0.1757	NC	No	No	3	MKX_exon_chr10:27964344_x000D_ MKX_intron_chr10:28023384_x000D_ MKX_intron_chr10:28034635	0.572_x000D_ 0.3623_x000D_ 0.0656	0.6163_x000D_ 0.3349_x000D_ 0.0489	0.0442_x000D_ -0.0275_x000D_ -0.0168	NA_x000D_ NA_x000D_ NA	2_x000D_ 1_x000D_ 1	NA_x000D_ NA_x000D_ NA	NA_x000D_ NA_x000D_ NA	0.2774_x000D_ NA_x000D_ NA
LPCAT4	23.4061	49.8042	1.0795	0.1552	NC	No	No	2	LPCAT4_exon_chr15:34651503_x000D_ LPCAT4_intron_chr15:34654396	0.8732_x000D_ 0.1268	0.8929_x000D_ 0.1071	0.0197_x000D_ -0.0197	NA_x000D_ NA	1_x000D_ 1	NA_x000D_ NA	NA_x000D_ NA	NA_x000D_ NA
GPR155	7.6705	15.9018	1.076	1	NC	No	No	3	GPR155_exon_chr2:175301144_x000D_ GPR155_exon_chr2:175338092_x000D_ GPR155_intron_chr2:175346224	0.8212_x000D_ 0.0_x000D_ 0.1788	0.8507_x000D_ 0.0812_x000D_ 0.0681	0.0295_x000D_ 0.0812_x000D_ -0.1107	NA_x000D_ NA_x000D_ NA	1_x000D_ 1_x000D_ 1	NA_x000D_ NA_x000D_ NA	NA_x000D_ NA_x000D_ NA	NA_x000D_ NA_x000D_ NA
PPP1R18	7.0151	14.6477	1.0759	1	NC	No	No	1	PPP1R18_exon_chr6:30645065	1	1	0	NA	1	NA	NA	NA
LINC01355	4.8723	10.2581	1.0748	1	NC	No	No	1	LINC01355_exon_chr1:23610903	1	1	0	NA	1	NA	NA	NA
ZCWPW1	37.8826	79.7876	1.0742	0.0101	UP	No	No	4	ZCWPW1_exon_chr7:100001408_x000D_ ZCWPW1_exon_chr7:100017506_x000D_ ZCWPW1_exon_chr7:99998959_x000D_ ZCWPW1_intron_chr7:100026190	0.1052_x000D_ 0.2857_x000D_ 0.5454_x000D_ 0.0637	0.0784_x000D_ 0.4009_x000D_ 0.5207_x000D_ 0.0	-0.0268_x000D_ 0.1152_x000D_ -0.0246_x000D_ -0.0637	NA_x000D_ Up_x000D_ NA_x000D_ NA	1_x000D_ 1_x000D_ 1_x000D_ 1	NA_x000D_ NA_x000D_ NA_x000D_ NA	NA_x000D_ NA_x000D_ NA_x000D_ NA	NA_x000D_ NA_x000D_ NA_x000D_ NA
TOB2P1	2.5207	5.2197	1.073	1	NC	No	No	1	TOB2P1_exon_chr6:28186707	1	1	0	NA	1	NA	NA	NA
PCP4	1.1258	2.3888	1.0729	1	NC	No	No	1	PCP4_intron_chr21:41239436	1	1	0	NA	1	NA	NA	NA
EPSTI1	3.3107	6.7212	1.0726	1	NC	No	No	2	EPSTI1_exon_chr13:43462638_x000D_ EPSTI1_exon_chr13:43544806	0.3019_x000D_ 0.6981	0.4655_x000D_ 0.5345	0.1636_x000D_ -0.1636	NA_x000D_ NA	1_x000D_ 1	NA_x000D_ NA	NA_x000D_ NA	NA_x000D_ NA
UGT3A2	3.0753	6.5246	1.0711	1	NC	No	No	3	UGT3A2_exon_chr5:36036076_x000D_ UGT3A2_intron_chr5:36048990_x000D_ UGT3A2_intron_chr5:36064350	0.4202_x000D_ 0.4782_x000D_ 0.1016	0.4803_x000D_ 0.2755_x000D_ 0.2442	0.0601_x000D_ -0.2027_x000D_ 0.1426	NA_x000D_ NA_x000D_ NA	1_x000D_ 1_x000D_ 1	NA_x000D_ NA_x000D_ NA	NA_x000D_ NA_x000D_ NA	NA_x000D_ NA_x000D_ NA
LOC105375483	10.1492	21.4599	1.0701	0.4868	NC	No	No	1	LOC105375483_intron_chr7:123635156	1	1	0	NA	1	NA	NA	NA
CALCB	391.55	822.703	1.0698	0	UP	No	No	1	CALCB_exon_chr11:15099628	1	1	0	NA	2	0.7376	0.7486	0.011
SOX1-OT	8.8225	18.1371	1.0696	0.3236	NC	No	No	1	SOX1-OT_exon_chr13:112762025	1	1	0	NA	1	NA	NA	NA
KCNQ5-IT1	2.4028	5.117	1.0693	1	NC	No	No	2	KCNQ5-IT1_intron_chr6:73340319_x000D_ KCNQ5-IT1_intron_chr6:73350602	0.6107_x000D_ 0.3893	0.7227_x000D_ 0.2773	0.112_x000D_ -0.112	NA_x000D_ NA	1_x000D_ 1	NA_x000D_ NA	NA_x000D_ NA	NA_x000D_ NA
STING1	0.3446	0.716	1.0693	1	NC	No	No	1	STING1_exon_chr5:138856039	1	1	0	NA	1	NA	NA	NA
FAM24B	3.5544	7.4218	1.0689	1	NC	No	No	1	FAM24B_exon_chr10:124608955	1	1	0	NA	1	NA	NA	NA
CUX2	18.0213	38.2425	1.0687	0.2343	NC	No	No	2	CUX2_exon_chr12:111785327_x000D_ CUX2_intron_chr12:111655741	0.9301_x000D_ 0.0699	0.9371_x000D_ 0.0629	0.007_x000D_ -0.007	NA_x000D_ NA	1_x000D_ 2	NA_x000D_ 0.6067	NA_x000D_ 0.8038	NA_x000D_ 0.1971
PARM1	34.8586	73.0256	1.0687	0.008	UP	No	No	1	PARM1_exon_chr4:75971372	1	1	0	NA	4	0.9201	0.9618	0.0417
LRP2BP	0.3108	0.705	1.0686	1	NC	No	No	1	LRP2BP_exon_chr4:186317078	1	1	0	NA	1	NA	NA	NA
MSC-AS1	3.2007	6.867	1.0677	1	NC	No	No	2	MSC-AS1_exon_chr8:72964773_x000D_ MSC-AS1_intron_chr8:72877769	0.5135_x000D_ 0.4865	1.0_x000D_ 0.0	0.4865_x000D_ -0.4865	NA_x000D_ NA	1_x000D_ 1	NA_x000D_ NA	NA_x000D_ NA	NA_x000D_ NA
LOC108783654	16.9302	35.4495	1.0675	0.6454	NC	No	No	1	LOC108783654_exon_chr17:40706820	1	1	0	NA	2	NA	NA	0.162
ZNF484	7.8563	16.2268	1.0674	0.9141	NC	No	No	1	ZNF484_exon_chr9:95610833	1	1	0	NA	4	NA	NA	0.3578
SMIM14	48.72	102.562	1.0664	0.0024	UP	No	No	1	SMIM14_exon_chr4:39553778	1	1	0	NA	3	0.5675	0.5277	-0.0398
POMC	1	2.0353	1.0656	1	NC	No	No	1	POMC_exon_chr2:25384621	1	1	0	NA	1	NA	NA	NA
FAM221A	44.5447	93.5275	1.0643	0.0471	UP	No	No	1	FAM221A_exon_chr7:23741714	1	1	0	NA	2	0.877	0.8631	-0.0139
AHR	10.6116	22.0087	1.064	0.5898	NC	No	No	1	AHR_exon_chr7:17382544	1	1	0	NA	1	NA	NA	NA
MYL5	109.316	228.291	1.0626	0	UP	No	No	1	MYL5_exon_chr4:675681	1	1	0	NA	1	NA	NA	NA
EPDR1	0.9662	1.9236	1.0626	1	NC	No	No	1	EPDR1_exon_chr7:37989801	1	1	0	NA	1	NA	NA	NA
BTK	1.8653	3.9214	1.0625	1	NC	No	No	1	BTK_exon_chrX:100604944	1	1	0	NA	1	NA	NA	NA
MTX3	34.2702	71.4627	1.0624	0.0108	UP	No	No	1	MTX3_exon_chr5:79279617	1	1	0	NA	2	0.9337	0.9459	0.0122
ASAH2	13.5098	28.1975	1.0622	0.2922	NC	No	No	1	ASAH2_exon_chr10:51947264	1	1	0	NA	2	NA	NA	-0.2164
NRP2	14.5602	30.4238	1.0622	0.1795	NC	No	No	4	NRP2_exon_chr2:206607926_x000D_ NRP2_exon_chr2:206640969_x000D_ NRP2_exon_chr2:206659477_x000D_ NRP2_intron_chr2:206562445	0.2232_x000D_ 0.0865_x000D_ 0.5829_x000D_ 0.1074	0.0355_x000D_ 0.2148_x000D_ 0.6414_x000D_ 0.1083	-0.1877_x000D_ 0.1283_x000D_ 0.0586_x000D_ 0.0009	NA_x000D_ NA_x000D_ NA_x000D_ NA	1_x000D_ 1_x000D_ 1_x000D_ 1	NA_x000D_ NA_x000D_ NA_x000D_ NA	NA_x000D_ NA_x000D_ NA_x000D_ NA	NA_x000D_ NA_x000D_ NA_x000D_ NA
ANKS1B	1.1762	2.5225	1.0571	1	NC	No	No	1	ANKS1B_intron_chr12:100377881	1	1	0	NA	1	NA	NA	NA
ARHGAP31	5.916	12.1077	1.0564	1	NC	No	No	2	ARHGAP31_exon_chr3:119132702_x000D_ ARHGAP31_intron_chr3:119128623	1.0_x000D_ 0.0	0.8518_x000D_ 0.1482	-0.1482_x000D_ 0.1482	NA_x000D_ NA	1_x000D_ 1	NA_x000D_ NA	NA_x000D_ NA	NA_x000D_ NA
ZNF341	0.9662	1.9346	1.0553	1	NC	No	No	1	ZNF341_intron_chr20:32349861	1	1	0	NA	1	NA	NA	NA
TIMP4	2.9065	6.14	1.0541	1	NC	No	No	1	TIMP4_exon_chr3:12195212	1	1	0	NA	1	NA	NA	NA
SLC6A9	97.3319	200.766	1.0532	0.0002	UP	No	No	1	SLC6A9_exon_chr1:44463411	1	1	0	NA	1	NA	NA	NA
TCAP	7.4189	15.6004	1.0528	1	NC	No	No	1	TCAP_exon_chr17:37821968	1	1	0	NA	1	NA	NA	NA
B4GALNT4	48.1008	99.5253	1.0526	0.0092	UP	No	No	1	B4GALNT4_exon_chr11:381668	1	1	0	NA	2	0.6798	0.6855	0.0057
USP27X	3.0749	6.3223	1.0526	1	NC	No	No	1	USP27X_exon_chrX:49644086	1	1	0	NA	1	NA	NA	NA
TEX26-AS1	2.5791	5.5146	1.0513	1	NC	No	No	1	TEX26-AS1_intron_chr13:31504558	1	1	0	NA	1	NA	NA	NA
GLI1	14.8719	30.2633	1.051	0.3163	NC	No	No	2	GLI1_exon_chr12:57864099_x000D_ GLI1_intron_chr12:57858651	0.7639_x000D_ 0.2361	0.8836_x000D_ 0.1164	0.1197_x000D_ -0.1197	NA_x000D_ NA	1_x000D_ 1	NA_x000D_ NA	NA_x000D_ NA	NA_x000D_ NA
LINC00266-3	9.7879	20.2894	1.051	0.7682	NC	No	No	2	LINC00266-3_intron_chr6:147399_x000D_ LINC00266-3_intron_chrUn:gl000227	0.5426_x000D_ 0.4574	0.4758_x000D_ 0.5242	-0.0667_x000D_ 0.0667	NA_x000D_ NA	1_x000D_ 1	NA_x000D_ NA	NA_x000D_ NA	NA_x000D_ NA
SPAG17	0	0.3525	1.0507	1	NC	No	No	1	SPAG17_intron_chr1:118629293	1	1	0	NA	1	NA	NA	NA
ENDOU	0	0.3525	1.0507	1	NC	No	No	1	ENDOU_exon_chr12:48104702	1	1	0	NA	1	NA	NA	NA
DNALI1	0	0.2619	1.0507	1	NC	No	No	1	DNALI1_exon_chr1:38030626	1	1	0	NA	1	NA	NA	NA
LOC100506639	0	0.3635	1.0507	1	NC	No	No	1	LOC100506639_intron_chr5:43068319	1	1	0	NA	1	NA	NA	NA
FTH1	5505.82	11395.7	1.0496	0	UP	No	No	1	FTH1_exon_chr11:61732363	1	1	0	NA	1	NA	NA	NA
GRM3	1.092	2.2871	1.049	1	NC	No	No	1	GRM3_intron_chr7:86274188	1	1	0	NA	1	NA	NA	NA
TIRAP	3.1336	6.4968	1.048	1	NC	No	No	1	TIRAP_exon_chr11:126163562	1	1	0	NA	2	NA	NA	-0.164
ZNF577	7.3855	15.0102	1.0476	1	NC	No	No	3	ZNF577_exon_chr19:52376959_x000D_ ZNF577_intron_chr19:52364156_x000D_ ZNF577_intron_chr19:52390073	0.2746_x000D_ 0.3929_x000D_ 0.3325	0.1993_x000D_ 0.3504_x000D_ 0.4503	-0.0753_x000D_ -0.0425_x000D_ 0.1178	NA_x000D_ NA_x000D_ NA	1_x000D_ 1_x000D_ 1	NA_x000D_ NA_x000D_ NA	NA_x000D_ NA_x000D_ NA	NA_x000D_ NA_x000D_ NA
GPCPD1	63.6485	132.174	1.047	0.001	UP	No	Yes	2	GPCPD1_exon_chr20:5528496_x000D_ GPCPD1_intron_chr20:5538590	0.9696_x000D_ 0.0304	0.9568_x000D_ 0.0432	-0.0128_x000D_ 0.0128	NA_x000D_ NA	3_x000D_ 1	0.5897_x000D_ NA	0.5408_x000D_ NA	-0.0488_x000D_ NA
ZNF449	17.7863	36.4534	1.0466	0.2247	NC	No	Yes	1	ZNF449_exon_chrX:134494117	1	1	0	NA	2	NA	NA	0.0898
CA14	1.4704	3.0252	1.0445	1	NC	No	No	1	CA14_exon_chr1:150236992	1	1	0	NA	1	NA	NA	NA
LINC02014	0.6216	1.2507	1.0438	1	NC	No	No	1	LINC02014_intron_chr3:129809544	1	1	0	NA	1	NA	NA	NA
AFTPH	1.5374	3.2054	1.0435	1	NC	No	No	1	AFTPH_intron_chr2:64812679	1	1	0	NA	1	NA	NA	NA
ALPK1	8.4688	17.3903	1.0431	1	NC	No	No	3	ALPK1_exon_chr4:113362358_x000D_ ALPK1_intron_chr4:113303708_x000D_ ALPK1_intron_chr4:113333181	0.8588_x000D_ 0.1105_x000D_ 0.0308	0.7169_x000D_ 0.1593_x000D_ 0.1238	-0.1418_x000D_ 0.0488_x000D_ 0.093	NA_x000D_ NA_x000D_ NA	2_x000D_ 2_x000D_ 1	NA_x000D_ NA_x000D_ NA	NA_x000D_ NA_x000D_ NA	NA_x000D_ 0.1267_x000D_ NA
FN1	84.6021	174.737	1.0419	0.0004	UP	No	No	1	FN1_exon_chr2:216226349	1	1	0	NA	1	NA	NA	NA
LOC100505588	1.9324	3.9004	1.0407	1	NC	No	No	1	LOC100505588_exon_chr9:126770370	1	1	0	NA	1	NA	NA	NA
C1orf226	47.8971	98.6061	1.0395	0.0032	UP	No	No	1	C1orf226_exon_chr1:162352971	1	1	0	NA	1	NA	NA	NA
SPATA22	0.9662	1.9557	1.0382	1	NC	No	No	1	SPATA22_exon_chr17:3417308	1	1	0	NA	1	NA	NA	NA
COL21A1	1.1424	2.4209	1.0374	1	NC	No	No	1	COL21A1_intron_chr6:56258768	1	1	0	NA	1	NA	NA	NA
SRP14-AS1	1.3445	2.6496	1.0363	1	NC	No	No	1	SRP14-AS1_exon_chr15:40348889	1	1	0	NA	1	NA	NA	NA
GTPBP2	32.2295	65.6516	1.0357	0.1317	NC	No	No	1	GTPBP2_exon_chr6:43589527	1	1	0	NA	1	NA	NA	NA
ZNF419	19.0191	39.0786	1.0347	0.3747	NC	No	No	1	ZNF419_exon_chr19:58004223	1	1	0	NA	1	NA	NA	NA
ELP4	20.4654	42.0076	1.0344	0.2319	NC	Yes	No	4	ELP4_exon_chr11:31804940_x000D_ ELP4_intron_chr11:31531554_x000D_ ELP4_intron_chr11:31625454_x000D_ ELP4_intron_chr11:31785097	0.5627_x000D_ 0.0661_x000D_ 0.1953_x000D_ 0.1758	0.789_x000D_ 0.0_x000D_ 0.0564_x000D_ 0.1546	0.2262_x000D_ -0.0661_x000D_ -0.1389_x000D_ -0.0212	Up_x000D_ NA_x000D_ NA_x000D_ NA	1_x000D_ 1_x000D_ 1_x000D_ 4	NA_x000D_ NA_x000D_ NA_x000D_ NA	NA_x000D_ NA_x000D_ NA_x000D_ NA	NA_x000D_ NA_x000D_ NA_x000D_ 0.1382
LOC101928323	2.6553	5.2538	1.0336	1	NC	No	No	1	LOC101928323_intron_chr3:42695485	1	1	0	NA	3	NA	NA	-0.2612
ZFAS1	332.259	678.865	1.0333	0	UP	No	No	1	ZFAS1_exon_chr20:47905581	1	1	0	NA	1	NA	NA	NA
TCTEX1D2	101.138	206.456	1.0325	0	UP	No	No	3	TCTEX1D2_exon_chr3:196018245_x000D_ TCTEX1D2_exon_chr3:196043102_x000D_ TCTEX1D2_intron_chr3:196044910	0.8755_x000D_ 0.1113_x000D_ 0.0133	0.9254_x000D_ 0.0656_x000D_ 0.0	0.05_x000D_ -0.0457_x000D_ -0.0133	NA_x000D_ NA_x000D_ NA	1_x000D_ 2_x000D_ 1	NA_x000D_ NA_x000D_ NA	NA_x000D_ NA_x000D_ NA	NA_x000D_ -0.183_x000D_ NA
LURAP1L-AS1	0.8654	1.8176	1.0323	1	NC	No	No	1	LURAP1L-AS1_intron_chr9:12759550	1	1	0	NA	1	NA	NA	NA
LRRC36	2.8311	5.719	1.0315	1	NC	No	No	1	LRRC36_exon_chr16:67418772	1	1	0	NA	1	NA	NA	NA
SIPA1L3	31.6824	65.2614	1.0311	0.1086	NC	No	No	1	SIPA1L3_exon_chr19:38696736	1	1	0	NA	1	NA	NA	NA
ZNF44	5.2252	10.9807	1.0299	1	NC	No	No	1	ZNF44_exon_chr19:12384880	1	1	0	NA	1	NA	NA	NA
LOC100507634	7.4347	15.546	1.0288	1	NC	No	No	1	LOC100507634_exon_chr1:55681080	1	1	0	NA	1	NA	NA	NA
GLRB	16.4668	34.0569	1.0287	0.1531	NC	No	No	2	GLRB_exon_chr4:158091583_x000D_ GLRB_intron_chr4:158065111	0.8655_x000D_ 0.1345	1.0_x000D_ 0.0	0.1345_x000D_ -0.1345	NA_x000D_ NA	1_x000D_ 3	NA_x000D_ NA	NA_x000D_ NA	NA_x000D_ 0.1055
CTBS	32.8765	66.2338	1.0285	0.0131	UP	No	No	2	CTBS_exon_chr1:85020882_x000D_ CTBS_intron_chr1:85028939	0.981_x000D_ 0.019	0.9579_x000D_ 0.0421	-0.0231_x000D_ 0.0231	NA_x000D_ NA	4_x000D_ 1	0.6867_x000D_ NA	0.6964_x000D_ NA	0.0097_x000D_ NA
ZBED3	84.9247	172.18	1.0271	0.0013	UP	No	No	1	ZBED3_exon_chr5:76373720	1	1	0	NA	5	0.9489	0.9211	-0.0278
CTNNA3	9.4854	19.3393	1.0256	0.4347	NC	No	No	1	CTNNA3_intron_chr10:69425298	1	1	0	NA	1	NA	NA	NA
TNNC2	1.2941	2.5379	1.0249	1	NC	No	No	1	TNNC2_exon_chr20:44452018	1	1	0	NA	1	NA	NA	NA
ATN1	413.628	841.376	1.0236	0.0001	UP	No	No	2	ATN1_exon_chr12:7050909_x000D_ ATN1_intron_chr12:7043741	0.987_x000D_ 0.013	0.9976_x000D_ 0.0024	0.0106_x000D_ -0.0106	NA_x000D_ NA	1_x000D_ 1	NA_x000D_ NA	NA_x000D_ NA	NA_x000D_ NA
CELF3	1.4533	3.0352	1.0228	1	NC	No	No	1	CELF3_exon_chr1:151675924	1	1	0	NA	1	NA	NA	NA
CASC1	3.159	6.3875	1.0214	1	NC	No	No	1	CASC1_exon_chr12:25261757	1	1	0	NA	1	NA	NA	NA
RAB20	6.8635	14.3086	1.0194	1	NC	No	No	1	RAB20_exon_chr13:111176544	1	1	0	NA	1	NA	NA	NA
WFDC21P	41.834	83.7415	1.019	0.0665	UP	No	No	1	WFDC21P_exon_chr17:58161127	1	1	0	NA	1	NA	NA	NA
MAGEH1	1.2941	2.548	1.0183	1	NC	No	No	1	MAGEH1_exon_chrX:55478559	1	1	0	NA	1	NA	NA	NA
RNF182	15.3169	31.0361	1.018	0.4175	NC	No	No	1	RNF182_exon_chr6:13977139	1	1	0	NA	2	NA	NA	0.0151
SNHG11	22.8265	46.4991	1.0176	0.1211	NC	No	No	1	SNHG11_exon_chr20:37079175	1	1	0	NA	1	NA	NA	NA
FAXDC2	6.1668	12.3275	1.017	1	NC	No	No	1	FAXDC2_exon_chr5:154200032	1	1	0	NA	1	NA	NA	NA
CPS1	58.6186	117.702	1.0163	0.002	UP	No	No	2	CPS1_exon_chr2:211542610_x000D_ CPS1_intron_chr2:211384508	0.9707_x000D_ 0.0293	1.0_x000D_ 0.0	0.0293_x000D_ -0.0293	NA_x000D_ NA	3_x000D_ 1	0.8594_x000D_ NA	0.8912_x000D_ NA	0.0318_x000D_ NA
SPATA6L	8.0988	16.4476	1.0155	1	NC	No	No	1	SPATA6L_exon_chr9:4600809	1	1	0	NA	2	NA	NA	-0.0194
NALCN	1.9324	3.8993	1.0149	1	NC	No	No	1	NALCN_intron_chr13:101828650	1	1	0	NA	1	NA	NA	NA
RPL22L1	925.732	1871.61	1.0144	0	UP	No	No	1	RPL22L1_exon_chr3:170584313	1	1	0	NA	5	0.0877	0.0889	0.0012
EPHA2	23.4911	47.8772	1.0143	0.0554	UP	No	No	1	EPHA2_exon_chr1:16451815	1	1	0	NA	1	NA	NA	NA
DPY19L4	63.4072	127.526	1.013	0.0003	UP	No	No	2	DPY19L4_exon_chr8:95801973_x000D_ DPY19L4_intron_chr8:95752018	0.9409_x000D_ 0.0591	0.9673_x000D_ 0.0327	0.0263_x000D_ -0.0263	NA_x000D_ NA	2_x000D_ 4	NA_x000D_ 0.8695	NA_x000D_ 0.8746	-0.3612_x000D_ 0.0051
PHF24	0.7812	1.6143	1.012	1	NC	No	No	1	PHF24_exon_chr9:34978011	1	1	0	NA	1	NA	NA	NA
ACADL	16.163	32.7055	1.0109	0.4224	NC	No	No	1	ACADL_exon_chr2:211053778	1	1	0	NA	3	NA	NA	-0.0471
ABCG4	4.3181	8.7311	1.0095	1	NC	No	No	1	ABCG4_exon_chr11:119031590	1	1	0	NA	1	NA	NA	NA
GPT2	240.678	482.557	1.0091	0	UP	No	No	1	GPT2_exon_chr16:46962818	1	1	0	NA	2	0.5388	0.5708	0.032
NUAK2	3.8819	7.5289	1.009	1	NC	No	No	1	NUAK2_exon_chr1:205273641	1	1	0	NA	1	NA	NA	NA
ZNF274	31.8174	63.5634	1.0075	0.0172	UP	No	No	1	ZNF274_exon_chr19:58723526	1	1	0	NA	3	0.8501	0.9184	0.0683
HOPX	2.0749	4.2197	1.0068	1	NC	No	No	1	HOPX_exon_chr4:57514963	1	1	0	NA	1	NA	NA	NA
GPRASP2	95.1899	191.104	1.0066	0.0004	UP	No	No	1	GPRASP2_exon_chrX:101969336	1	1	0	NA	2	0.7383	0.75	0.0117
SMARCC2	250.949	504.301	1.0059	0.0808	UP	Yes	No	4	SMARCC2_exon_chr12:56557549_x000D_ SMARCC2_exon_chr12:56566488_x000D_ SMARCC2_exon_chr12:56572840_x000D_ SMARCC2_exon_chr12:56575381	0.7269_x000D_ 0.0351_x000D_ 0.0322_x000D_ 0.2058	0.8645_x000D_ 0.0196_x000D_ 0.0116_x000D_ 0.1044	0.1376_x000D_ -0.0156_x000D_ -0.0207_x000D_ -0.1014	Up_x000D_ NA_x000D_ NA_x000D_ NA	3_x000D_ 1_x000D_ 1_x000D_ 1	0.9676_x000D_ NA_x000D_ NA_x000D_ NA	0.9798_x000D_ NA_x000D_ NA_x000D_ NA	0.0122_x000D_ NA_x000D_ NA_x000D_ NA
OLIG2	20.6341	41.5005	1.0056	0.178	NC	No	No	1	OLIG2_exon_chr21:34399108	1	1	0	NA	2	0.6295	0.6256	-0.0038
LOC400499	10.9049	21.5566	1.0054	0.5898	NC	No	No	4	LOC400499_exon_chr16:11466595_x000D_ LOC400499_intron_chr16:11477498_x000D_ LOC400499_intron_chr16:11540405_x000D_ LOC400499_intron_chr16:11544464	0.3139_x000D_ 0.3783_x000D_ 0.3078_x000D_ 0.0	0.4928_x000D_ 0.1274_x000D_ 0.1827_x000D_ 0.1971	0.1789_x000D_ -0.2509_x000D_ -0.1251_x000D_ 0.1971	NA_x000D_ NA_x000D_ NA_x000D_ NA	1_x000D_ 1_x000D_ 1_x000D_ 1	NA_x000D_ NA_x000D_ NA_x000D_ NA	NA_x000D_ NA_x000D_ NA_x000D_ NA	NA_x000D_ NA_x000D_ NA_x000D_ NA
ANXA4	29.715	60.1436	1.0045	0.0497	UP	No	Yes	3	ANXA4_exon_chr2:70052587_x000D_ ANXA4_intron_chr2:69948003_x000D_ ANXA4_intron_chr2:69969307	0.9895_x000D_ 0.0105_x000D_ 0.0	0.9022_x000D_ 0.0764_x000D_ 0.0215	-0.0874_x000D_ 0.0659_x000D_ 0.0215	NA_x000D_ NA_x000D_ NA	1_x000D_ 4_x000D_ 1	NA_x000D_ 0.3494_x000D_ NA	NA_x000D_ 0.3291_x000D_ NA	NA_x000D_ -0.0202_x000D_ NA
SPDYE2	2.0337	3.8683	1.003	1	NC	No	No	1	SPDYE2_intron_chr7:102203007	1	1	0	NA	1	NA	NA	NA
HAND2	8.6376	17.082	1.002	1	NC	No	No	2	HAND2_exon_chr4:174448526_x000D_ HAND2_exon_chr4:174451380	0.4488_x000D_ 0.5512	0.3584_x000D_ 0.6416	-0.0904_x000D_ 0.0904	NA_x000D_ NA	2_x000D_ 2	NA_x000D_ NA	NA_x000D_ NA	-0.1082_x000D_ 0.1844
PPARGC1A	5.0161	10.1751	1.0018	1	NC	No	No	2	PPARGC1A_exon_chr4:23797548_x000D_ PPARGC1A_intron_chr4:24473997	0.2411_x000D_ 0.7589	0.655_x000D_ 0.345	0.4139_x000D_ -0.4139	NA_x000D_ NA	1_x000D_ 1	NA_x000D_ NA	NA_x000D_ NA	NA_x000D_ NA
ZNF280C	233.488	467.566	1	0.0005	UP	No	No	4	ZNF280C_exon_chrX:129338966_x000D_ ZNF280C_exon_chrX:129350075_x000D_ ZNF280C_exon_chrX:129370613_x000D_ ZNF280C_intron_chrX:129377536	0.6856_x000D_ 0.1404_x000D_ 0.1539_x000D_ 0.0201	0.8702_x000D_ 0.0601_x000D_ 0.065_x000D_ 0.0047	0.1846_x000D_ -0.0803_x000D_ -0.0889_x000D_ -0.0154	Up_x000D_ NA_x000D_ NA_x000D_ NA	3_x000D_ 1_x000D_ 1_x000D_ 1	0.9795_x000D_ NA_x000D_ NA_x000D_ NA	0.9884_x000D_ NA_x000D_ NA_x000D_ NA	0.0089_x000D_ NA_x000D_ NA_x000D_ NA
ADGB	0.6891	1.3193	0.9996	1	NC	No	No	1	ADGB_intron_chr6:146920250	1	1	0	NA	1	NA	NA	NA
LINC02218	1.2941	2.4904	0.9985	1	NC	No	No	1	LINC02218_intron_chr5:17446289	1	1	0	NA	1	NA	NA	NA
DISP2	5.7135	11.1353	0.9976	1	NC	No	No	1	DISP2_exon_chr15:40659258	1	1	0	NA	1	NA	NA	NA
FTH1P3	458.608	913.693	0.9969	0	UP	No	No	1	FTH1P3_exon_chr2:27616443	1	1	0	NA	1	NA	NA	NA
ZNF81	4.0998	8.3565	0.9965	1	NC	No	No	2	ZNF81_exon_chrX:47774322_x000D_ ZNF81_intron_chrX:47755339	0.5584_x000D_ 0.4416	0.6197_x000D_ 0.3803	0.0614_x000D_ -0.0614	NA_x000D_ NA	1_x000D_ 1	NA_x000D_ NA	NA_x000D_ NA	NA_x000D_ NA
GLIS1	0.9158	1.7745	0.9962	1	NC	No	No	2	GLIS1_exon_chr1:53972449_x000D_ GLIS1_intron_chr1:54199576	0.0_x000D_ 1.0	0.7943_x000D_ 0.2057	0.7943_x000D_ -0.7943	NA_x000D_ NA	1_x000D_ 1	NA_x000D_ NA	NA_x000D_ NA	NA_x000D_ NA
IL1RAP	9.4266	18.7263	0.9959	1	NC	No	No	1	IL1RAP_exon_chr3:190366126	1	1	0	NA	1	NA	NA	NA
LEF1-AS1	4.4523	9.1618	0.9956	1	NC	No	No	2	LEF1-AS1_exon_chr4:109096947_x000D_ LEF1-AS1_intron_chr4:109088989	1.0_x000D_ 0.0	0.7046_x000D_ 0.2954	-0.2954_x000D_ 0.2954	NA_x000D_ NA	1_x000D_ 1	NA_x000D_ NA	NA_x000D_ NA	NA_x000D_ NA
CD1D	2.1762	4.2428	0.9955	1	NC	No	No	1	CD1D_exon_chr1:158153918	1	1	0	NA	1	NA	NA	NA
RIPPLY3	9.4675	19.3503	0.9936	0.5853	NC	No	No	1	RIPPLY3_exon_chr21:38390173	1	1	0	NA	2	NA	NA	0.0664
WDFY3	22.5073	44.9832	0.9934	0.1429	NC	No	No	1	WDFY3_exon_chr4:85594144	1	1	0	NA	6	0.6386	0.8352	0.1966
MAP3K5	8.1413	16.1727	0.9933	1	NC	No	No	2	MAP3K5_exon_chr6:136878956_x000D_ MAP3K5_intron_chr6:136958462	0.968_x000D_ 0.032	0.9079_x000D_ 0.0921	-0.0601_x000D_ 0.0601	NA_x000D_ NA	1_x000D_ 1	NA_x000D_ NA	NA_x000D_ NA	NA_x000D_ NA
SNHG4	2.3691	4.6649	0.9928	1	NC	No	No	1	SNHG4_exon_chr5:138618427	1	1	0	NA	1	NA	NA	NA
ARHGAP42	16.5751	33.5686	0.9923	0.324	NC	No	No	4	ARHGAP42_exon_chr11:100730284_x000D_ ARHGAP42_exon_chr11:100784182_x000D_ ARHGAP42_exon_chr11:100859443_x000D_ ARHGAP42_intron_chr11:100730356	0.1099_x000D_ 0.1955_x000D_ 0.6581_x000D_ 0.0364	0.3405_x000D_ 0.0779_x000D_ 0.4992_x000D_ 0.0824	0.2306_x000D_ -0.1177_x000D_ -0.1589_x000D_ 0.046	NA_x000D_ NA_x000D_ NA_x000D_ NA	1_x000D_ 4_x000D_ 1_x000D_ 1	NA_x000D_ NA_x000D_ NA_x000D_ NA	NA_x000D_ NA_x000D_ NA_x000D_ NA	NA_x000D_ 0.0028_x000D_ NA_x000D_ NA
KNDC1	11.0749	21.612	0.9922	0.4438	NC	No	No	6	KNDC1_exon_chr10:134981757_x000D_ KNDC1_exon_chr10:135038162_x000D_ KNDC1_intron_chr10:134974073_x000D_ KNDC1_intron_chr10:134984374_x000D_ KNDC1_intron_chr10:135000178_x000D_ KNDC1_intron_chr10:135015402	0.3725_x000D_ 0.1778_x000D_ 0.0564_x000D_ 0.0_x000D_ 0.3152_x000D_ 0.0782	0.213_x000D_ 0.0957_x000D_ 0.0669_x000D_ 0.1723_x000D_ 0.3827_x000D_ 0.0694	-0.1595_x000D_ -0.0821_x000D_ 0.0105_x000D_ 0.1723_x000D_ 0.0675_x000D_ -0.0087	NA_x000D_ NA_x000D_ NA_x000D_ NA_x000D_ NA_x000D_ NA	1_x000D_ 1_x000D_ 1_x000D_ 1_x000D_ 1_x000D_ 1	NA_x000D_ NA_x000D_ NA_x000D_ NA_x000D_ NA_x000D_ NA	NA_x000D_ NA_x000D_ NA_x000D_ NA_x000D_ NA_x000D_ NA	NA_x000D_ NA_x000D_ NA_x000D_ NA_x000D_ NA_x000D_ NA
ARHGAP20	5.3014	10.3497	0.992	1	NC	No	No	3	ARHGAP20_exon_chr11:110451949_x000D_ ARHGAP20_intron_chr11:110561269_x000D_ ARHGAP20_intron_chr11:110582380	0.1176_x000D_ 0.8236_x000D_ 0.0588	0.1592_x000D_ 0.6618_x000D_ 0.179	0.0416_x000D_ -0.1618_x000D_ 0.1202	NA_x000D_ NA_x000D_ NA	1_x000D_ 1_x000D_ 1	NA_x000D_ NA_x000D_ NA	NA_x000D_ NA_x000D_ NA	NA_x000D_ NA_x000D_ NA
LINC00882	2.0753	4.1401	0.9917	1	NC	No	No	1	LINC00882_exon_chr3:106828851	1	1	0	NA	1	NA	NA	NA
GUCY2D	3.9573	7.7332	0.9911	1	NC	No	No	1	GUCY2D_exon_chr17:7923445	1	1	0	NA	1	NA	NA	NA
DUSP26	1.277	2.4904	0.9911	1	NC	No	No	1	DUSP26_exon_chr8:33449730	1	1	0	NA	1	NA	NA	NA
TMEM255B	1.6387	3.2385	0.9906	1	NC	No	No	1	TMEM255B_intron_chr13:114502392	1	1	0	NA	1	NA	NA	NA
SYNE3	9.0388	18.5086	0.9901	0.5114	NC	No	No	1	SYNE3_exon_chr14:95884363	1	1	0	NA	2	NA	NA	0.3521
LURAP1L	28.9292	56.7903	0.99	0.063	UP	No	No	2	LURAP1L_exon_chr9:12821384_x000D_ LURAP1L_intron_chr9:12776026	0.8625_x000D_ 0.1375	0.9292_x000D_ 0.0708	0.0667_x000D_ -0.0667	NA_x000D_ NA	2_x000D_ 2	NA_x000D_ 0.0118	NA_x000D_ 0.0309	-0.3698_x000D_ 0.0191
DKK2	1.3524	2.7523	0.9879	1	NC	No	No	1	DKK2_exon_chr4:107845361	1	1	0	NA	1	NA	NA	NA
HSF4	6.0247	11.879	0.9878	1	NC	No	No	1	HSF4_exon_chr16:67203533	1	1	0	NA	1	NA	NA	NA
GAS5	1689.25	3349.94	0.9877	0	UP	No	No	1	GAS5_exon_chr1:173833583	1	1	0	NA	2	0.9615	0.9685	0.0069
BCL6	11.3246	23.0705	0.9877	0.4526	NC	No	No	1	BCL6_exon_chr3:187440389	1	1	0	NA	1	NA	NA	NA
SYCE1L	4.8315	9.3575	0.9863	1	NC	No	No	1	SYCE1L_exon_chr16:77246753	1	1	0	NA	1	NA	NA	NA
ZNF853	148.835	294.801	0.9862	0	UP	No	No	1	ZNF853_exon_chr7:6660752	1	1	0	NA	1	NA	NA	NA
RAPGEF5	17.8467	34.816	0.9833	0.3661	NC	No	No	3	RAPGEF5_exon_chr7:22162139_x000D_ RAPGEF5_exon_chr7:22197503_x000D_ RAPGEF5_exon_chr7:22200233	0.4889_x000D_ 0.2328_x000D_ 0.2783	0.3482_x000D_ 0.1917_x000D_ 0.4601	-0.1407_x000D_ -0.0411_x000D_ 0.1818	NA_x000D_ NA_x000D_ NA	1_x000D_ 1_x000D_ 1	NA_x000D_ NA_x000D_ NA	NA_x000D_ NA_x000D_ NA	NA_x000D_ NA_x000D_ NA
USP44	20.2133	40.1635	0.9823	0.216	NC	No	No	2	USP44_exon_chr12:95912129_x000D_ USP44_intron_chr12:95926604	0.91_x000D_ 0.09	1.0_x000D_ 0.0	0.09_x000D_ -0.09	NA_x000D_ NA	1_x000D_ 1	NA_x000D_ NA	NA_x000D_ NA	NA_x000D_ NA
LOC100419583	2.3353	4.6395	0.9816	1	NC	No	No	1	LOC100419583_exon_chr15:45023560	1	1	0	NA	1	NA	NA	NA
ACADVL	59.9032	118.237	0.9807	0.0077	UP	No	No	1	ACADVL_exon_chr17:7128275	1	1	0	NA	1	NA	NA	NA
CACNB4	19.1129	37.318	0.9806	0.2446	NC	No	No	3	CACNB4_exon_chr2:152695893_x000D_ CACNB4_intron_chr2:152727044_x000D_ CACNB4_intron_chr2:152954843	0.883_x000D_ 0.0136_x000D_ 0.1034	0.9179_x000D_ 0.0682_x000D_ 0.0139	0.0349_x000D_ 0.0545_x000D_ -0.0895	NA_x000D_ NA_x000D_ NA	3_x000D_ 1_x000D_ 1	NA_x000D_ NA_x000D_ NA	NA_x000D_ NA_x000D_ NA	-0.0194_x000D_ NA_x000D_ NA
CYBB	0.5208	1.0574	0.9805	1	NC	No	No	1	CYBB_exon_chrX:37670043	1	1	0	NA	1	NA	NA	NA
DYSF	4.5027	9.2183	0.9804	1	NC	No	No	1	DYSF_exon_chr2:71913583	1	1	0	NA	1	NA	NA	NA
LOC101928126	3.3186	6.4935	0.9799	1	NC	No	No	1	LOC101928126_exon_chr21:35349028	1	1	0	NA	2	NA	NA	-0.2059
ZNF680	21.1961	41.9048	0.9792	0.2204	NC	No	No	2	ZNF680_exon_chr7:63982878_x000D_ ZNF680_intron_chr7:64023302	0.6995_x000D_ 0.3005	0.6367_x000D_ 0.3633	-0.0628_x000D_ 0.0628	NA_x000D_ NA	1_x000D_ 1	NA_x000D_ NA	NA_x000D_ NA	NA_x000D_ NA
SEMA3B	13.0395	25.9368	0.9774	0.4085	NC	No	No	1	SEMA3B_exon_chr3:50313732	1	1	0	NA	1	NA	NA	NA
PCNX4	46.7446	92.3198	0.9771	0.4085	NC	No	No	2	PCNX4_exon_chr14:60600687_x000D_ PCNX4_intron_chr14:60592541	0.9833_x000D_ 0.0167	0.9845_x000D_ 0.0155	0.0012_x000D_ -0.0012	NA_x000D_ NA	3_x000D_ 1	0.1703_x000D_ NA	0.1281_x000D_ NA	-0.0421_x000D_ NA
HES7	18.9117	37.3085	0.9767	0.4466	NC	No	Yes	1	HES7_exon_chr17:8025355	1	1	0	NA	2	0.6846	0.9396	0.2549
PLAT	144.036	283.775	0.9756	0.0001	UP	No	No	2	PLAT_exon_chr8:42033669_x000D_ PLAT_intron_chr8:42044915	0.9591_x000D_ 0.0409	0.9838_x000D_ 0.0162	0.0247_x000D_ -0.0247	NA_x000D_ NA	2_x000D_ 1	0.9471_x000D_ NA	0.9706_x000D_ NA	0.0235_x000D_ NA
MYO3A	18.7008	36.7661	0.974	0.398	NC	No	No	5	MYO3A_exon_chr10:26310431_x000D_ MYO3A_exon_chr10:26459344_x000D_ MYO3A_exon_chr10:26500771_x000D_ MYO3A_intron_chr10:26243937_x000D_ MYO3A_intron_chr10:26465774	0.0_x000D_ 0.7679_x000D_ 0.1472_x000D_ 0.085_x000D_ 0.0	0.0573_x000D_ 0.4713_x000D_ 0.1958_x000D_ 0.2266_x000D_ 0.049	0.0573_x000D_ -0.2966_x000D_ 0.0487_x000D_ 0.1416_x000D_ 0.049	NA_x000D_ NA_x000D_ NA_x000D_ NA_x000D_ NA	1_x000D_ 1_x000D_ 1_x000D_ 1_x000D_ 1	NA_x000D_ NA_x000D_ NA_x000D_ NA_x000D_ NA	NA_x000D_ NA_x000D_ NA_x000D_ NA_x000D_ NA	NA_x000D_ NA_x000D_ NA_x000D_ NA_x000D_ NA
IFRD1	209.416	411.225	0.9735	0	UP	No	No	1	IFRD1_exon_chr7:112115484	1	1	0	NA	4	0.2704	0.2492	-0.0212
LINC00858	3.7473	7.1764	0.9734	1	NC	No	No	3	LINC00858_exon_chr10:86053001_x000D_ LINC00858_intron_chr10:86048800_x000D_ LINC00858_intron_chr10:86051893	0.9084_x000D_ 0.0_x000D_ 0.0916	0.4748_x000D_ 0.1224_x000D_ 0.4029	-0.4336_x000D_ 0.1224_x000D_ 0.3112	NA_x000D_ NA_x000D_ NA	1_x000D_ 1_x000D_ 1	NA_x000D_ NA_x000D_ NA	NA_x000D_ NA_x000D_ NA	NA_x000D_ NA_x000D_ NA
ZNF815P	10.0654	20.0553	0.9729	0.5551	NC	No	No	2	ZNF815P_exon_chr7:5888194_x000D_ ZNF815P_exon_chr7:5893737	0.5859_x000D_ 0.4141	0.5707_x000D_ 0.4293	-0.0152_x000D_ 0.0152	NA_x000D_ NA	1_x000D_ 1	NA_x000D_ NA	NA_x000D_ NA	NA_x000D_ NA
GOLGA8O	6.798	13.0191	0.9712	1	NC	No	No	1	GOLGA8O_exon_chr15:32737482	1	1	0	NA	1	NA	NA	NA
JHY	18.5109	35.8742	0.9711	0.2929	NC	No	No	3	JHY_exon_chr11:122827203_x000D_ JHY_exon_chr11:122829955_x000D_ JHY_intron_chr11:122776845	0.3687_x000D_ 0.4889_x000D_ 0.1424	0.2146_x000D_ 0.7465_x000D_ 0.0389	-0.1541_x000D_ 0.2576_x000D_ -0.1035	NA_x000D_ NA_x000D_ NA	1_x000D_ 1_x000D_ 1	NA_x000D_ NA_x000D_ NA	NA_x000D_ NA_x000D_ NA	NA_x000D_ NA_x000D_ NA
C15orf48	1.1424	2.2861	0.9711	1	NC	No	No	1	C15orf48_exon_chr15:45725145	1	1	0	NA	1	NA	NA	NA
LRRC17	1.277	2.5115	0.9711	1	NC	No	No	1	LRRC17_exon_chr7:102584656	1	1	0	NA	1	NA	NA	NA
LINC02749	2.3107	4.3445	0.97	1	NC	No	No	1	LINC02749_exon_chr11:4223488	1	1	0	NA	1	NA	NA	NA
TOGARAM2	2.5624	5.1621	0.9696	1	NC	No	No	2	TOGARAM2_exon_chr2:29274621_x000D_ TOGARAM2_intron_chr2:29222334	0.7765_x000D_ 0.2235	0.6798_x000D_ 0.3202	-0.0967_x000D_ 0.0967	NA_x000D_ NA	1_x000D_ 1	NA_x000D_ NA	NA_x000D_ NA	NA_x000D_ NA
ATP9B	6.0918	11.6225	0.9692	1	NC	No	No	2	ATP9B_exon_chr18:77137246_x000D_ ATP9B_intron_chr18:76936907	1.0_x000D_ 0.0	0.8666_x000D_ 0.1334	-0.1334_x000D_ 0.1334	NA_x000D_ NA	3_x000D_ 1	NA_x000D_ NA	NA_x000D_ NA	0.4154_x000D_ NA
ARSG	16.6089	32.8667	0.969	0.3171	NC	No	No	5	ARSG_exon_chr17:66303083_x000D_ ARSG_exon_chr17:66424560_x000D_ ARSG_exon_chr17:66446831_x000D_ ARSG_intron_chr17:66303852_x000D_ ARSG_intron_chr17:66425764	0.0627_x000D_ 0.2064_x000D_ 0.4176_x000D_ 0.1943_x000D_ 0.119	0.0767_x000D_ 0.3104_x000D_ 0.4483_x000D_ 0.0878_x000D_ 0.0768	0.014_x000D_ 0.104_x000D_ 0.0307_x000D_ -0.1065_x000D_ -0.0422	NA_x000D_ NA_x000D_ NA_x000D_ NA_x000D_ NA	2_x000D_ 1_x000D_ 1_x000D_ 1_x000D_ 1	NA_x000D_ NA_x000D_ NA_x000D_ NA_x000D_ NA	NA_x000D_ NA_x000D_ NA_x000D_ NA_x000D_ NA	NA_x000D_ NA_x000D_ NA_x000D_ NA_x000D_ NA
PPM1L	234.549	460.615	0.9689	0.0006	UP	Yes	Yes	2	PPM1L_exon_chr3:160786598_x000D_ PPM1L_intron_chr3:160657543	0.2942_x000D_ 0.7058	0.1318_x000D_ 0.8682	-0.1624_x000D_ 0.1624	NA_x000D_ Up	3_x000D_ 6	0.3811_x000D_ 0.6622	0.2185_x000D_ 0.6876	-0.1626_x000D_ 0.0254
CATSPER2P1	6.4435	12.7295	0.9687	1	NC	No	No	2	CATSPER2P1_exon_chr15:44029206_x000D_ CATSPER2P1_intron_chr15:44036592	0.8383_x000D_ 0.1617	0.5182_x000D_ 0.4818	-0.3201_x000D_ 0.3201	NA_x000D_ NA	1_x000D_ 1	NA_x000D_ NA	NA_x000D_ NA	NA_x000D_ NA
SPSB2	31.8941	62.0839	0.9676	0.0686	UP	No	No	1	SPSB2_exon_chr12:6980483	1	1	0	NA	1	NA	NA	NA
LGR5	5.1169	9.9508	0.9673	1	NC	No	No	1	LGR5_exon_chr12:71977426	1	1	0	NA	1	NA	NA	NA
ZNF568	8.4771	16.5442	0.9669	1	NC	No	No	2	ZNF568_exon_chr19:37440413_x000D_ ZNF568_intron_chr19:37443886	0.6949_x000D_ 0.3051	0.5692_x000D_ 0.4308	-0.1257_x000D_ 0.1257	NA_x000D_ NA	2_x000D_ 1	NA_x000D_ NA	NA_x000D_ NA	-0.2528_x000D_ NA
STC2	568.625	1110.31	0.9647	0	UP	No	Yes	1	STC2_exon_chr5:172745252	1	1	0	NA	5	0.594	0.5258	-0.0683
TEF	48.5955	94.5216	0.9644	0.0136	UP	No	No	1	TEF_exon_chr22:41791748	1	1	0	NA	1	NA	NA	NA
FNDC3B	14.3157	28.5289	0.9633	0.4308	NC	No	No	1	FNDC3B_exon_chr3:172114953	1	1	0	NA	4	NA	NA	0.0792
IPO5P1	3.5711	6.7433	0.9621	1	NC	No	No	2	IPO5P1_exon_chr19:23442918_x000D_ IPO5P1_intron_chr19:23453019	0.6152_x000D_ 0.3848	0.5648_x000D_ 0.4352	-0.0504_x000D_ 0.0504	NA_x000D_ NA	2_x000D_ 1	NA_x000D_ NA	NA_x000D_ NA	-0.6548_x000D_ NA
SOWAHC	11.4183	22.0043	0.9621	0.4789	NC	No	No	1	SOWAHC_exon_chr2:110371940	1	1	0	NA	3	NA	NA	0.1108
HSD3B7	5.9148	11.6302	0.9614	1	NC	No	No	1	HSD3B7_exon_chr16:30999088	1	1	0	NA	1	NA	NA	NA
ITGB1BP2	2.974	5.8671	0.9608	1	NC	No	No	1	ITGB1BP2_exon_chrX:70524814	1	1	0	NA	1	NA	NA	NA
FCF1P2	31.0265	60.4963	0.96	0.0649	UP	No	No	1	FCF1P2_exon_chr3:48333168	1	1	0	NA	5	0.8572	0.7972	-0.06
JUND	150.985	293.329	0.9597	0.0004	UP	No	No	1	JUND_exon_chr19:18392432	1	1	0	NA	3	0.8922	0.9256	0.0334
NUP62CL	30.497	59.4299	0.9591	0.0334	UP	No	Yes	1	NUP62CL_exon_chrX:106367562	1	1	0	NA	3	0.8041	0.7286	-0.0754
CNTNAP3B	9.1154	17.788	0.9585	1	NC	No	No	3	CNTNAP3B_exon_chr9:43920248_x000D_ CNTNAP3B_intron_chr9:43737520_x000D_ CNTNAP3B_intron_chr9:43890466	0.3572_x000D_ 0.097_x000D_ 0.5458	0.4695_x000D_ 0.0754_x000D_ 0.4551	0.1123_x000D_ -0.0216_x000D_ -0.0907	NA_x000D_ NA_x000D_ NA	1_x000D_ 1_x000D_ 1	NA_x000D_ NA_x000D_ NA	NA_x000D_ NA_x000D_ NA	NA_x000D_ NA_x000D_ NA
C17orf97	6.1335	11.8282	0.9582	1	NC	No	No	1	C17orf97_exon_chr17:262938	1	1	0	NA	2	NA	NA	-0.0038
GLUD2	4.3015	8.3024	0.9582	1	NC	No	No	1	GLUD2_exon_chrX:120181463	1	1	0	NA	1	NA	NA	NA
TENM4	1.5037	2.8108	0.9574	1	NC	No	No	2	TENM4_exon_chr11:78369861_x000D_ TENM4_intron_chr11:78565148	0.0_x000D_ 1.0	1.0_x000D_ 0.0	1.0_x000D_ -1.0	NA_x000D_ NA	1_x000D_ 1	NA_x000D_ NA	NA_x000D_ NA	NA_x000D_ NA
NEIL1	34.0006	66.1909	0.9574	0.0322	UP	No	No	1	NEIL1_exon_chr15:75647304	1	1	0	NA	1	NA	NA	NA
RIMS3	65.2147	126.671	0.956	0.0012	UP	No	No	1	RIMS3_exon_chr1:41092401	1	1	0	NA	3	0.9247	0.908	-0.0166
CUL9	29.3875	57.8092	0.9555	0.0513	UP	No	No	3	CUL9_exon_chr6:43191987_x000D_ CUL9_intron_chr6:43156453_x000D_ CUL9_intron_chr6:43174248	0.3832_x000D_ 0.0772_x000D_ 0.5396	0.3861_x000D_ 0.0124_x000D_ 0.6015	0.0028_x000D_ -0.0648_x000D_ 0.0619	NA_x000D_ NA_x000D_ NA	1_x000D_ 2_x000D_ 1	NA_x000D_ NA_x000D_ NA	NA_x000D_ NA_x000D_ NA	NA_x000D_ 0.1097_x000D_ NA
CEBPB	178.606	347.716	0.9553	0.0001	UP	No	No	1	CEBPB_exon_chr20:48807119	1	1	0	NA	2	0.398	0.3831	-0.0148
DHRS4-AS1	54.1644	105.93	0.954	0.0128	UP	No	No	1	DHRS4-AS1_exon_chr14:24410367	1	1	0	NA	1	NA	NA	NA
FAM47E	2.4366	4.6749	0.9537	1	NC	No	No	1	FAM47E_exon_chr4:77204533	1	1	0	NA	1	NA	NA	NA
LOC112268124	9.3342	18.2344	0.9536	1	NC	No	No	1	LOC112268124_exon_chr14:35343396	1	1	0	NA	1	NA	NA	NA
FGF2	37.8242	73.7049	0.9528	0.0632	UP	No	Yes	1	FGF2_exon_chr4:123813365	1	1	0	NA	6	0.2929	0.2923	-0.0007
LGALS3	8.5954	16.3947	0.9525	1	NC	No	No	1	LGALS3_exon_chr14:55611833	1	1	0	NA	1	NA	NA	NA
NQO1	45.3768	87.8408	0.9525	0.0094	UP	No	No	1	NQO1_exon_chr16:69745184	1	1	0	NA	2	0.138	0.091	-0.0469
CLCN2	23.4398	45.3621	0.9525	0.1002	NC	No	No	1	CLCN2_exon_chr3:184064588	1	1	0	NA	1	NA	NA	NA
TCEAL3	5.436	10.2701	0.9519	1	NC	No	No	1	TCEAL3_exon_chrX:102863965	1	1	0	NA	1	NA	NA	NA
LOC102724156	3.8727	7.6185	0.9518	1	NC	No	No	1	LOC102724156_exon_chr9:90681696	1	1	0	NA	1	NA	NA	NA
KCNH4	1.8653	3.57	0.9517	1	NC	No	No	2	KCNH4_exon_chr17:40309136_x000D_ KCNH4_intron_chr17:40323805	0.7202_x000D_ 0.2798	0.507_x000D_ 0.493	-0.2132_x000D_ 0.2132	NA_x000D_ NA	1_x000D_ 1	NA_x000D_ NA	NA_x000D_ NA	NA_x000D_ NA
HOXD8	17.3321	33.5797	0.9517	0.4278	NC	No	No	1	HOXD8_exon_chr2:176996044	1	1	0	NA	4	0.6258	0.6483	0.0225
PSPN	8.3851	16.5241	0.9513	1	NC	No	No	1	PSPN_exon_chr19:6375627	1	1	0	NA	1	NA	NA	NA
TCTN1	47.5913	93.0163	0.9512	0.044	UP	No	No	1	TCTN1_exon_chr12:111086847	1	1	0	NA	1	NA	NA	NA
EIF2AK3-DT	2.5203	4.7665	0.9511	1	NC	No	No	2	EIF2AK3-DT_exon_chr2:88927346_x000D_ EIF2AK3-DT_exon_chr2:88930917	0.3704_x000D_ 0.6296	0.1521_x000D_ 0.8479	-0.2182_x000D_ 0.2182	NA_x000D_ NA	1_x000D_ 1	NA_x000D_ NA	NA_x000D_ NA	NA_x000D_ NA
MYRIP	26.9035	51.994	0.951	0.1433	NC	No	Yes	1	MYRIP_intron_chr3:40293490	1	1	0	NA	2	0.4847	0.701	0.2163
CSTA	0.3108	0.6254	0.9499	1	NC	No	No	1	CSTA_exon_chr3:122060285	1	1	0	NA	1	NA	NA	NA
GOLGA2P5	11.7462	22.8022	0.9491	0.5692	NC	No	No	1	GOLGA2P5_exon_chr12:100550836	1	1	0	NA	1	NA	NA	NA
AGMAT	5.6706	11.1055	0.946	1	NC	No	No	1	AGMAT_exon_chr1:15900219	1	1	0	NA	2	NA	NA	-0.357
AHNAK	25.465	48.8738	0.9454	0.238	NC	No	No	2	AHNAK_exon_chr11:62201363_x000D_ AHNAK_exon_chr11:62301546	0.12_x000D_ 0.88	0.2002_x000D_ 0.7998	0.0802_x000D_ -0.0802	NA_x000D_ NA	1_x000D_ 1	NA_x000D_ NA	NA_x000D_ NA	NA_x000D_ NA
LIPE	7.2755	13.9638	0.9453	1	NC	No	No	1	LIPE_exon_chr19:42906227	1	1	0	NA	1	NA	NA	NA
ANKAR	3.1669	6.3202	0.9452	1	NC	No	No	2	ANKAR_exon_chr2:190611105_x000D_ ANKAR_intron_chr2:190571872	0.4913_x000D_ 0.5087	0.0403_x000D_ 0.9597	-0.451_x000D_ 0.451	NA_x000D_ NA	1_x000D_ 1	NA_x000D_ NA	NA_x000D_ NA	NA_x000D_ NA
GDPD4	0.2604	0.6254	0.9452	1	NC	No	No	1	GDPD4_intron_chr11:76954738	1	1	0	NA	1	NA	NA	NA
PRSS57	2.3437	4.6826	0.9439	1	NC	No	No	1	PRSS57_exon_chr19:685922	1	1	0	NA	1	NA	NA	NA
RNF135	2.2437	4.318	0.9436	1	NC	No	No	1	RNF135_exon_chr17:29325679	1	1	0	NA	1	NA	NA	NA
ZNF700	8.4934	16.3891	0.9428	1	NC	No	No	2	ZNF700_exon_chr19:12059090_x000D_ ZNF700_intron_chr19:12036088	0.8899_x000D_ 0.1101	0.9779_x000D_ 0.0221	0.088_x000D_ -0.088	NA_x000D_ NA	1_x000D_ 1	NA_x000D_ NA	NA_x000D_ NA	NA_x000D_ NA
MIR600HG	10.0491	19.1814	0.9426	0.6856	NC	No	No	1	MIR600HG_exon_chr9:125877756	1	1	0	NA	1	NA	NA	NA
SNORD131	2.0674	3.9278	0.9407	1	NC	No	No	1	SNORD131_exon_chr11:1970560	1	1	0	NA	1	NA	NA	NA
EFCAB2	25.1981	47.5997	0.9394	0.1548	NC	No	No	6	EFCAB2_exon_chr1:245180543_x000D_ EFCAB2_exon_chr1:245250546_x000D_ EFCAB2_exon_chr1:245285221_x000D_ EFCAB2_intron_chr1:245133745_x000D_ EFCAB2_intron_chr1:245222760_x000D_ EFCAB2_intron_chr1:245251398	0.2331_x000D_ 0.3288_x000D_ 0.0828_x000D_ 0.1528_x000D_ 0.0343_x000D_ 0.1682	0.2473_x000D_ 0.3639_x000D_ 0.0712_x000D_ 0.0529_x000D_ 0.0443_x000D_ 0.2204	0.0142_x000D_ 0.0352_x000D_ -0.0116_x000D_ -0.0999_x000D_ 0.0099_x000D_ 0.0522	NA_x000D_ NA_x000D_ NA_x000D_ NA_x000D_ NA_x000D_ NA	2_x000D_ 1_x000D_ 4_x000D_ 3_x000D_ 1_x000D_ 1	NA_x000D_ NA_x000D_ NA_x000D_ NA_x000D_ NA_x000D_ NA	NA_x000D_ NA_x000D_ NA_x000D_ NA_x000D_ NA_x000D_ NA	-0.4771_x000D_ NA_x000D_ 0.0172_x000D_ 0.1537_x000D_ NA_x000D_ NA
LSMEM1	10.7954	21.093	0.9394	0.6206	NC	No	No	1	LSMEM1_exon_chr7:112129864	1	1	0	NA	1	NA	NA	NA
EGFL8	19.4579	37.2423	0.9389	0.2651	NC	No	No	1	EGFL8_exon_chr6:32135686	1	1	0	NA	1	NA	NA	NA
KCTD13	36.1276	68.7299	0.9374	0.0313	UP	Yes	No	2	KCTD13_exon_chr16:29918429_x000D_ KCTD13_intron_chr16:29934510	0.7828_x000D_ 0.2172	0.9167_x000D_ 0.0833	0.1339_x000D_ -0.1339	Up_x000D_ NA	1_x000D_ 2	NA_x000D_ NA	NA_x000D_ NA	NA_x000D_ -0.24
RGL1	3.5786	6.9466	0.9372	1	NC	No	No	1	RGL1_exon_chr1:183895238	1	1	0	NA	2	NA	NA	0.4418
KLHL5	38.2428	72.9707	0.9371	0.1322	NC	No	No	2	KLHL5_exon_chr4:39122629_x000D_ KLHL5_intron_chr4:39116950	0.9932_x000D_ 0.0068	0.8823_x000D_ 0.1177	-0.1109_x000D_ 0.1109	NA_x000D_ NA	8_x000D_ 1	0.4503_x000D_ NA	0.4408_x000D_ NA	-0.0095_x000D_ NA
CD40	5.1335	9.6247	0.9362	1	NC	No	No	2	CD40_exon_chr20:44757520_x000D_ CD40_intron_chr20:44755380	0.6331_x000D_ 0.3669	0.9621_x000D_ 0.0379	0.3291_x000D_ -0.3291	NA_x000D_ NA	1_x000D_ 2	NA_x000D_ NA	NA_x000D_ NA	NA_x000D_ 0.3207
PIK3CD-AS2	5.9568	11.4349	0.9348	1	NC	No	No	1	PIK3CD-AS2_intron_chr1:9740652	1	1	0	NA	1	NA	NA	NA
ZNF222	5.9656	11.4636	0.9341	1	NC	No	No	1	ZNF222_exon_chr19:44535969	1	1	0	NA	1	NA	NA	NA
JDP2	34.5073	65.3566	0.933	0.053	UP	No	No	1	JDP2_exon_chr14:75935992	1	1	0	NA	1	NA	NA	NA
LINC02604	2.8311	5.3003	0.9327	1	NC	No	No	1	LINC02604_exon_chr7:66369106	1	1	0	NA	1	NA	NA	NA
LIMD2	42.3878	81.0201	0.9325	0.0295	UP	No	No	1	LIMD2_exon_chr17:61776071	1	1	0	NA	1	NA	NA	NA
FAAP24	10.2487	19.9359	0.9312	0.6807	NC	No	No	1	FAAP24_exon_chr19:33467336	1	1	0	NA	1	NA	NA	NA
SOX7	12.6019	24.1413	0.9309	0.4423	NC	No	No	1	SOX7_exon_chr8:10584176	1	1	0	NA	1	NA	NA	NA
ACAD11	81.4478	154.899	0.9303	0.0009	UP	No	No	3	ACAD11_exon_chr3:132277929_x000D_ ACAD11_intron_chr3:132322072_x000D_ ACAD11_intron_chr3:132337477	0.8741_x000D_ 0.0275_x000D_ 0.0984	0.8962_x000D_ 0.0662_x000D_ 0.0376	0.022_x000D_ 0.0388_x000D_ -0.0608	NA_x000D_ NA_x000D_ NA	2_x000D_ 1_x000D_ 3	0.9788_x000D_ NA_x000D_ NA	0.9846_x000D_ NA_x000D_ NA	0.0059_x000D_ NA_x000D_ 0.5061
PNMT	5.4439	10.4259	0.9297	1	NC	No	No	1	PNMT_exon_chr17:37826203	1	1	0	NA	1	NA	NA	NA
TMPRSS12	0.2604	0.6143	0.9288	1	NC	No	No	1	TMPRSS12_intron_chr12:51236934	1	1	0	NA	1	NA	NA	NA
PLEKHG4	41.5945	79.3479	0.9274	0.0334	UP	No	No	1	PLEKHG4_exon_chr16:67322705	1	1	0	NA	2	0.731	0.7451	0.0141
CHST1	2.0416	3.9876	0.9271	1	NC	No	No	1	CHST1_exon_chr11:45672515	1	1	0	NA	1	NA	NA	NA
LOC401478	0.5712	1.0474	0.9268	1	NC	No	No	1	LOC401478_intron_chr8:139052581	1	1	0	NA	1	NA	NA	NA
GALNT3	2.8899	5.6163	0.9258	1	NC	No	No	1	GALNT3_exon_chr2:166605413	1	1	0	NA	1	NA	NA	NA
KCNA6	3.604	7.161	0.9256	1	NC	No	No	1	KCNA6_exon_chr12:4959903	1	1	0	NA	1	NA	NA	NA
CTRL	4.3015	8.1532	0.9244	1	NC	No	No	1	CTRL_exon_chr16:67963998	1	1	0	NA	2	NA	NA	-0.3767
KATNAL2	8.7542	16.8067	0.9239	1	NC	No	No	2	KATNAL2_exon_chr18:44627236_x000D_ KATNAL2_intron_chr18:44603832	0.1781_x000D_ 0.8219	0.3078_x000D_ 0.6922	0.1296_x000D_ -0.1296	NA_x000D_ NA	1_x000D_ 1	NA_x000D_ NA	NA_x000D_ NA	NA_x000D_ NA
ZNF607	15.6693	29.1751	0.9235	0.3995	NC	No	No	2	ZNF607_exon_chr19:38190796_x000D_ ZNF607_intron_chr19:38198814	0.9416_x000D_ 0.0584	0.961_x000D_ 0.039	0.0195_x000D_ -0.0195	NA_x000D_ NA	2_x000D_ 1	0.6159_x000D_ NA	0.7988_x000D_ NA	0.1829_x000D_ NA
RRN3P3	2.2099	4.1291	0.9233	1	NC	No	No	2	RRN3P3_intron_chr16:22437533_x000D_ RRN3P3_intron_chr16:22448325	0.1556_x000D_ 0.8444	0.4321_x000D_ 0.5679	0.2765_x000D_ -0.2765	NA_x000D_ NA	1_x000D_ 1	NA_x000D_ NA	NA_x000D_ NA	NA_x000D_ NA
FBXW8	30.8144	58.8078	0.9223	0.1637	NC	No	No	3	FBXW8_exon_chr12:117465832_x000D_ FBXW8_intron_chr12:117402659_x000D_ FBXW8_intron_chr12:117426674	0.8969_x000D_ 0.1031_x000D_ 0.0	0.8613_x000D_ 0.1079_x000D_ 0.0307	-0.0356_x000D_ 0.0048_x000D_ 0.0307	NA_x000D_ NA_x000D_ NA	1_x000D_ 4_x000D_ 1	NA_x000D_ 0.3707_x000D_ NA	NA_x000D_ 0.351_x000D_ NA	NA_x000D_ -0.0197_x000D_ NA
XBP1	279.759	530.854	0.9217	0	UP	No	No	1	XBP1_exon_chr22:29191720	1	1	0	NA	4	0.9133	0.8991	-0.0142
FSTL1	239.035	453.225	0.9203	0.0021	UP	No	No	1	FSTL1_exon_chr3:120115843	1	1	0	NA	4	0.5528	0.5571	0.0043
ZNF236-DT	9.1746	17.3859	0.9201	1	NC	No	No	2	ZNF236-DT_intron_chr18:74528710_x000D_ ZNF236-DT_intron_chr18:74533971	1.0_x000D_ 0.0	0.8467_x000D_ 0.1533	-0.1533_x000D_ 0.1533	NA_x000D_ NA	3_x000D_ 1	NA_x000D_ NA	NA_x000D_ NA	0.237_x000D_ NA
MTRNR2L9	1186.26	2245.93	0.9196	0	UP	No	Yes	1	MTRNR2L9_exon_chr6:62284034	1	1	0	NA	2	0.0453	0.0695	0.0242
CCN1	86.8219	163.775	0.9187	0.0135	UP	No	No	1	CCN1_exon_chr1:86048422	1	1	0	NA	1	NA	NA	NA
GCNT4	1.0337	1.8761	0.9187	1	NC	No	No	1	GCNT4_exon_chr5:74325863	1	1	0	NA	1	NA	NA	NA
SIRT4	1.0337	1.833	0.9175	1	NC	No	No	1	SIRT4_intron_chr12:120740181	1	1	0	NA	1	NA	NA	NA
LINC02511	3.1336	6.161	0.917	1	NC	No	No	1	LINC02511_intron_chr4:138133890	1	1	0	NA	1	NA	NA	NA
XYLT1	0.5208	1.0685	0.917	1	NC	No	No	1	XYLT1_exon_chr16:17202874	1	1	0	NA	2	NA	NA	NA
DYNC1I1	4.8306	9.3575	0.9154	1	NC	No	No	3	DYNC1I1_exon_chr7:95726794_x000D_ DYNC1I1_intron_chr7:95442649_x000D_ DYNC1I1_intron_chr7:95668733	0.5237_x000D_ 0.071_x000D_ 0.4052	0.6573_x000D_ 0.3427_x000D_ 0.0	0.1336_x000D_ 0.2716_x000D_ -0.4052	NA_x000D_ NA_x000D_ NA	1_x000D_ 1_x000D_ 1	NA_x000D_ NA_x000D_ NA	NA_x000D_ NA_x000D_ NA	NA_x000D_ NA_x000D_ NA
TRMT10B	10.0395	18.8885	0.9152	1	NC	No	No	2	TRMT10B_exon_chr9:37777597_x000D_ TRMT10B_intron_chr9:37763862	0.7796_x000D_ 0.2204	0.9346_x000D_ 0.0654	0.155_x000D_ -0.155	NA_x000D_ NA	1_x000D_ 1	NA_x000D_ NA	NA_x000D_ NA	NA_x000D_ NA
JAM2	16.3751	30.177	0.9148	0.4085	NC	No	No	1	JAM2_exon_chr21:27086542	1	1	0	NA	3	0.1314	0.071	-0.0604
PCBD2	4065.62	7664.27	0.9146	0.0001	UP	No	Yes	1	PCBD2_intron_chr5:134246156	1	1	0	NA	42	0.2838	0.2765	-0.0073
LCAT	75.4214	142.995	0.9144	0.0249	UP	No	No	3	LCAT_exon_chr16:67974381_x000D_ LCAT_exon_chr16:67978834_x000D_ LCAT_intron_chr16:67976265	0.0035_x000D_ 0.812_x000D_ 0.1846	0.0137_x000D_ 0.8752_x000D_ 0.1111	0.0102_x000D_ 0.0633_x000D_ -0.0735	NA_x000D_ NA_x000D_ NA	1_x000D_ 1_x000D_ 1	NA_x000D_ NA_x000D_ NA	NA_x000D_ NA_x000D_ NA	NA_x000D_ NA_x000D_ NA
PDCD4-AS1	9.3588	17.9979	0.9139	0.6635	NC	No	No	1	PDCD4-AS1_exon_chr10:112630662	1	1	0	NA	1	NA	NA	NA
FOXD3	21.9691	42.0278	0.9137	0.2886	NC	No	No	1	FOXD3_exon_chr1:63788237	1	1	0	NA	1	NA	NA	NA
SH3BGRL2	31.2699	58.9624	0.9135	0.0768	UP	No	No	1	SH3BGRL2_exon_chr6:80409214	1	1	0	NA	4	0.5085	0.5185	0.01
H1-0	338.51	636.986	0.9134	0.0002	UP	No	No	1	H1-0_exon_chr22:38201235	1	1	0	NA	1	NA	NA	NA
MAP2	1.2941	2.4098	0.9116	1	NC	No	No	2	MAP2_exon_chr2:210594905_x000D_ MAP2_intron_chr2:210372365	0.0_x000D_ 1.0	0.8936_x000D_ 0.1064	0.8936_x000D_ -0.8936	NA_x000D_ NA	1_x000D_ 1	NA_x000D_ NA	NA_x000D_ NA	NA_x000D_ NA
CORO2A	17.6609	32.5394	0.9115	0.3364	NC	No	No	1	CORO2A_exon_chr9:100887187	1	1	0	NA	3	NA	NA	-0.1391
AGAP2	28.1637	52.4846	0.9105	0.1208	NC	No	Yes	2	AGAP2_exon_chr12:58120577_x000D_ AGAP2_intron_chr12:58124277	0.9722_x000D_ 0.0278	0.9725_x000D_ 0.0275	0.0003_x000D_ -0.0003	NA_x000D_ NA	2_x000D_ 1	0.1794_x000D_ NA	0.0878_x000D_ NA	-0.0916_x000D_ NA
APOBEC3D	7.7122	14.3682	0.9095	1	NC	No	No	1	APOBEC3D_exon_chr22:39428202	1	1	0	NA	1	NA	NA	NA
ACBD4	58.2482	108.965	0.9093	0.0136	UP	No	No	1	ACBD4_exon_chr17:43219949	1	1	0	NA	2	0.962	0.9455	-0.0165
SPATA18	3.8307	7.2824	0.9079	1	NC	No	No	1	SPATA18_exon_chr4:52961045	1	1	0	NA	2	NA	NA	0.4947
NMRK1	39.1674	73.8113	0.9078	0.131	NC	No	No	2	NMRK1_exon_chr9:77676483_x000D_ NMRK1_intron_chr9:77698002	0.8894_x000D_ 0.1106	0.9203_x000D_ 0.0797	0.0309_x000D_ -0.0309	NA_x000D_ NA	3_x000D_ 2	0.093_x000D_ NA	0.1392_x000D_ NA	0.0462_x000D_ 0.2992
GPC3	72.7656	136.876	0.9077	0.003	UP	No	No	3	GPC3_exon_chrX:132670321_x000D_ GPC3_intron_chrX:132826396_x000D_ GPC3_intron_chrX:132887508	0.9473_x000D_ 0.0223_x000D_ 0.0304	0.9715_x000D_ 0.0026_x000D_ 0.0259	0.0242_x000D_ -0.0197_x000D_ -0.0045	NA_x000D_ NA_x000D_ NA	1_x000D_ 1_x000D_ 2	NA_x000D_ NA_x000D_ NA	NA_x000D_ NA_x000D_ NA	NA_x000D_ NA_x000D_ 0.6666
AXIN2	20.2399	37.6954	0.9073	0.3507	NC	No	No	1	AXIN2_exon_chr17:63526220	1	1	0	NA	3	0.7584	0.8773	0.1188
LOC283335	17.8638	33.0182	0.9064	0.4789	NC	No	No	1	LOC283335_exon_chr12:53439437	1	1	0	NA	3	NA	NA	0.0269
LOC100128108	1.7641	3.3546	0.9064	1	NC	No	No	1	LOC100128108_exon_chr15:102277572	1	1	0	NA	1	NA	NA	NA
DNAJC27	8.5025	15.8179	0.9053	0.5982	NC	No	No	2	DNAJC27_exon_chr2:25170617_x000D_ DNAJC27_intron_chr2:25194686	0.6231_x000D_ 0.3769	0.8889_x000D_ 0.1111	0.2658_x000D_ -0.2658	NA_x000D_ NA	1_x000D_ 1	NA_x000D_ NA	NA_x000D_ NA	NA_x000D_ NA
TMEM262	1.3783	2.4473	0.9051	1	NC	No	No	1	TMEM262_exon_chr11:64856003	1	1	0	NA	1	NA	NA	NA
MAJIN	1.302	2.5225	0.9049	1	NC	No	No	1	MAJIN_exon_chr11:64706045	1	1	0	NA	1	NA	NA	NA
TMEM229A	1.5541	2.9004	0.904	1	NC	No	No	1	TMEM229A_exon_chr7:123673121	1	1	0	NA	1	NA	NA	NA
CLDN6	1.4704	2.7413	0.9031	1	NC	No	No	1	CLDN6_exon_chr16:3066043	1	1	0	NA	1	NA	NA	NA
LAMB2	140.927	262.663	0.9022	0.0024	UP	No	No	1	LAMB2_exon_chr3:49158795	1	1	0	NA	1	NA	NA	NA
KHDRBS3	78.4958	147.219	0.9014	0.0004	UP	Yes	Yes	2	KHDRBS3_exon_chr8:136469698_x000D_ KHDRBS3_exon_chr8:136659235	0.4477_x000D_ 0.5523	0.2472_x000D_ 0.7528	-0.2005_x000D_ 0.2005	NA_x000D_ Up	1_x000D_ 2	NA_x000D_ 0.5907	NA_x000D_ 0.7054	NA_x000D_ 0.1147
WNT11	5.9156	10.522	0.9011	1	NC	No	No	1	WNT11_exon_chr11:75898283	1	1	0	NA	3	NA	NA	0.1759
IGDCC4	10.375	19.5226	0.8985	0.8674	NC	No	No	1	IGDCC4_exon_chr15:65676757	1	1	0	NA	2	NA	NA	-0.0231
GIHCG	4.3856	8.1853	0.8977	1	NC	No	No	3	GIHCG_exon_chr12:58325520_x000D_ GIHCG_exon_chr12:58329947_x000D_ GIHCG_intron_chr12:58329252	0.4432_x000D_ 0.4857_x000D_ 0.0711	0.5627_x000D_ 0.2188_x000D_ 0.2185	0.1195_x000D_ -0.2669_x000D_ 0.1475	NA_x000D_ NA_x000D_ NA	1_x000D_ 1_x000D_ 1	NA_x000D_ NA_x000D_ NA	NA_x000D_ NA_x000D_ NA	NA_x000D_ NA_x000D_ NA
KCNT2	34.3876	63.6099	0.8968	0.0603	UP	No	No	6	KCNT2_exon_chr1:196197465_x000D_ KCNT2_exon_chr1:196227624_x000D_ KCNT2_intron_chr1:196227323_x000D_ KCNT2_intron_chr1:196242597_x000D_ KCNT2_intron_chr1:196434422_x000D_ KCNT2_intron_chr1:196451460	0.4234_x000D_ 0.0937_x000D_ 0.2551_x000D_ 0.01_x000D_ 0.1679_x000D_ 0.0499	0.4903_x000D_ 0.0396_x000D_ 0.1602_x000D_ 0.0226_x000D_ 0.2282_x000D_ 0.059	0.0669_x000D_ -0.0541_x000D_ -0.0949_x000D_ 0.0127_x000D_ 0.0603_x000D_ 0.0091	NA_x000D_ NA_x000D_ NA_x000D_ NA_x000D_ NA_x000D_ NA	3_x000D_ 1_x000D_ 1_x000D_ 2_x000D_ 1_x000D_ 1	0.7459_x000D_ NA_x000D_ NA_x000D_ NA_x000D_ NA_x000D_ NA	0.8171_x000D_ NA_x000D_ NA_x000D_ NA_x000D_ NA_x000D_ NA	0.0712_x000D_ NA_x000D_ NA_x000D_ -0.2155_x000D_ NA_x000D_ NA
FBLIM1	21.2658	39.5835	0.895	0.4064	NC	No	No	1	FBLIM1_exon_chr1:16111042	1	1	0	NA	2	0.868	0.8628	-0.0051
ID3	155.943	291.068	0.8939	0.0078	UP	No	No	1	ID3_exon_chr1:23884906	1	1	0	NA	1	NA	NA	NA
RET	9.2492	17.6709	0.8932	1	NC	No	No	3	RET_exon_chr10:43622022_x000D_ RET_exon_chr10:43623559_x000D_ RET_intron_chr10:43598077	0.1689_x000D_ 0.3497_x000D_ 0.4815	0.0816_x000D_ 0.3529_x000D_ 0.5655	-0.0873_x000D_ 0.0033_x000D_ 0.0841	NA_x000D_ NA_x000D_ NA	2_x000D_ 1_x000D_ 1	NA_x000D_ NA_x000D_ NA	NA_x000D_ NA_x000D_ NA	-0.2101_x000D_ NA_x000D_ NA
NAV2	7.1747	13.2488	0.8928	1	NC	No	No	1	NAV2_exon_chr11:20139678	1	1	0	NA	3	NA	NA	-0.0973
ACOT1	9.1833	16.6964	0.8924	1	NC	No	No	1	ACOT1_exon_chr14:74009753	1	1	0	NA	2	NA	NA	-0.1706
CCDC28A-AS1	6.0151	10.933	0.8921	1	NC	No	No	2	CCDC28A-AS1_exon_chr6:139048630_x000D_ CCDC28A-AS1_intron_chr6:139085393	0.5696_x000D_ 0.4304	0.7251_x000D_ 0.2749	0.1555_x000D_ -0.1555	NA_x000D_ NA	2_x000D_ 1	NA_x000D_ NA	NA_x000D_ NA	0.0187_x000D_ NA
TGFB1I1	21.6099	39.5779	0.8919	0.1915	NC	No	No	2	TGFB1I1_exon_chr16:31488630_x000D_ TGFB1I1_intron_chr16:31486078	0.9276_x000D_ 0.0724	1.0_x000D_ 0.0	0.0724_x000D_ -0.0724	NA_x000D_ NA	1_x000D_ 1	NA_x000D_ NA	NA_x000D_ NA	NA_x000D_ NA
CD70	6.6889	12.2007	0.8908	1	NC	No	No	1	CD70_intron_chr19:6590113	1	1	0	NA	1	NA	NA	NA
DNAJC6	31.6345	57.9502	0.8904	0.1532	NC	No	No	1	DNAJC6_exon_chr1:65878606	1	1	0	NA	2	0.9042	0.9439	0.0397
MELTF	41.3707	76.9495	0.8887	0.0893	UP	No	No	4	MELTF_exon_chr3:196730322_x000D_ MELTF_exon_chr3:196746672_x000D_ MELTF_intron_chr3:196743973_x000D_ MELTF_intron_chr3:196753530	0.279_x000D_ 0.0713_x000D_ 0.2507_x000D_ 0.399	0.4159_x000D_ 0.0335_x000D_ 0.1066_x000D_ 0.444	0.1368_x000D_ -0.0378_x000D_ -0.144_x000D_ 0.045	Up_x000D_ NA_x000D_ NA_x000D_ NA	1_x000D_ 1_x000D_ 1_x000D_ 1	NA_x000D_ NA_x000D_ NA_x000D_ NA	NA_x000D_ NA_x000D_ NA_x000D_ NA	NA_x000D_ NA_x000D_ NA_x000D_ NA
OPN3	1.6387	2.8904	0.8865	1	NC	No	No	1	OPN3_exon_chr1:241757993	1	1	0	NA	1	NA	NA	NA
SGPL1	19.475	35.9772	0.8847	0.2929	NC	No	No	1	SGPL1_exon_chr10:72636951	1	1	0	NA	2	0.806	0.8248	0.0188
FANK1	2.5545	4.6495	0.8842	1	NC	No	No	1	FANK1_exon_chr10:127697941	1	1	0	NA	1	NA	NA	NA
ATL1	11.9053	21.7656	0.884	0.545	NC	No	No	2	ATL1_exon_chr14:51089894_x000D_ ATL1_exon_chr14:51098946	0.6704_x000D_ 0.3296	0.665_x000D_ 0.335	-0.0054_x000D_ 0.0054	NA_x000D_ NA	1_x000D_ 3	NA_x000D_ NA	NA_x000D_ NA	NA_x000D_ 0.2362
NMI	12.7028	23.8119	0.8833	0.5124	NC	No	No	3	NMI_exon_chr2:152127389_x000D_ NMI_exon_chr2:152138557_x000D_ NMI_exon_chr2:152139468	0.2033_x000D_ 0.3788_x000D_ 0.4179	0.2257_x000D_ 0.3492_x000D_ 0.4251	0.0225_x000D_ -0.0296_x000D_ 0.0071	NA_x000D_ NA_x000D_ NA	1_x000D_ 1_x000D_ 1	NA_x000D_ NA_x000D_ NA	NA_x000D_ NA_x000D_ NA	NA_x000D_ NA_x000D_ NA
PARP3	14.8202	27.8219	0.8827	0.4411	NC	No	No	1	PARP3_exon_chr3:51982326	1	1	0	NA	1	NA	NA	NA
SCN4B	6.9234	12.4546	0.8818	1	NC	No	No	2	SCN4B_exon_chr11:118007835_x000D_ SCN4B_intron_chr11:118014547	0.6764_x000D_ 0.3236	0.9793_x000D_ 0.0207	0.3029_x000D_ -0.3029	NA_x000D_ NA	1_x000D_ 1	NA_x000D_ NA	NA_x000D_ NA	NA_x000D_ NA
RHOBTB3	178.88	329.588	0.8803	0.0003	UP	No	No	2	RHOBTB3_exon_chr5:95128762_x000D_ RHOBTB3_intron_chr5:95124562	0.9876_x000D_ 0.0124	0.9914_x000D_ 0.0086	0.0038_x000D_ -0.0038	NA_x000D_ NA	1_x000D_ 2	NA_x000D_ 0.991	NA_x000D_ 0.9829	NA_x000D_ -0.008
FAM3D	0.9662	1.7845	0.8796	1	NC	No	No	1	FAM3D_intron_chr3:58625853	1	1	0	NA	1	NA	NA	NA
SYNPR-AS1	1.3524	2.57	0.879	1	NC	No	No	1	SYNPR-AS1_intron_chr3:63535653	1	1	0	NA	1	NA	NA	NA
PRKAB2	62.609	115.35	0.8784	0.002	UP	No	No	1	PRKAB2_exon_chr1:146631221	1	1	0	NA	5	0.958	0.9822	0.0242
DYRK4	74.1143	134.843	0.8768	0.0064	UP	No	No	2	DYRK4_exon_chr12:4722677_x000D_ DYRK4_intron_chr12:4721884	0.9743_x000D_ 0.0257	0.9881_x000D_ 0.0119	0.0138_x000D_ -0.0138	NA_x000D_ NA	1_x000D_ 3	NA_x000D_ 0.8835	NA_x000D_ 0.8864	NA_x000D_ 0.003
TDRKH-AS1	5.7219	10.4845	0.8764	1	NC	No	No	1	TDRKH-AS1_exon_chr1:151766290	1	1	0	NA	1	NA	NA	NA
POFUT2	14.9719	27.5521	0.8759	0.5942	NC	No	No	1	POFUT2_exon_chr21:46687628	1	1	0	NA	1	NA	NA	NA
BST2	2.6295	4.9113	0.8755	1	NC	No	No	1	BST2_exon_chr19:17514135	1	1	0	NA	1	NA	NA	NA
MIR503HG	27.7335	51.6161	0.8753	0.2143	NC	No	No	2	MIR503HG_exon_chrX:133678029_x000D_ MIR503HG_intron_chrX:133678743	0.4791_x000D_ 0.5209	0.3737_x000D_ 0.6263	-0.1054_x000D_ 0.1054	NA_x000D_ NA	1_x000D_ 1	NA_x000D_ NA	NA_x000D_ NA	NA_x000D_ NA
GREB1	15.4501	28.5058	0.8752	0.2692	NC	No	No	1	GREB1_exon_chr2:11780416	1	1	0	NA	2	0.8015	0.8833	0.0818
METTL21A	38.6371	70.871	0.8751	0.1421	NC	No	No	4	METTL21A_exon_chr2:208446884_x000D_ METTL21A_exon_chr2:208478167_x000D_ METTL21A_intron_chr2:208473587_x000D_ METTL21A_intron_chr2:208485364	0.07_x000D_ 0.8428_x000D_ 0.0202_x000D_ 0.067	0.1326_x000D_ 0.7784_x000D_ 0.0576_x000D_ 0.0313	0.0626_x000D_ -0.0643_x000D_ 0.0374_x000D_ -0.0356	NA_x000D_ NA_x000D_ NA_x000D_ NA	3_x000D_ 6_x000D_ 2_x000D_ 1	NA_x000D_ 0.1536_x000D_ NA_x000D_ NA	NA_x000D_ 0.1507_x000D_ NA_x000D_ NA	-0.3082_x000D_ -0.0028_x000D_ NA_x000D_ NA
ZNF805	22.2886	41.3981	0.875	0.3581	NC	No	No	1	ZNF805_exon_chr19:57764440	1	1	0	NA	4	0.7672	0.7438	-0.0234
ZNF226	47.1059	86.3882	0.8745	0.0305	UP	No	Yes	1	ZNF226_exon_chr19:44679136	1	1	0	NA	5	0.5833	0.472	-0.1113
TBC1D32	26.465	48.526	0.8726	0.229	NC	No	No	5	TBC1D32_exon_chr6:121402036_x000D_ TBC1D32_exon_chr6:121642940_x000D_ TBC1D32_intron_chr6:121433650_x000D_ TBC1D32_intron_chr6:121513520_x000D_ TBC1D32_intron_chr6:121562610	0.5576_x000D_ 0.2207_x000D_ 0.1136_x000D_ 0.0_x000D_ 0.1081	0.6924_x000D_ 0.0761_x000D_ 0.1617_x000D_ 0.037_x000D_ 0.0328	0.1349_x000D_ -0.1447_x000D_ 0.0481_x000D_ 0.037_x000D_ -0.0753	NA_x000D_ NA_x000D_ NA_x000D_ NA_x000D_ NA	1_x000D_ 2_x000D_ 1_x000D_ 1_x000D_ 1	NA_x000D_ NA_x000D_ NA_x000D_ NA_x000D_ NA	NA_x000D_ NA_x000D_ NA_x000D_ NA_x000D_ NA	NA_x000D_ 0.2621_x000D_ NA_x000D_ NA_x000D_ NA
PADI3	1.2266	2.2286	0.8721	1	NC	No	No	1	PADI3_exon_chr1:17609340	1	1	0	NA	1	NA	NA	NA
LINC00999	5.1252	9.1896	0.8721	1	NC	No	No	1	LINC00999_exon_chr10:38736742	1	1	0	NA	1	NA	NA	NA
SCUBE3	3.5365	6.6858	0.8717	1	NC	No	No	2	SCUBE3_exon_chr6:35216332_x000D_ SCUBE3_intron_chr6:35182280	1.0_x000D_ 0.0	0.9458_x000D_ 0.0542	-0.0542_x000D_ 0.0542	NA_x000D_ NA	1_x000D_ 1	NA_x000D_ NA	NA_x000D_ NA	NA_x000D_ NA
ZNF738	36.9233	68.1027	0.871	0.1211	NC	No	No	3	ZNF738_exon_chr19:21558963_x000D_ ZNF738_exon_chr19:21565667_x000D_ ZNF738_intron_chr19:21562372	0.9347_x000D_ 0.0_x000D_ 0.0653	0.9208_x000D_ 0.037_x000D_ 0.0423	-0.0139_x000D_ 0.037_x000D_ -0.0231	NA_x000D_ NA_x000D_ NA	5_x000D_ 1_x000D_ 1	0.6223_x000D_ NA_x000D_ NA	0.7316_x000D_ NA_x000D_ NA	0.1093_x000D_ NA_x000D_ NA
OXCT2P1	4.1669	7.6747	0.87	1	NC	No	No	1	OXCT2P1_exon_chr1:39980537	1	1	0	NA	1	NA	NA	NA
ABCB4	10.9145	19.5601	0.8687	0.707	NC	No	No	2	ABCB4_exon_chr7:87031618_x000D_ ABCB4_intron_chr7:87104701	0.228_x000D_ 0.772	0.4933_x000D_ 0.5067	0.2653_x000D_ -0.2653	NA_x000D_ NA	1_x000D_ 1	NA_x000D_ NA	NA_x000D_ NA	NA_x000D_ NA
LINC00623	43.9343	79.6156	0.868	0.083	UP	No	No	2	LINC00623_exon_chr1:144301536_x000D_ LINC00623_exon_chr1:149615764	0.5345_x000D_ 0.4655	0.5454_x000D_ 0.4546	0.0109_x000D_ -0.0109	NA_x000D_ NA	1_x000D_ 1	NA_x000D_ NA	NA_x000D_ NA	NA_x000D_ NA
FGF8	1.7641	3.264	0.8678	1	NC	No	No	1	FGF8_exon_chr10:103530376	1	1	0	NA	1	NA	NA	NA
SVIL-AS1	6.0235	11.2336	0.8672	1	NC	No	No	3	SVIL-AS1_exon_chr10:29709393_x000D_ SVIL-AS1_exon_chr10:29771761_x000D_ SVIL-AS1_intron_chr10:29711551	0.6463_x000D_ 0.3105_x000D_ 0.0432	0.5993_x000D_ 0.175_x000D_ 0.2257	-0.047_x000D_ -0.1354_x000D_ 0.1825	NA_x000D_ NA_x000D_ NA	1_x000D_ 1_x000D_ 1	NA_x000D_ NA_x000D_ NA	NA_x000D_ NA_x000D_ NA	NA_x000D_ NA_x000D_ NA
MAFB	22.037	40.8764	0.8663	0.1367	NC	No	No	1	MAFB_exon_chr20:39317876	1	1	0	NA	2	0.4939	0.6458	0.1519
SLC2A11	20.4416	37.3543	0.8657	0.4345	NC	No	No	3	SLC2A11_exon_chr22:24224945_x000D_ SLC2A11_exon_chr22:24226809_x000D_ SLC2A11_intron_chr22:24220056	0.5178_x000D_ 0.1839_x000D_ 0.2983	0.357_x000D_ 0.2749_x000D_ 0.3681	-0.1608_x000D_ 0.091_x000D_ 0.0698	NA_x000D_ NA_x000D_ NA	1_x000D_ 1_x000D_ 1	NA_x000D_ NA_x000D_ NA	NA_x000D_ NA_x000D_ NA	NA_x000D_ NA_x000D_ NA
BCL9L	15.2735	28.2316	0.8646	0.4583	NC	No	No	1	BCL9L_exon_chr11:118770217	1	1	0	NA	2	0.9792	0.9608	-0.0184
PCYOX1L	35.9356	65.314	0.8646	0.1152	NC	No	Yes	1	PCYOX1L_exon_chr5:148747555	1	1	0	NA	3	0.6623	0.7628	0.1005
LOC401021	10.8966	19.5316	0.8635	0.5551	NC	No	No	2	LOC401021_exon_chr2:177003724_x000D_ LOC401021_intron_chr2:177001727	0.127_x000D_ 0.873	0.1549_x000D_ 0.8451	0.0279_x000D_ -0.0279	NA_x000D_ NA	1_x000D_ 1	NA_x000D_ NA	NA_x000D_ NA	NA_x000D_ NA
ZNF423	22.299	39.8652	0.8634	0.2886	NC	No	No	3	ZNF423_exon_chr16:49525215_x000D_ ZNF423_intron_chr16:49764681_x000D_ ZNF423_intron_chr16:49891651	0.6597_x000D_ 0.2702_x000D_ 0.0701	0.8062_x000D_ 0.0969_x000D_ 0.0969	0.1465_x000D_ -0.1733_x000D_ 0.0268	NA_x000D_ NA_x000D_ NA	3_x000D_ 2_x000D_ 2	0.9913_x000D_ NA_x000D_ NA	0.9296_x000D_ NA_x000D_ NA	-0.0616_x000D_ 0.0404_x000D_ 0.4
IRS2	19.9362	36.7032	0.8631	0.3715	NC	No	No	1	IRS2_exon_chr13:110408655	1	1	0	NA	1	NA	NA	NA
NUP205	338.8	616.582	0.8631	0.1986	NC	No	No	1	NUP205_exon_chr7:135333151	1	1	0	NA	1	NA	NA	NA
TMEM8B	45.2106	82.082	0.8628	0.0592	UP	No	No	1	TMEM8B_exon_chr9:35853501	1	1	0	NA	2	0	0.0414	0.0414
ZNF772	5.209	9.6548	0.8626	1	NC	No	No	1	ZNF772_exon_chr19:57985789	1	1	0	NA	1	NA	NA	NA
GXYLT1	46.7052	84.9801	0.8617	0.0904	UP	No	No	1	GXYLT1_exon_chr12:42481749	1	1	0	NA	5	0.4329	0.3984	-0.0345
GOLGA8M	3.3019	5.9046	0.8617	1	NC	No	No	1	GOLGA8M_exon_chr15:28947275	1	1	0	NA	1	NA	NA	NA
CRACDL	14.3673	25.6472	0.8616	0.5598	NC	No	No	2	CRACDL_exon_chr2:99411134_x000D_ CRACDL_exon_chr2:99454750	0.2215_x000D_ 0.7785	0.0743_x000D_ 0.9257	-0.1472_x000D_ 0.1472	NA_x000D_ NA	1_x000D_ 1	NA_x000D_ NA	NA_x000D_ NA	NA_x000D_ NA
GS1-124K5.4	22.1973	40.2179	0.8607	0.344	NC	No	No	1	GS1-124K5.4_exon_chr7:65960241	1	1	0	NA	1	NA	NA	NA
PCBP3	10.1828	18.1946	0.8599	1	NC	No	No	2	PCBP3_exon_chr21:47361583_x000D_ PCBP3_intron_chr21:47350759	0.1174_x000D_ 0.8826	0.3712_x000D_ 0.6288	0.2538_x000D_ -0.2538	NA_x000D_ NA	1_x000D_ 1	NA_x000D_ NA	NA_x000D_ NA	NA_x000D_ NA
CLCNKA	1.7228	3.0462	0.8599	1	NC	No	No	1	CLCNKA_exon_chr1:16360105	1	1	0	NA	1	NA	NA	NA
ACTA2	34.0931	61.5777	0.8593	0.1076	NC	Yes	No	2	ACTA2_exon_chr10:90695123_x000D_ ACTA2_intron_chr10:90750695	0.6746_x000D_ 0.3254	0.8843_x000D_ 0.1157	0.2097_x000D_ -0.2097	Up_x000D_ NA	1_x000D_ 1	NA_x000D_ NA	NA_x000D_ NA	NA_x000D_ NA
TGFB3	8.7542	16.292	0.8591	1	NC	No	No	2	TGFB3_exon_chr14:76425688_x000D_ TGFB3_intron_chr14:76449135	0.5293_x000D_ 0.4707	0.6529_x000D_ 0.3471	0.1237_x000D_ -0.1237	NA_x000D_ NA	2_x000D_ 1	NA_x000D_ NA	NA_x000D_ NA	-0.1396_x000D_ NA
NEURL2	3.4698	6.1189	0.859	1	NC	No	No	1	NEURL2_exon_chr20:44517526	1	1	0	NA	1	NA	NA	NA
EFHD1	101.752	185.161	0.8587	0.0019	UP	No	No	1	EFHD1_exon_chr2:233546294	1	1	0	NA	1	NA	NA	NA
CYP4F22	2.7891	5.1953	0.8586	1	NC	No	No	1	CYP4F22_exon_chr19:15662104	1	1	0	NA	1	NA	NA	NA
CLCNKB	3.9832	7.0383	0.8583	1	NC	No	No	1	CLCNKB_exon_chr1:16383363	1	1	0	NA	1	NA	NA	NA
RSPH14	2.0337	3.581	0.8577	1	NC	No	No	1	RSPH14_exon_chr22:23401896	1	1	0	NA	1	NA	NA	NA
PYY2	12.2161	21.9555	0.853	0.7177	NC	No	No	1	PYY2_exon_chr17:26554331	1	1	0	NA	1	NA	NA	NA
MINPP1	44.991	81.7387	0.8529	0.0741	UP	No	No	2	MINPP1_exon_chr10:89311838_x000D_ MINPP1_intron_chr10:89280926	0.9375_x000D_ 0.0625	0.9868_x000D_ 0.0132	0.0493_x000D_ -0.0493	NA_x000D_ NA	1_x000D_ 2	NA_x000D_ 0.9496	NA_x000D_ 0.9726	NA_x000D_ 0.023
BMS1P14	15.6864	28.4232	0.8497	0.3955	NC	No	No	1	BMS1P14_intron_chr9:67329354	1	1	0	NA	1	NA	NA	NA
FGF12	8.9892	16.6124	0.8496	0.6258	NC	No	No	2	FGF12_exon_chr3:191861916_x000D_ FGF12_intron_chr3:192125813	0.8183_x000D_ 0.1817	0.6842_x000D_ 0.3158	-0.1341_x000D_ 0.1341	NA_x000D_ NA	5_x000D_ 2	NA_x000D_ NA	NA_x000D_ NA	0.0283_x000D_ -0.0357
ZIC1	2.412	4.1632	0.8463	1	NC	No	No	1	ZIC1_exon_chr3:147131140	1	1	0	NA	1	NA	NA	NA
BARHL2	24.3901	43.3853	0.8462	0.3995	NC	No	Yes	1	BARHL2_exon_chr1:91178181	1	1	0	NA	3	0.7806	0.8955	0.1149
MMP25-AS1	11.342	20.59	0.8444	0.6162	NC	No	No	1	MMP25-AS1_exon_chr16:3103623	1	1	0	NA	2	0.1296	0.3045	0.175
SEMA4F	0.882	1.6143	0.8437	1	NC	No	No	1	SEMA4F_exon_chr2:74906725	1	1	0	NA	1	NA	NA	NA
GDF7	20.9786	37.5727	0.8432	0.302	NC	No	No	1	GDF7_exon_chr2:20870223	1	1	0	NA	3	0.7698	0.8532	0.0834
ARL8A	50.2069	89.7851	0.8428	0.0432	UP	No	No	1	ARL8A_exon_chr1:202103644	1	1	0	NA	5	0.8911	0.9378	0.0467
LEMD3	2.3437	4.3014	0.8425	1	NC	No	No	2	LEMD3_exon_chr12:65639941_x000D_ LEMD3_intron_chr12:65564898	1.0_x000D_ 0.0	0.5783_x000D_ 0.4217	-0.4217_x000D_ 0.4217	NA_x000D_ NA	2_x000D_ 1	NA_x000D_ NA	NA_x000D_ NA	NA_x000D_ NA
XRCC4	34.9422	62.6153	0.8414	0.1358	NC	Yes	No	5	XRCC4_exon_chr5:82406846_x000D_ XRCC4_exon_chr5:82554348_x000D_ XRCC4_exon_chr5:82648943_x000D_ XRCC4_intron_chr5:82554496_x000D_ XRCC4_intron_chr5:82607137	0.0553_x000D_ 0.0357_x000D_ 0.7994_x000D_ 0.0729_x000D_ 0.0366	0.0_x000D_ 0.0_x000D_ 0.9233_x000D_ 0.0586_x000D_ 0.0182	-0.0553_x000D_ -0.0357_x000D_ 0.1238_x000D_ -0.0144_x000D_ -0.0184	NA_x000D_ NA_x000D_ Up_x000D_ NA_x000D_ NA	1_x000D_ 1_x000D_ 1_x000D_ 1_x000D_ 1	NA_x000D_ NA_x000D_ NA_x000D_ NA_x000D_ NA	NA_x000D_ NA_x000D_ NA_x000D_ NA_x000D_ NA	NA_x000D_ NA_x000D_ NA_x000D_ NA_x000D_ NA
PRKAG2	66.7321	120.505	0.8411	0.0393	UP	No	No	2	PRKAG2_exon_chr7:151254318_x000D_ PRKAG2_intron_chr7:151478237	0.9828_x000D_ 0.0172	0.994_x000D_ 0.006	0.0112_x000D_ -0.0112	NA_x000D_ NA	2_x000D_ 1	0.8967_x000D_ NA	0.9002_x000D_ NA	0.0035_x000D_ NA
NLRP2	0.9495	1.6938	0.841	1	NC	No	No	1	NLRP2_intron_chr19:55481663	1	1	0	NA	1	NA	NA	NA
PTAFR	1.5878	2.8529	0.8406	1	NC	No	No	1	PTAFR_exon_chr1:28477570	1	1	0	NA	1	NA	NA	NA
BCAM	12.6378	22.2097	0.8397	0.83	NC	No	No	1	BCAM_exon_chr19:45324172	1	1	0	NA	1	NA	NA	NA
ITGA2	13.7023	25.0231	0.8386	0.6972	NC	No	No	1	ITGA2_exon_chr5:52386348	1	1	0	NA	1	NA	NA	NA
BMF	16.191	28.8727	0.8373	0.5446	NC	No	No	1	BMF_exon_chr15:40384089	1	1	0	NA	1	NA	NA	NA
EPHA6	25.3043	45.1979	0.8367	0.5213	NC	No	No	6	EPHA6_exon_chr3:96728847_x000D_ EPHA6_exon_chr3:97467430_x000D_ EPHA6_intron_chr3:96585733_x000D_ EPHA6_intron_chr3:96706837_x000D_ EPHA6_intron_chr3:96729226_x000D_ EPHA6_intron_chr3:96963131	0.1072_x000D_ 0.322_x000D_ 0.106_x000D_ 0.0_x000D_ 0.2771_x000D_ 0.1877	0.0907_x000D_ 0.1655_x000D_ 0.0748_x000D_ 0.0567_x000D_ 0.3844_x000D_ 0.2278	-0.0165_x000D_ -0.1565_x000D_ -0.0311_x000D_ 0.0567_x000D_ 0.1073_x000D_ 0.0401	NA_x000D_ NA_x000D_ NA_x000D_ NA_x000D_ NA_x000D_ NA	2_x000D_ 1_x000D_ 1_x000D_ 3_x000D_ 3_x000D_ 1	NA_x000D_ NA_x000D_ NA_x000D_ NA_x000D_ NA_x000D_ NA	NA_x000D_ NA_x000D_ NA_x000D_ NA_x000D_ NA_x000D_ NA	0.0_x000D_ NA_x000D_ NA_x000D_ -0.0617_x000D_ 0.2937_x000D_ NA
MAFG-DT	22.7357	40.4367	0.8365	0.3786	NC	No	No	1	MAFG-DT_exon_chr17:79887351	1	1	0	NA	1	NA	NA	NA
TSNAXIP1	3.369	5.9477	0.8355	1	NC	No	No	1	TSNAXIP1_exon_chr16:67861655	1	1	0	NA	1	NA	NA	NA
MOXD1	64.3827	115.286	0.8354	0.0322	UP	No	Yes	4	MOXD1_exon_chr6:132618456_x000D_ MOXD1_intron_chr6:132643817_x000D_ MOXD1_intron_chr6:132649151_x000D_ MOXD1_intron_chr6:132722301	0.8223_x000D_ 0.0_x000D_ 0.0_x000D_ 0.1777	0.8495_x000D_ 0.0111_x000D_ 0.016_x000D_ 0.1234	0.0271_x000D_ 0.0111_x000D_ 0.016_x000D_ -0.0543	NA_x000D_ NA_x000D_ NA_x000D_ NA	3_x000D_ 5_x000D_ 1_x000D_ 1	0.7883_x000D_ NA_x000D_ NA_x000D_ NA	0.8896_x000D_ NA_x000D_ NA_x000D_ NA	0.1013_x000D_ 0.031_x000D_ NA_x000D_ NA
RPH3AL	11.4516	20.4753	0.8341	0.748	NC	No	No	1	RPH3AL_exon_chr17:63714	1	1	0	NA	2	NA	NA	0.0727
CCDC126	15.0731	26.8605	0.8339	0.3323	NC	No	No	2	CCDC126_exon_chr7:23682549_x000D_ CCDC126_intron_chr7:23637670	0.7388_x000D_ 0.2612	0.9023_x000D_ 0.0977	0.1635_x000D_ -0.1635	NA_x000D_ NA	1_x000D_ 2	NA_x000D_ NA	NA_x000D_ NA	NA_x000D_ 0.0791
TMEM59L	47.3708	83.6582	0.8335	0.1016	NC	No	No	1	TMEM59L_exon_chr19:18731217	1	1	0	NA	1	NA	NA	NA
NRSN2-AS1	16.5185	29.6926	0.8333	0.6157	NC	No	No	1	NRSN2-AS1_exon_chr20:301425	1	1	0	NA	2	0.3215	0.2228	-0.0987
EIF4EBP1	1200.11	2135.48	0.8317	0.0001	UP	No	No	1	EIF4EBP1_exon_chr8:37917421	1	1	0	NA	1	NA	NA	NA
ZPBP	2.3691	4.1522	0.831	1	NC	No	No	1	ZPBP_intron_chr7:50022937	1	1	0	NA	1	NA	NA	NA
SLC25A27	29.02	51.5314	0.8294	0.3029	NC	No	No	1	SLC25A27_exon_chr6:46644119	1	1	0	NA	2	0.7777	0.7571	-0.0206
FAM227A	16.341	29.3576	0.8292	0.4888	NC	No	No	1	FAM227A_exon_chr22:38982204	1	1	0	NA	4	0.1955	0.254	0.0585
RALGAPA2	16.6355	29.2272	0.8281	0.4469	NC	No	No	3	RALGAPA2_exon_chr20:20373897_x000D_ RALGAPA2_intron_chr20:20453472_x000D_ RALGAPA2_intron_chr20:20569911	0.8749_x000D_ 0.1094_x000D_ 0.0157	0.838_x000D_ 0.1162_x000D_ 0.0458	-0.0369_x000D_ 0.0068_x000D_ 0.0301	NA_x000D_ NA_x000D_ NA	3_x000D_ 1_x000D_ 1	NA_x000D_ NA_x000D_ NA	NA_x000D_ NA_x000D_ NA	-0.0657_x000D_ NA_x000D_ NA
ACE	2.0674	3.6131	0.828	1	NC	No	No	1	ACE_exon_chr17:61574497	1	1	0	NA	1	NA	NA	NA
SEMA4D	56.2521	99.5223	0.8273	0.0837	UP	No	No	4	SEMA4D_exon_chr9:91977343_x000D_ SEMA4D_exon_chr9:91994544_x000D_ SEMA4D_exon_chr9:92014253_x000D_ SEMA4D_intron_chr9:92094438	0.0666_x000D_ 0.8247_x000D_ 0.0909_x000D_ 0.0178	0.0722_x000D_ 0.8855_x000D_ 0.0216_x000D_ 0.0206	0.0056_x000D_ 0.0608_x000D_ -0.0693_x000D_ 0.0029	NA_x000D_ NA_x000D_ NA_x000D_ NA	1_x000D_ 2_x000D_ 1_x000D_ 1	NA_x000D_ 0.7693_x000D_ NA_x000D_ NA	NA_x000D_ 0.7075_x000D_ NA_x000D_ NA	NA_x000D_ -0.0618_x000D_ NA_x000D_ NA
HS6ST3	12.1728	21.7843	0.8271	0.8087	NC	No	No	1	HS6ST3_exon_chr13:97484743	1	1	0	NA	1	NA	NA	NA
PABPC1L	30.7394	54.3989	0.8268	0.2044	NC	No	No	1	PABPC1L_exon_chr20:43567766	1	1	0	NA	1	NA	NA	NA
GFI1	126.183	224.643	0.8257	0.0003	UP	No	No	1	GFI1_exon_chr1:92941764	1	1	0	NA	3	0.1404	0.1327	-0.0077
THBS4	9.535	17.3395	0.8248	0.495	NC	No	No	2	THBS4_exon_chr5:79378902_x000D_ THBS4_intron_chr5:79294250	0.6803_x000D_ 0.3197	0.6736_x000D_ 0.3264	-0.0067_x000D_ 0.0067	NA_x000D_ NA	1_x000D_ 1	NA_x000D_ NA	NA_x000D_ NA	NA_x000D_ NA
FSD1L	4.3098	7.9101	0.8245	1	NC	No	No	1	FSD1L_exon_chr9:108308638	1	1	0	NA	2	NA	NA	-0.6831
CHST14	40.3212	71.2055	0.8236	0.1208	NC	No	No	1	CHST14_exon_chr15:40763182	1	1	0	NA	1	NA	NA	NA
PDLIM4	18.6687	32.5718	0.8231	0.4963	NC	No	No	1	PDLIM4_exon_chr5:131607717	1	1	0	NA	2	NA	NA	0.0562
PHKA1	62.3972	111.028	0.8231	0.0297	UP	No	No	3	PHKA1_exon_chrX:71801025_x000D_ PHKA1_intron_chrX:71825120_x000D_ PHKA1_intron_chrX:71904347	0.9055_x000D_ 0.0165_x000D_ 0.078	0.8584_x000D_ 0.0176_x000D_ 0.124	-0.0471_x000D_ 0.0011_x000D_ 0.046	NA_x000D_ NA_x000D_ NA	4_x000D_ 1_x000D_ 1	0.103_x000D_ NA_x000D_ NA	0.1866_x000D_ NA_x000D_ NA	0.0836_x000D_ NA_x000D_ NA
SLC35G3	4.3352	7.5433	0.823	1	NC	No	No	1	SLC35G3_exon_chr17:33521412	1	1	0	NA	1	NA	NA	NA
TCIRG1	16.7627	29.6305	0.8223	0.5896	NC	No	No	1	TCIRG1_exon_chr11:67818207	1	1	0	NA	1	NA	NA	NA
TSHZ3	35.8247	63.461	0.8218	0.101	NC	No	No	1	TSHZ3_exon_chr19:31770658	1	1	0	NA	3	0.8552	0.9034	0.0481
GBX2	17.6118	30.8361	0.821	0.5484	NC	No	No	1	GBX2_exon_chr2:237075080	1	1	0	NA	3	NA	NA	0.1017
KLK1	1.6387	2.8861	0.8205	1	NC	No	No	1	KLK1_exon_chr19:51322605	1	1	0	NA	1	NA	NA	NA
IGFBP4	56.1488	99.4096	0.8201	0.0686	UP	No	No	1	IGFBP4_exon_chr17:38612700	1	1	0	NA	1	NA	NA	NA
LOC112268114	16.2835	28.1808	0.8182	0.511	NC	No	No	1	LOC112268114_exon_chr13:95365516	1	1	0	NA	2	NA	NA	-0.0528
RAB43	7.553	13.4625	0.8178	1	NC	No	No	1	RAB43_exon_chr3:128810189	1	1	0	NA	2	NA	NA	0.2922
SNAI1	4.789	8.394	0.8174	1	NC	No	No	1	SNAI1_exon_chr20:48604408	1	1	0	NA	1	NA	NA	NA
SHISAL1	5.0581	8.7896	0.8152	1	NC	No	No	1	SHISAL1_exon_chr22:44645565	1	1	0	NA	1	NA	NA	NA
COL26A1	12.2994	21.37	0.8142	0.532	NC	No	No	1	COL26A1_exon_chr7:101200650	1	1	0	NA	1	NA	NA	NA
EEF1A1	17809.8	31314.8	0.8141	0.0004	UP	No	No	2	EEF1A1_exon_chr6:74227657_x000D_ EEF1A1_exon_chr6:74229779	0.9676_x000D_ 0.0324	0.9852_x000D_ 0.0148	0.0176_x000D_ -0.0176	NA_x000D_ NA	1_x000D_ 2	NA_x000D_ 0.5551	NA_x000D_ 0.6157	NA_x000D_ 0.0607
SPATA17	10.1316	18.0775	0.8137	0.7455	NC	No	No	2	SPATA17_exon_chr1:218040219_x000D_ SPATA17_intron_chr1:217975192	0.9179_x000D_ 0.0821	0.8433_x000D_ 0.1567	-0.0746_x000D_ 0.0746	NA_x000D_ NA	1_x000D_ 1	NA_x000D_ NA	NA_x000D_ NA	NA_x000D_ NA
IQCK	18.2397	32.4082	0.8126	0.6902	NC	No	No	2	IQCK_exon_chr16:19838347_x000D_ IQCK_exon_chr16:19867808	0.1336_x000D_ 0.8664	0.178_x000D_ 0.822	0.0444_x000D_ -0.0444	NA_x000D_ NA	1_x000D_ 3	NA_x000D_ NA	NA_x000D_ NA	NA_x000D_ 0.1296
NKILA	3.8228	6.6891	0.8124	1	NC	No	No	1	NKILA_exon_chr20:56285238	1	1	0	NA	1	NA	NA	NA
ARHGEF2	102.155	180.08	0.8122	0.0171	UP	No	No	1	ARHGEF2_exon_chr1:155917806	1	1	0	NA	4	0.5978	0.6108	0.0129
CRTAC1	2.2095	3.8097	0.8108	1	NC	No	No	2	CRTAC1_exon_chr10:99625471_x000D_ CRTAC1_intron_chr10:99661259	0.845_x000D_ 0.155	0.7434_x000D_ 0.2566	-0.1016_x000D_ 0.1016	NA_x000D_ NA	1_x000D_ 1	NA_x000D_ NA	NA_x000D_ NA	NA_x000D_ NA
TRHDE	3.6465	6.4781	0.8104	1	NC	No	No	1	TRHDE_intron_chr12:72680734	1	1	0	NA	1	NA	NA	NA
LRRC49	62.3332	108.522	0.8104	0.0686	UP	No	No	2	LRRC49_exon_chr15:71329517_x000D_ LRRC49_exon_chr15:71341747	0.5115_x000D_ 0.4885	0.5409_x000D_ 0.4591	0.0295_x000D_ -0.0295	NA_x000D_ NA	2_x000D_ 2	0.8102_x000D_ 0.6046	0.8185_x000D_ 0.5118	0.0084_x000D_ -0.0928
DOC2A	37.8572	66.7267	0.81	0.1448	NC	No	No	1	DOC2A_exon_chr16:30017652	1	1	0	NA	2	1	0.944	-0.056
KCNAB3	0.5712	1.0574	0.81	1	NC	No	No	1	KCNAB3_exon_chr17:7826497	1	1	0	NA	1	NA	NA	NA
MIR193BHG	1.1424	2.0574	0.8085	1	NC	No	No	1	MIR193BHG_exon_chr16:14419869	1	1	0	NA	1	NA	NA	NA
LINC00662	4.646	8.0736	0.8077	1	NC	No	No	1	LINC00662_exon_chr19:28282809	1	1	0	NA	2	NA	NA	0.0722
YAP1	118.47	207.134	0.806	0.0048	UP	No	No	1	YAP1_exon_chr11:102100432	1	1	0	NA	5	0.8901	0.9156	0.0255
PROB1	16.0572	27.5233	0.8053	0.4438	NC	No	No	1	PROB1_exon_chr5:138730793	1	1	0	NA	1	NA	NA	NA
LIN37	5.6206	9.9842	0.8048	1	NC	No	No	1	LIN37_exon_chr19:36245293	1	1	0	NA	1	NA	NA	NA
ORAI3	13.4027	22.7578	0.8047	0.792	NC	No	No	1	ORAI3_exon_chr16:30964505	1	1	0	NA	2	NA	NA	0.0034
ATP6V1G2	1.9999	3.4452	0.8044	1	NC	No	No	1	ATP6V1G2_exon_chr6:31513358	1	1	0	NA	1	NA	NA	NA
ANP32C	1.5712	2.7513	0.8042	1	NC	No	No	1	ANP32C_exon_chr4:165118863	1	1	0	NA	1	NA	NA	NA
PLCB1	48.0393	84.7062	0.8039	0.0809	UP	No	No	4	PLCB1_exon_chr20:8745785_x000D_ PLCB1_exon_chr20:8769095_x000D_ PLCB1_exon_chr20:8862268_x000D_ PLCB1_intron_chr20:8113397	0.2243_x000D_ 0.4301_x000D_ 0.3075_x000D_ 0.0381	0.1275_x000D_ 0.5294_x000D_ 0.3388_x000D_ 0.0043	-0.0968_x000D_ 0.0994_x000D_ 0.0313_x000D_ -0.0339	NA_x000D_ NA_x000D_ NA_x000D_ NA	1_x000D_ 1_x000D_ 1_x000D_ 1	NA_x000D_ NA_x000D_ NA_x000D_ NA	NA_x000D_ NA_x000D_ NA_x000D_ NA	NA_x000D_ NA_x000D_ NA_x000D_ NA
HLA-DPA1	3.7644	6.3587	0.8034	1	NC	No	No	1	HLA-DPA1_exon_chr6:33033124	1	1	0	NA	1	NA	NA	NA
MYH3	2.7566	4.6495	0.8032	1	NC	No	No	1	MYH3_exon_chr17:10531996	1	1	0	NA	1	NA	NA	NA
FBXW4	74.093	129.518	0.8027	0.0133	UP	No	No	3	FBXW4_exon_chr10:103371167_x000D_ FBXW4_exon_chr10:103454927_x000D_ FBXW4_intron_chr10:103454137	0.9211_x000D_ 0.0743_x000D_ 0.0046	0.9004_x000D_ 0.0718_x000D_ 0.0278	-0.0207_x000D_ -0.0025_x000D_ 0.0232	NA_x000D_ NA_x000D_ NA	1_x000D_ 1_x000D_ 1	NA_x000D_ NA_x000D_ NA	NA_x000D_ NA_x000D_ NA	NA_x000D_ NA_x000D_ NA
NEUROG2	4.0586	7.1489	0.8022	1	NC	No	No	1	NEUROG2_exon_chr4:113436632	1	1	0	NA	1	NA	NA	NA
LDAH	11.7782	20.8432	0.8021	0.6976	NC	No	No	2	LDAH_exon_chr2:20886854_x000D_ LDAH_intron_chr2:20990014	0.6161_x000D_ 0.3839	0.8474_x000D_ 0.1526	0.2313_x000D_ -0.2313	NA_x000D_ NA	2_x000D_ 1	NA_x000D_ NA	NA_x000D_ NA	-0.0718_x000D_ NA
SGPP2	9.0409	15.8513	0.8021	0.6635	NC	No	No	1	SGPP2_exon_chr2:223423065	1	1	0	NA	2	NA	NA	-0.0263
LINC01721	5.7214	10.0293	0.802	1	NC	No	No	1	LINC01721_intron_chr20:24180470	1	1	0	NA	1	NA	NA	NA
TK2	41.5553	73.0317	0.8018	0.1554	NC	No	No	1	TK2_exon_chr16:66545969	1	1	0	NA	3	0.656	0.6111	-0.0449
LIN7B	17.5675	30.5357	0.8015	0.6961	NC	No	No	2	LIN7B_exon_chr19:49621608_x000D_ LIN7B_intron_chr19:49618588	0.393_x000D_ 0.607	0.6856_x000D_ 0.3144	0.2926_x000D_ -0.2926	NA_x000D_ NA	1_x000D_ 1	NA_x000D_ NA	NA_x000D_ NA	NA_x000D_ NA
ZNF791	25.2477	43.6582	0.8014	0.212	NC	No	No	4	ZNF791_exon_chr19:12735463_x000D_ ZNF791_exon_chr19:12738534_x000D_ ZNF791_intron_chr19:12721896_x000D_ ZNF791_intron_chr19:12735524	0.3699_x000D_ 0.4734_x000D_ 0.1051_x000D_ 0.0516	0.0307_x000D_ 0.9278_x000D_ 0.0_x000D_ 0.0414	-0.3392_x000D_ 0.4544_x000D_ -0.1051_x000D_ -0.0102	NA_x000D_ Up_x000D_ NA_x000D_ NA	1_x000D_ 1_x000D_ 3_x000D_ 1	NA_x000D_ NA_x000D_ NA_x000D_ NA	NA_x000D_ NA_x000D_ NA_x000D_ NA	NA_x000D_ NA_x000D_ 0.0314_x000D_ NA
TSLP	6.7047	11.5209	0.8009	1	NC	No	No	1	TSLP_exon_chr5:110411643	1	1	0	NA	1	NA	NA	NA
CCND2-AS1	0.6216	1.0905	0.8007	1	NC	No	No	1	CCND2-AS1_exon_chr12:4358359	1	1	0	NA	1	NA	NA	NA
BASP1	65.6171	114.663	0.8004	0.0566	UP	No	No	1	BASP1_exon_chr5:17275316	1	1	0	NA	3	0.7761	0.8558	0.0798
CFAP299	2.8482	4.9003	0.7996	1	NC	No	No	1	CFAP299_intron_chr4:81529537	1	1	0	NA	1	NA	NA	NA
DCLK2	12.1395	21.4409	0.7993	0.8327	NC	No	No	4	DCLK2_exon_chr4:151177171_x000D_ DCLK2_intron_chr4:151023964_x000D_ DCLK2_intron_chr4:151142937_x000D_ DCLK2_intron_chr4:151153980	0.3335_x000D_ 0.4967_x000D_ 0.144_x000D_ 0.0257	0.7363_x000D_ 0.1798_x000D_ 0.012_x000D_ 0.0719	0.4027_x000D_ -0.317_x000D_ -0.132_x000D_ 0.0463	NA_x000D_ NA_x000D_ NA_x000D_ NA	2_x000D_ 1_x000D_ 1_x000D_ 1	NA_x000D_ NA_x000D_ NA_x000D_ NA	NA_x000D_ NA_x000D_ NA_x000D_ NA	-0.2333_x000D_ NA_x000D_ NA_x000D_ NA
FAM131C	12.5278	21.7047	0.7989	0.607	NC	No	No	1	FAM131C_exon_chr1:16385212	1	1	0	NA	1	NA	NA	NA
MTHFD2	859.164	1495.55	0.7982	0.0001	UP	No	No	2	MTHFD2_exon_chr2:74441205_x000D_ MTHFD2_intron_chr2:74438993	0.9891_x000D_ 0.0088	0.9868_x000D_ 0.0123	-0.0023_x000D_ 0.0035	NA_x000D_ NA	2_x000D_ 11	NA_x000D_ 0.3419	NA_x000D_ 0.3289	-0.1187_x000D_ -0.013
SNORD143	2.2095	3.7877	0.7981	1	NC	No	No	1	SNORD143_exon_chr4:83817081	1	1	0	NA	1	NA	NA	NA
ZNF585A	3.604	6.3587	0.7978	1	NC	No	No	1	ZNF585A_exon_chr19:37644508	1	1	0	NA	1	NA	NA	NA
PLEKHF2	58.2045	100.847	0.7977	0.0347	UP	No	No	1	PLEKHF2_exon_chr8:96166258	1	1	0	NA	2	0.9842	0.9645	-0.0197
CCDC71L	49.3095	85.2551	0.7968	0.0632	UP	No	No	1	CCDC71L_exon_chr7:106301604	1	1	0	NA	5	0.235	0.2533	0.0183
ZFP69	22.9357	40.4005	0.7956	0.3344	NC	No	No	1	ZFP69_exon_chr1:40960592	1	1	0	NA	3	0.1971	0.295	0.0979
PHF11	4.369	7.5278	0.7945	1	NC	No	No	1	PHF11_exon_chr13:50102646	1	1	0	NA	1	NA	NA	NA
ZFP36L1	53.9953	94.5328	0.7942	0.115	NC	Yes	No	2	ZFP36L1_exon_chr14:69257209_x000D_ ZFP36L1_intron_chr14:69262791	0.6903_x000D_ 0.3097	0.8326_x000D_ 0.1674	0.1423_x000D_ -0.1423	Up_x000D_ NA	2_x000D_ 2	0.5172_x000D_ NA	0.3941_x000D_ NA	-0.1231_x000D_ -0.1539
ELFN2	2.4532	4.2639	0.7938	1	NC	No	No	1	ELFN2_exon_chr22:37772036	1	1	0	NA	2	NA	NA	0.1498
GBX1	4.1336	7.1764	0.7936	1	NC	No	No	1	GBX1_intron_chr7:150864097	1	1	0	NA	1	NA	NA	NA
MON2	39.2754	68.7602	0.7926	0.1269	NC	No	Yes	2	MON2_exon_chr12:62986365_x000D_ MON2_intron_chr12:62949972	0.9801_x000D_ 0.0199	0.9806_x000D_ 0.0194	0.0005_x000D_ -0.0005	NA_x000D_ NA	9_x000D_ 1	0.1733_x000D_ NA	0.2183_x000D_ NA	0.045_x000D_ NA
VWDE	18.9862	32.9386	0.7924	0.6573	NC	No	No	1	VWDE_exon_chr7:12370823	1	1	0	NA	1	NA	NA	NA
C12orf66	21.2545	37.271	0.7916	0.4893	NC	No	No	3	C12orf66_exon_chr12:64581432_x000D_ C12orf66_exon_chr12:64588438_x000D_ C12orf66_intron_chr12:64584609	0.2214_x000D_ 0.689_x000D_ 0.0896	0.2956_x000D_ 0.5622_x000D_ 0.1423	0.0741_x000D_ -0.1268_x000D_ 0.0527	NA_x000D_ NA_x000D_ NA	1_x000D_ 3_x000D_ 1	NA_x000D_ NA_x000D_ NA	NA_x000D_ NA_x000D_ NA	NA_x000D_ 0.0246_x000D_ NA
SCARA3	10.1417	17.388	0.7909	1	NC	No	No	1	SCARA3_exon_chr8:27528416	1	1	0	NA	1	NA	NA	NA
N4BP2	47.8825	82.8799	0.7908	0.0972	UP	No	No	4	N4BP2_exon_chr4:40119488_x000D_ N4BP2_exon_chr4:40121551_x000D_ N4BP2_exon_chr4:40138563_x000D_ N4BP2_exon_chr4:40155811	0.0816_x000D_ 0.2468_x000D_ 0.3882_x000D_ 0.2835	0.0886_x000D_ 0.204_x000D_ 0.3003_x000D_ 0.407	0.0071_x000D_ -0.0428_x000D_ -0.0879_x000D_ 0.1236	NA_x000D_ NA_x000D_ NA_x000D_ NA	1_x000D_ 1_x000D_ 1_x000D_ 2	NA_x000D_ NA_x000D_ NA_x000D_ NA	NA_x000D_ NA_x000D_ NA_x000D_ NA	NA_x000D_ NA_x000D_ NA_x000D_ 0.0009
LINC00342	24.0118	41.3593	0.79	0.3157	NC	No	No	1	LINC00342_exon_chr2:96473050	1	1	0	NA	2	0.6023	0.6816	0.0792
ZNF833P	1.3524	2.5115	0.7898	1	NC	No	No	1	ZNF833P_exon_chr19:11795690	1	1	0	NA	1	NA	NA	NA
BCL3	58.2975	101.165	0.7896	0.0373	UP	No	No	1	BCL3_exon_chr19:45262684	1	1	0	NA	1	NA	NA	NA
ITGA4	10.7112	19.0189	0.789	0.8199	NC	No	No	2	ITGA4_exon_chr2:182400158_x000D_ ITGA4_intron_chr2:182376502	0.8545_x000D_ 0.1455	0.9539_x000D_ 0.0461	0.0994_x000D_ -0.0994	NA_x000D_ NA	1_x000D_ 2	NA_x000D_ NA	NA_x000D_ NA	NA_x000D_ 0.2641
APLF	12.6878	21.5061	0.7888	0.8337	NC	No	No	2	APLF_exon_chr2:68804951_x000D_ APLF_intron_chr2:68717393	0.8375_x000D_ 0.1625	0.9378_x000D_ 0.0622	0.1003_x000D_ -0.1003	NA_x000D_ NA	3_x000D_ 1	NA_x000D_ NA	NA_x000D_ NA	-0.0125_x000D_ NA
AHRR	46.2859	79.3635	0.7882	0.0803	UP	No	Yes	4	AHRR_exon_chr5:433967_x000D_ AHRR_intron_chr5:344079_x000D_ AHRR_intron_chr5:428121_x000D_ AHRR_intron_chr5:433062	0.893_x000D_ 0.0074_x000D_ 0.0872_x000D_ 0.0124	0.8511_x000D_ 0.0208_x000D_ 0.0721_x000D_ 0.0559	-0.0418_x000D_ 0.0134_x000D_ -0.0151_x000D_ 0.0435	NA_x000D_ NA_x000D_ NA_x000D_ NA	2_x000D_ 1_x000D_ 7_x000D_ 1	NA_x000D_ NA_x000D_ 0.7101_x000D_ NA	NA_x000D_ NA_x000D_ 0.6207_x000D_ NA	-0.5059_x000D_ NA_x000D_ -0.0894_x000D_ NA
SPRED3	8.1913	14.2678	0.7881	1	NC	No	No	2	SPRED3_exon_chr19:38886119_x000D_ SPRED3_intron_chr19:38882928	0.816_x000D_ 0.184	1.0_x000D_ 0.0	0.184_x000D_ -0.184	NA_x000D_ NA	1_x000D_ 1	NA_x000D_ NA	NA_x000D_ NA	NA_x000D_ NA
CENPQ	26.935	45.8725	0.788	0.1996	NC	No	No	1	CENPQ_exon_chr6:49459856	1	1	0	NA	3	0.3202	0.3638	0.0435
PTGIS	1	1.6828	0.7877	1	NC	No	No	1	PTGIS_exon_chr20:48124601	1	1	0	NA	1	NA	NA	NA
CAP2	34.6681	59.062	0.7872	0.1628	NC	No	No	1	CAP2_exon_chr6:17556589	1	1	0	NA	1	NA	NA	NA
KCNH2	10.0817	17.6578	0.7864	1	NC	No	No	1	KCNH2_exon_chr7:150642602	1	1	0	NA	1	NA	NA	NA
NBPF3	32.6823	56.0456	0.786	0.1066	NC	No	No	3	NBPF3_exon_chr1:21809635_x000D_ NBPF3_intron_chr1:21771712_x000D_ NBPF3_intron_chr1:21779923	0.7109_x000D_ 0.0095_x000D_ 0.2796	0.8245_x000D_ 0.0524_x000D_ 0.1231	0.1136_x000D_ 0.0428_x000D_ -0.1565	NA_x000D_ NA_x000D_ NA	1_x000D_ 2_x000D_ 2	NA_x000D_ NA_x000D_ 0.063	NA_x000D_ NA_x000D_ 0.0223	NA_x000D_ -0.18_x000D_ -0.0407
HSD17B14	26.4234	45.5547	0.7857	0.2216	NC	No	No	1	HSD17B14_exon_chr19:49316605	1	1	0	NA	1	NA	NA	NA
SLC43A1	353.62	609.253	0.7853	0.2644	NC	No	No	1	SLC43A1_exon_chr11:57252715	1	1	0	NA	1	NA	NA	NA
LINC00963	42.5212	73.3516	0.7853	0.097	UP	No	No	1	LINC00963_intron_chr9:132265951	1	1	0	NA	4	0.1621	0.3109	0.1487
LOC729218	19.6091	33.4978	0.7847	0.66	NC	No	No	1	LOC729218_exon_chr4:119551594	1	1	0	NA	1	NA	NA	NA
PCNX3	184.997	318.984	0.7845	0.4202	NC	No	No	2	PCNX3_exon_chr11:65404236_x000D_ PCNX3_intron_chr11:65389837	0.9725_x000D_ 0.0275	0.988_x000D_ 0.012	0.0155_x000D_ -0.0155	NA_x000D_ NA	1_x000D_ 1	NA_x000D_ NA	NA_x000D_ NA	NA_x000D_ NA
KDM7A	63.558	109.432	0.7841	0.0224	UP	No	No	1	KDM7A_exon_chr7:139790988	1	1	0	NA	4	0.8711	0.9179	0.0468
SLC66A1	0.6216	1.0795	0.7829	1	NC	No	No	1	SLC66A1_intron_chr1:19653906	1	1	0	NA	1	NA	NA	NA
SLC2A4RG	543.46	935.215	0.782	0.0004	UP	No	No	1	SLC2A4RG_exon_chr20:62374231	1	1	0	NA	3	0.1011	0.0618	-0.0392
CDKN2B	18.5596	31.4656	0.782	0.6786	NC	No	No	1	CDKN2B_exon_chr9:22006246	1	1	0	NA	3	0.3642	0.3521	-0.0121
OPRL1	7.4197	12.4512	0.7818	1	NC	No	No	1	OPRL1_exon_chr20:62729628	1	1	0	NA	1	NA	NA	NA
HLA-B	89.4749	154.324	0.7813	0.0486	UP	No	No	2	HLA-B_exon_chr6:31322073_x000D_ HLA-B_exon_chr6:31323369	0.9839_x000D_ 0.0161	0.9804_x000D_ 0.0196	-0.0036_x000D_ 0.0036	NA_x000D_ NA	1_x000D_ 1	NA_x000D_ NA	NA_x000D_ NA	NA_x000D_ NA
COLGALT2	19.8783	34.0048	0.7804	0.4024	NC	No	No	3	COLGALT2_exon_chr1:183908171_x000D_ COLGALT2_intron_chr1:183904718_x000D_ COLGALT2_intron_chr1:183938402	0.8161_x000D_ 0.0262_x000D_ 0.1577	0.9045_x000D_ 0.0_x000D_ 0.0955	0.0884_x000D_ -0.0262_x000D_ -0.0622	NA_x000D_ NA_x000D_ NA	2_x000D_ 1_x000D_ 1	0.9216_x000D_ NA_x000D_ NA	0.9374_x000D_ NA_x000D_ NA	0.0158_x000D_ NA_x000D_ NA
SHOX2	16.9718	29.1984	0.7798	0.5321	NC	No	No	1	SHOX2_exon_chr3:157816109	1	1	0	NA	4	0.1563	0.2539	0.0976
FBLN1	78.6265	135.349	0.779	0.0189	UP	Yes	No	3	FBLN1_exon_chr22:45958791_x000D_ FBLN1_exon_chr22:45996186_x000D_ FBLN1_intron_chr22:45931217	0.4784_x000D_ 0.4567_x000D_ 0.0649	0.4173_x000D_ 0.5724_x000D_ 0.0103	-0.0611_x000D_ 0.1156_x000D_ -0.0546	NA_x000D_ Up_x000D_ NA	1_x000D_ 2_x000D_ 2	NA_x000D_ 0.968_x000D_ 0.9705	NA_x000D_ 0.9298_x000D_ 0.9354	NA_x000D_ -0.0382_x000D_ -0.0351
GEMIN8P4	2.8732	5.0351	0.7789	1	NC	No	No	1	GEMIN8P4_exon_chr1:90460525	1	1	0	NA	1	NA	NA	NA
FAM122C	28.0534	48.3554	0.7788	0.2247	NC	No	No	4	FAM122C_exon_chrX:133943216_x000D_ FAM122C_exon_chrX:133966974_x000D_ FAM122C_exon_chrX:133988120_x000D_ FAM122C_intron_chrX:133973633	0.4364_x000D_ 0.0905_x000D_ 0.0122_x000D_ 0.4609	0.3742_x000D_ 0.0704_x000D_ 0.0565_x000D_ 0.4989	-0.0622_x000D_ -0.0201_x000D_ 0.0443_x000D_ 0.038	NA_x000D_ NA_x000D_ NA_x000D_ NA	2_x000D_ 1_x000D_ 2_x000D_ 1	0.3631_x000D_ NA_x000D_ 0.6924_x000D_ NA	0.511_x000D_ NA_x000D_ 0.9565_x000D_ NA	0.1479_x000D_ NA_x000D_ 0.2641_x000D_ NA
KIAA1324L	62.0798	106.59	0.7771	0.0281	UP	No	No	2	KIAA1324L_exon_chr7:86509846_x000D_ KIAA1324L_intron_chr7:86521039	0.8751_x000D_ 0.1249	0.9155_x000D_ 0.0845	0.0404_x000D_ -0.0404	NA_x000D_ NA	7_x000D_ 2	0.1437_x000D_ NA	0.1542_x000D_ NA	0.0105_x000D_ -0.3443
SALL4	1.277	2.1159	0.7766	1	NC	No	No	1	SALL4_exon_chr20:50401223	1	1	0	NA	1	NA	NA	NA
ASIC3	2.4865	4.1522	0.7766	1	NC	No	No	1	ASIC3_exon_chr7:150749640	1	1	0	NA	1	NA	NA	NA
ELK3	18.7092	32.017	0.7762	0.3486	NC	No	No	3	ELK3_exon_chr12:96588152_x000D_ ELK3_exon_chr12:96660859_x000D_ ELK3_intron_chr12:96588483	0.1349_x000D_ 0.8651_x000D_ 0.0	0.0789_x000D_ 0.8728_x000D_ 0.0483	-0.056_x000D_ 0.0077_x000D_ 0.0483	NA_x000D_ NA_x000D_ NA	1_x000D_ 1_x000D_ 1	NA_x000D_ NA_x000D_ NA	NA_x000D_ NA_x000D_ NA	NA_x000D_ NA_x000D_ NA
PTPRG	93.5359	159.891	0.7747	0.0047	UP	No	No	2	PTPRG_exon_chr3:62278835_x000D_ PTPRG_intron_chr3:61734656	0.9816_x000D_ 0.0184	0.9456_x000D_ 0.0544	-0.036_x000D_ 0.036	NA_x000D_ NA	1_x000D_ 3	NA_x000D_ 0.8377	NA_x000D_ 0.8989	NA_x000D_ 0.0612
FAM83B	5.931	10.3774	0.7747	1	NC	No	No	1	FAM83B_exon_chr6:54804503	1	1	0	NA	1	NA	NA	NA
CASC2	3.294	5.5798	0.7741	1	NC	No	No	1	CASC2_exon_chr10:119966947	1	1	0	NA	1	NA	NA	NA
CDKL1	16.6764	28.9623	0.7741	0.6803	NC	No	No	3	CDKL1_exon_chr14:50796899_x000D_ CDKL1_intron_chr14:50801282_x000D_ CDKL1_intron_chr14:50862418	0.6131_x000D_ 0.0781_x000D_ 0.3088	0.6289_x000D_ 0.0_x000D_ 0.3711	0.0158_x000D_ -0.0781_x000D_ 0.0623	NA_x000D_ NA_x000D_ NA	4_x000D_ 1_x000D_ 1	NA_x000D_ NA_x000D_ NA	NA_x000D_ NA_x000D_ NA	0.1155_x000D_ NA_x000D_ NA
NXPE3	11.5095	19.9778	0.7738	0.8405	NC	No	No	2	NXPE3_intron_chr3:101520833_x000D_ NXPE3_intron_chr3:101525970	0.6692_x000D_ 0.3308	0.7481_x000D_ 0.2519	0.0789_x000D_ -0.0789	NA_x000D_ NA	2_x000D_ 2	NA_x000D_ NA	NA_x000D_ NA	-0.1315_x000D_ -0.3064
SH3YL1	19.29	33.0313	0.7736	0.4385	NC	No	No	5	SH3YL1_exon_chr2:219001_x000D_ SH3YL1_intron_chr2:230546_x000D_ SH3YL1_intron_chr2:233100_x000D_ SH3YL1_intron_chr2:256206_x000D_ SH3YL1_intron_chr2:260084	0.6763_x000D_ 0.0405_x000D_ 0.0458_x000D_ 0.0945_x000D_ 0.1428	0.7465_x000D_ 0.1314_x000D_ 0.0626_x000D_ 0.0219_x000D_ 0.0376	0.0703_x000D_ 0.0908_x000D_ 0.0168_x000D_ -0.0726_x000D_ -0.1053	NA_x000D_ NA_x000D_ NA_x000D_ NA_x000D_ NA	1_x000D_ 1_x000D_ 2_x000D_ 1_x000D_ 1	NA_x000D_ NA_x000D_ NA_x000D_ NA_x000D_ NA	NA_x000D_ NA_x000D_ NA_x000D_ NA_x000D_ NA	NA_x000D_ NA_x000D_ NA_x000D_ NA_x000D_ NA
FAM110B	13.1069	22.1525	0.7735	0.706	NC	No	No	2	FAM110B_exon_chr8:59058465_x000D_ FAM110B_intron_chr8:58988182	1.0_x000D_ 0.0	0.9188_x000D_ 0.0812	-0.0812_x000D_ 0.0812	NA_x000D_ NA	3_x000D_ 1	NA_x000D_ NA	NA_x000D_ NA	0.1069_x000D_ NA
SERTAD4	21.6511	37.0998	0.7726	0.3066	NC	No	No	2	SERTAD4_exon_chr1:210414902_x000D_ SERTAD4_exon_chr1:210419916	0.7031_x000D_ 0.2969	0.7268_x000D_ 0.2732	0.0237_x000D_ -0.0237	NA_x000D_ NA	2_x000D_ 2	0.8114_x000D_ NA	0.8725_x000D_ NA	0.0612_x000D_ -0.1482
RAMP2	62.542	107.017	0.7726	0.0699	UP	No	No	1	RAMP2_exon_chr17:40914614	1	1	0	NA	1	NA	NA	NA
LSAMP	2.277	3.7766	0.7723	1	NC	No	No	1	LSAMP_exon_chr3:115529261	1	1	0	NA	2	NA	NA	0.0582
C5orf34	391.531	669.217	0.7723	0.0006	UP	No	No	3	C5orf34_exon_chr5:43487213_x000D_ C5orf34_intron_chr5:43490732_x000D_ C5orf34_intron_chr5:43502473	0.1228_x000D_ 0.0101_x000D_ 0.8636	0.1123_x000D_ 0.0123_x000D_ 0.8715	-0.0104_x000D_ 0.0022_x000D_ 0.0079	NA_x000D_ NA_x000D_ NA	1_x000D_ 2_x000D_ 3	NA_x000D_ NA_x000D_ 0.9856	NA_x000D_ NA_x000D_ 0.9924	NA_x000D_ 0.7006_x000D_ 0.0068
SH2D2A	17.9626	30.2269	0.7718	0.3798	NC	No	No	3	SH2D2A_exon_chr1:156776365_x000D_ SH2D2A_exon_chr1:156777137_x000D_ SH2D2A_intron_chr1:156783639	0.7271_x000D_ 0.1947_x000D_ 0.0782	0.9162_x000D_ 0.0838_x000D_ 0.0	0.1892_x000D_ -0.1109_x000D_ -0.0782	NA_x000D_ NA_x000D_ NA	1_x000D_ 1_x000D_ 1	NA_x000D_ NA_x000D_ NA	NA_x000D_ NA_x000D_ NA	NA_x000D_ NA_x000D_ NA
SERPINH1	798.556	1363.26	0.7718	0	UP	No	No	1	SERPINH1_exon_chr11:75282825	1	1	0	NA	1	NA	NA	NA
RGCC	14.4164	24.5754	0.7715	0.6485	NC	No	No	1	RGCC_exon_chr13:42044613	1	1	0	NA	1	NA	NA	NA
SHISA8	20.56	34.7074	0.7714	0.4272	NC	No	No	1	SHISA8_exon_chr22:42306151	1	1	0	NA	1	NA	NA	NA
MIR612	92.5163	158.405	0.7709	0.0181	UP	No	No	1	MIR612_exon_chr11:65190268	1	1	0	NA	4	0.0307	0.0548	0.0241
MRPS31P5	26.6501	45.1534	0.7707	0.1824	NC	No	No	1	MRPS31P5_exon_chr13:52743439	1	1	0	NA	1	NA	NA	NA
TUBG2	9.7725	16.4666	0.7698	1	NC	No	No	1	TUBG2_exon_chr17:40818620	1	1	0	NA	1	NA	NA	NA
CREM	85.2418	145.923	0.7697	0.0042	UP	No	No	4	CREM_exon_chr10:35468061_x000D_ CREM_exon_chr10:35498239_x000D_ CREM_exon_chr10:35500181_x000D_ CREM_intron_chr10:35477316	0.4303_x000D_ 0.0293_x000D_ 0.5331_x000D_ 0.0	0.52_x000D_ 0.018_x000D_ 0.4398_x000D_ 0.0148	0.0897_x000D_ -0.0113_x000D_ -0.0933_x000D_ 0.0148	NA_x000D_ NA_x000D_ NA_x000D_ NA	1_x000D_ 1_x000D_ 7_x000D_ 1	NA_x000D_ NA_x000D_ 0.2799_x000D_ NA	NA_x000D_ NA_x000D_ 0.2742_x000D_ NA	NA_x000D_ NA_x000D_ -0.0057_x000D_ NA
SNHG5	904.298	1541.92	0.7693	0	UP	No	No	1	SNHG5_exon_chr6:86387377	1	1	0	NA	2	0.2858	0.3143	0.0285
MUTYH	89.5888	152.167	0.7688	0.2863	NC	No	No	1	MUTYH_exon_chr1:45795109	1	1	0	NA	1	NA	NA	NA
PRRX1	14.956	25.4441	0.7678	0.4979	NC	No	No	3	PRRX1_exon_chr1:170705188_x000D_ PRRX1_intron_chr1:170633600_x000D_ PRRX1_intron_chr1:170695542	0.2663_x000D_ 0.5436_x000D_ 0.1901	0.3245_x000D_ 0.4698_x000D_ 0.2057	0.0583_x000D_ -0.0738_x000D_ 0.0156	NA_x000D_ NA_x000D_ NA	1_x000D_ 2_x000D_ 1	NA_x000D_ NA_x000D_ NA	NA_x000D_ NA_x000D_ NA	NA_x000D_ 0.0383_x000D_ NA
CEP68	33.5057	56.9007	0.7677	0.1658	NC	No	No	3	CEP68_exon_chr2:65298587_x000D_ CEP68_exon_chr2:65310772_x000D_ CEP68_intron_chr2:65301538	0.0571_x000D_ 0.7925_x000D_ 0.1503	0.0326_x000D_ 0.8433_x000D_ 0.1241	-0.0245_x000D_ 0.0508_x000D_ -0.0263	NA_x000D_ NA_x000D_ NA	1_x000D_ 1_x000D_ 3	NA_x000D_ NA_x000D_ 0.8423	NA_x000D_ NA_x000D_ 0.8689	NA_x000D_ NA_x000D_ 0.0266
FBF1	48.4788	82.7899	0.7676	0.1206	NC	No	No	3	FBF1_exon_chr17:73906887_x000D_ FBF1_exon_chr17:73922507_x000D_ FBF1_intron_chr17:73909782	0.8091_x000D_ 0.1523_x000D_ 0.0386	0.8447_x000D_ 0.1466_x000D_ 0.0087	0.0357_x000D_ -0.0058_x000D_ -0.0299	NA_x000D_ NA_x000D_ NA	3_x000D_ 1_x000D_ 1	0.1279_x000D_ NA_x000D_ NA	0.0511_x000D_ NA_x000D_ NA	-0.0768_x000D_ NA_x000D_ NA
INPP1	15.8706	27.1434	0.7663	0.4243	NC	No	No	1	INPP1_exon_chr2:191235569	1	1	0	NA	1	NA	NA	NA
POC1B	65.2441	111.126	0.7661	0.0947	UP	No	No	2	POC1B_exon_chr12:89815034_x000D_ POC1B_intron_chr12:89860546	0.9548_x000D_ 0.0452	0.9935_x000D_ 0.0065	0.0387_x000D_ -0.0387	NA_x000D_ NA	3_x000D_ 1	0.8989_x000D_ NA	0.9404_x000D_ NA	0.0415_x000D_ NA
TACC1	47.8563	81.1393	0.7658	0.0382	UP	Yes	No	2	TACC1_exon_chr8:38695987_x000D_ TACC1_exon_chr8:38705472	0.4125_x000D_ 0.5875	0.3015_x000D_ 0.6985	-0.1109_x000D_ 0.1109	NA_x000D_ Up	1_x000D_ 4	NA_x000D_ 0.8158	NA_x000D_ 0.9016	NA_x000D_ 0.0858
MSANTD3-TMEFF1	36.5876	62.6467	0.7654	0.1735	NC	No	No	1	MSANTD3-TMEFF1_exon_chr9:103338797	1	1	0	NA	1	NA	NA	NA
ANKRD63	7.8634	13.2291	0.7651	1	NC	No	No	1	ANKRD63_exon_chr15:40574787	1	1	0	NA	1	NA	NA	NA
RALGPS1	7.5701	12.995	0.7648	1	NC	No	No	2	RALGPS1_exon_chr9:129981018_x000D_ RALGPS1_intron_chr9:129961345	0.7177_x000D_ 0.2823	0.9446_x000D_ 0.0554	0.2269_x000D_ -0.2269	NA_x000D_ NA	1_x000D_ 3	NA_x000D_ NA	NA_x000D_ NA	NA_x000D_ 0.2257
SFT2D2	50.207	85.3794	0.7638	0.1254	NC	No	No	2	SFT2D2_exon_chr1:168211738_x000D_ SFT2D2_intron_chr1:168206008	0.8971_x000D_ 0.1029	0.853_x000D_ 0.147	-0.0441_x000D_ 0.0441	NA_x000D_ NA	1_x000D_ 3	NA_x000D_ 0.9193	NA_x000D_ 0.9727	NA_x000D_ 0.0534
NOL4L	17.0805	28.9222	0.7634	0.5471	NC	No	No	1	NOL4L_exon_chr20:31035619	1	1	0	NA	4	0.8339	0.7483	-0.0856
TMOD4	1.2433	2.1369	0.763	1	NC	No	No	1	TMOD4_exon_chr1:151142579	1	1	0	NA	1	NA	NA	NA
NCKAP1	120.477	204.924	0.7624	0.0503	UP	No	No	2	NCKAP1_exon_chr2:183790546_x000D_ NCKAP1_intron_chr2:183860428	0.9835_x000D_ 0.0165	0.9882_x000D_ 0.0118	0.0047_x000D_ -0.0047	NA_x000D_ NA	6_x000D_ 1	0.0685_x000D_ NA	0.0626_x000D_ NA	-0.0059_x000D_ NA
SKIL	57.5075	98.0005	0.7624	0.0812	UP	No	Yes	3	SKIL_exon_chr3:170077410_x000D_ SKIL_exon_chr3:170108823_x000D_ SKIL_exon_chr3:170110046	0.1363_x000D_ 0.0499_x000D_ 0.8138	0.0971_x000D_ 0.022_x000D_ 0.8809	-0.0392_x000D_ -0.0279_x000D_ 0.0671	NA_x000D_ NA_x000D_ NA	2_x000D_ 1_x000D_ 2	NA_x000D_ NA_x000D_ 0.6758	NA_x000D_ NA_x000D_ 0.5477	-0.0111_x000D_ NA_x000D_ -0.1282
VPS28	22.172	37.433	0.7622	0.5951	NC	No	No	1	VPS28_exon_chr8:145649515	1	1	0	NA	1	NA	NA	NA
RPL26	79067.2	134084	0.762	0.006	UP	No	No	1	RPL26_exon_chr17:8281010	1	1	0	NA	1	NA	NA	NA
ANTXR2	27.1542	45.7788	0.7615	0.3925	NC	No	No	1	ANTXR2_exon_chr4:80828621	1	1	0	NA	4	0.3108	0.4096	0.0988
RTL4	9.7037	16.2389	0.7609	1	NC	No	No	1	RTL4_intron_chrX:111374329	1	1	0	NA	2	NA	NA	-0.0421
SLC15A1	0.9662	1.6143	0.7607	1	NC	No	No	1	SLC15A1_exon_chr13:99337169	1	1	0	NA	1	NA	NA	NA
PPM1F-AS1	5.251	8.7355	0.7601	1	NC	No	No	1	PPM1F-AS1_exon_chr22:22295473	1	1	0	NA	1	NA	NA	NA
TPTE	11.5441	19.6664	0.759	0.9276	NC	No	No	1	TPTE_intron_chr21:10959740	1	1	0	NA	1	NA	NA	NA
LINC01572	4.9315	8.5057	0.7584	1	NC	No	No	4	LINC01572_exon_chr16:72317533_x000D_ LINC01572_exon_chr16:72556522_x000D_ LINC01572_intron_chr16:72554654_x000D_ LINC01572_intron_chr16:72698790	0.264_x000D_ 0.1224_x000D_ 0.2529_x000D_ 0.3607	0.0_x000D_ 0.3312_x000D_ 0.2531_x000D_ 0.4157	-0.264_x000D_ 0.2088_x000D_ 0.0003_x000D_ 0.0549	NA_x000D_ NA_x000D_ NA_x000D_ NA	1_x000D_ 1_x000D_ 1_x000D_ 1	NA_x000D_ NA_x000D_ NA_x000D_ NA	NA_x000D_ NA_x000D_ NA_x000D_ NA	NA_x000D_ NA_x000D_ NA_x000D_ NA
TEX45	8.5609	14.7881	0.7583	1	NC	No	No	1	TEX45_exon_chr19:7573091	1	1	0	NA	1	NA	NA	NA
FRS3	8.1326	13.8866	0.7575	1	NC	No	No	1	FRS3_exon_chr6:41739271	1	1	0	NA	1	NA	NA	NA
EXPH5	14.8448	25.2703	0.7567	0.6871	NC	No	No	1	EXPH5_exon_chr11:108385602	1	1	0	NA	2	NA	NA	-0.0625
EDEM1	144.27	244.688	0.756	0.0107	UP	No	No	2	EDEM1_exon_chr3:5257513_x000D_ EDEM1_intron_chr3:5229999	0.9821_x000D_ 0.0179	0.9929_x000D_ 0.0071	0.0108_x000D_ -0.0108	NA_x000D_ NA	1_x000D_ 4	NA_x000D_ 0.9756	NA_x000D_ 0.9825	NA_x000D_ 0.0069
MAML3	17.653	29.2216	0.7551	0.6107	NC	No	No	1	MAML3_exon_chr4:140641477	1	1	0	NA	1	NA	NA	NA
LINC01578	391.107	660.697	0.755	0.0011	UP	No	No	2	LINC01578_exon_chr15:93426814_x000D_ LINC01578_exon_chr15:93440953	0.0234_x000D_ 0.9766	0.0125_x000D_ 0.9875	-0.0109_x000D_ 0.0109	NA_x000D_ NA	1_x000D_ 4	NA_x000D_ 0.0175	NA_x000D_ 0.022	NA_x000D_ 0.0045
SNX16	32.951	55.7745	0.7546	0.344	NC	No	No	1	SNX16_exon_chr8:82713828	1	1	0	NA	3	0.9091	0.9018	-0.0073
GPC6	72.6965	123.32	0.7544	0.0433	UP	No	No	3	GPC6_exon_chr13:95055268_x000D_ GPC6_intron_chr13:94197674_x000D_ GPC6_intron_chr13:95034804	0.9404_x000D_ 0.0439_x000D_ 0.0157	0.8671_x000D_ 0.1208_x000D_ 0.0029	-0.0733_x000D_ 0.0769_x000D_ -0.0128	NA_x000D_ NA_x000D_ NA	1_x000D_ 1_x000D_ 6	NA_x000D_ NA_x000D_ 0.7912	NA_x000D_ NA_x000D_ 0.809	NA_x000D_ NA_x000D_ 0.0178
MALAT1	3529.9	5954.48	0.7543	0	UP	No	No	1	MALAT1_exon_chr11:65265208	1	1	0	NA	16	0.3235	0.361	0.0375
MKS1	365.626	617.115	0.7543	0.1319	NC	No	No	2	MKS1_exon_chr17:56283531_x000D_ MKS1_intron_chr17:56285254	0.9328_x000D_ 0.0672	0.9747_x000D_ 0.0253	0.0419_x000D_ -0.0419	NA_x000D_ NA	1_x000D_ 1	NA_x000D_ NA	NA_x000D_ NA	NA_x000D_ NA
GLI2	28.1792	47.6361	0.7542	0.1801	NC	No	No	2	GLI2_exon_chr2:121745783_x000D_ GLI2_intron_chr2:121732685	0.9815_x000D_ 0.0185	1.0_x000D_ 0.0	0.0185_x000D_ -0.0185	NA_x000D_ NA	2_x000D_ 1	0.0942_x000D_ NA	0.0373_x000D_ NA	-0.0569_x000D_ NA
TRPC3	5.6122	9.4936	0.7536	1	NC	No	No	1	TRPC3_exon_chr4:122801033	1	1	0	NA	1	NA	NA	NA
FZD10-AS1	6.2343	10.448	0.7535	1	NC	No	No	2	FZD10-AS1_exon_chr12:130638143_x000D_ FZD10-AS1_intron_chr12:130639896	0.6308_x000D_ 0.3692	0.7029_x000D_ 0.2971	0.0721_x000D_ -0.0721	NA_x000D_ NA	2_x000D_ 1	NA_x000D_ NA	NA_x000D_ NA	0.25_x000D_ NA
MAP3K1	28.0867	47.6287	0.7528	0.3437	NC	No	No	1	MAP3K1_exon_chr5:56189357	1	1	0	NA	1	NA	NA	NA
CHRNA3	10.5695	17.7361	0.7524	0.7858	NC	No	No	2	CHRNA3_exon_chr15:78889074_x000D_ CHRNA3_intron_chr15:78887400	0.7658_x000D_ 0.2342	0.8576_x000D_ 0.1424	0.0918_x000D_ -0.0918	NA_x000D_ NA	1_x000D_ 2	NA_x000D_ NA	NA_x000D_ NA	NA_x000D_ 0.2727
RBKS	4.6048	7.4072	0.7522	1	NC	No	No	1	RBKS_exon_chr2:28004655	1	1	0	NA	2	NA	NA	0.2579
CLCF1	0.6216	1.0574	0.7516	1	NC	No	No	1	CLCF1_exon_chr11:67133101	1	1	0	NA	1	NA	NA	NA
ASNS	4644.96	7820.74	0.7516	0.0001	UP	No	No	1	ASNS_exon_chr7:97481780	1	1	0	NA	1	NA	NA	NA
ARL14EPL	0.5712	0.9779	0.7514	1	NC	No	No	1	ARL14EPL_intron_chr5:115387258	1	1	0	NA	1	NA	NA	NA
IGBP1P1	5.8639	9.8193	0.7512	1	NC	No	No	1	IGBP1P1_exon_chr14:35409127	1	1	0	NA	1	NA	NA	NA
LOC100506990	2.8311	4.7732	0.7509	1	NC	No	No	1	LOC100506990_intron_chr8:12302403	1	1	0	NA	1	NA	NA	NA
ZCCHC18	5.6452	9.8581	0.7504	1	NC	No	No	1	ZCCHC18_exon_chrX:103358124	1	1	0	NA	1	NA	NA	NA
COL4A6	37.6033	63.464	0.75	0.2573	NC	No	No	4	COL4A6_exon_chrX:107400490_x000D_ COL4A6_exon_chrX:107682688_x000D_ COL4A6_intron_chrX:107412724_x000D_ COL4A6_intron_chrX:107457341	0.7516_x000D_ 0.0663_x000D_ 0.1304_x000D_ 0.0517	0.8417_x000D_ 0.0_x000D_ 0.1315_x000D_ 0.0268	0.0901_x000D_ -0.0663_x000D_ 0.0011_x000D_ -0.0249	NA_x000D_ NA_x000D_ NA_x000D_ NA	1_x000D_ 1_x000D_ 2_x000D_ 1	NA_x000D_ NA_x000D_ NA_x000D_ NA	NA_x000D_ NA_x000D_ NA_x000D_ NA	NA_x000D_ NA_x000D_ NA_x000D_ NA
CSRNP2	32.5637	55.028	0.7497	0.2689	NC	No	No	1	CSRNP2_exon_chr12:51458452	1	1	0	NA	3	0.8666	0.827	-0.0396
DPY19L3	33.5531	57.3297	0.7488	0.2711	NC	No	No	3	DPY19L3_exon_chr19:32972984_x000D_ DPY19L3_intron_chr19:32902278_x000D_ DPY19L3_intron_chr19:32959719	0.7739_x000D_ 0.1858_x000D_ 0.0403	0.7505_x000D_ 0.2495_x000D_ 0.0	-0.0234_x000D_ 0.0637_x000D_ -0.0403	NA_x000D_ NA_x000D_ NA	1_x000D_ 1_x000D_ 1	NA_x000D_ NA_x000D_ NA	NA_x000D_ NA_x000D_ NA	NA_x000D_ NA_x000D_ NA
ARTN	1.4704	2.4684	0.7488	1	NC	No	No	1	ARTN_exon_chr1:44401973	1	1	0	NA	1	NA	NA	NA
ZFYVE28	29.8345	50.069	0.7478	0.2651	NC	No	No	3	ZFYVE28_exon_chr4:2272583_x000D_ ZFYVE28_exon_chr4:2330869_x000D_ ZFYVE28_exon_chr4:2332775	0.886_x000D_ 0.091_x000D_ 0.023	0.8854_x000D_ 0.0722_x000D_ 0.0423	-0.0006_x000D_ -0.0187_x000D_ 0.0193	NA_x000D_ NA_x000D_ NA	1_x000D_ 1_x000D_ 1	NA_x000D_ NA_x000D_ NA	NA_x000D_ NA_x000D_ NA	NA_x000D_ NA_x000D_ NA
KLHL7-DT	2.9574	4.8151	0.7476	1	NC	No	No	1	KLHL7-DT_exon_chr7:23143197	1	1	0	NA	1	NA	NA	NA
FIG4	21.6249	35.9779	0.7471	0.6053	NC	No	No	3	FIG4_exon_chr6:110059527_x000D_ FIG4_exon_chr6:110112578_x000D_ FIG4_exon_chr6:110146290	0.1807_x000D_ 0.0_x000D_ 0.8193	0.0977_x000D_ 0.0502_x000D_ 0.852	-0.083_x000D_ 0.0502_x000D_ 0.0327	NA_x000D_ NA_x000D_ NA	1_x000D_ 2_x000D_ 1	NA_x000D_ NA_x000D_ NA	NA_x000D_ NA_x000D_ NA	NA_x000D_ -0.0232_x000D_ NA
SCN11A	1.2433	2.1259	0.7469	1	NC	No	No	1	SCN11A_intron_chr3:39073870	1	1	0	NA	1	NA	NA	NA
GCC2-AS1	7.4685	12.6954	0.7468	1	NC	No	No	1	GCC2-AS1_intron_chr2:109150284	1	1	0	NA	1	NA	NA	NA
RHBDD1	20.6924	34.4643	0.7464	0.3606	NC	No	No	3	RHBDD1_exon_chr2:227860146_x000D_ RHBDD1_intron_chr2:227702870_x000D_ RHBDD1_intron_chr2:227732034	0.7422_x000D_ 0.2276_x000D_ 0.0301	0.6572_x000D_ 0.2725_x000D_ 0.0704	-0.0851_x000D_ 0.0448_x000D_ 0.0403	NA_x000D_ NA_x000D_ NA	1_x000D_ 1_x000D_ 3	NA_x000D_ NA_x000D_ 0.4705	NA_x000D_ NA_x000D_ 0.4097	NA_x000D_ NA_x000D_ -0.0608
ZNF100	9.1996	15.4788	0.7463	1	NC	No	No	1	ZNF100_exon_chr19:21910791	1	1	0	NA	3	NA	NA	-0.1996
LOC105377448	2.2095	3.6175	0.746	1	NC	No	No	1	LOC105377448_intron_chr4:139917065	1	1	0	NA	1	NA	NA	NA
MTMR7	5.9818	9.9972	0.7451	1	NC	No	No	1	MTMR7_exon_chr8:17157733	1	1	0	NA	1	NA	NA	NA
POLE2	51.762	86.7797	0.7445	0.0581	UP	No	No	2	POLE2_exon_chr14:50110388_x000D_ POLE2_intron_chr14:50146438	0.8022_x000D_ 0.1978	0.7979_x000D_ 0.2021	-0.0043_x000D_ 0.0043	NA_x000D_ NA	1_x000D_ 3	NA_x000D_ NA	NA_x000D_ NA	NA_x000D_ 0.0992
GYPC	140.681	235.379	0.7443	0.0064	UP	No	No	2	GYPC_exon_chr2:127453521_x000D_ GYPC_intron_chr2:127413888	0.9981_x000D_ 0.0019	0.9794_x000D_ 0.0206	-0.0187_x000D_ 0.0187	NA_x000D_ NA	1_x000D_ 1	NA_x000D_ NA	NA_x000D_ NA	NA_x000D_ NA
LOC107985939	1.2941	2.1701	0.7441	1	NC	No	No	2	LOC107985939_exon_chr2:118598827_x000D_ LOC107985939_intron_chr2:118594476	0.0_x000D_ 1.0	0.8334_x000D_ 0.1666	0.8334_x000D_ -0.8334	NA_x000D_ NA	1_x000D_ 1	NA_x000D_ NA	NA_x000D_ NA	NA_x000D_ NA
ZNF385C	13.3169	21.981	0.7438	0.7253	NC	No	No	1	ZNF385C_exon_chr17:40179151	1	1	0	NA	1	NA	NA	NA
PHACTR3	3.9986	6.7554	0.7431	1	NC	No	No	1	PHACTR3_exon_chr20:58422169	1	1	0	NA	1	NA	NA	NA
ABLIM3	1.487	2.4794	0.7431	1	NC	No	No	2	ABLIM3_exon_chr5:148637853_x000D_ ABLIM3_intron_chr5:148521671	0.2096_x000D_ 0.7904	0.6042_x000D_ 0.3958	0.3946_x000D_ -0.3946	NA_x000D_ NA	1_x000D_ 1	NA_x000D_ NA	NA_x000D_ NA	NA_x000D_ NA
B4GALT4	66.8429	111.623	0.7415	0.0459	UP	No	No	2	B4GALT4_exon_chr3:118931528_x000D_ B4GALT4_intron_chr3:118948693	0.9641_x000D_ 0.0359	0.9612_x000D_ 0.0388	-0.0028_x000D_ 0.0028	NA_x000D_ NA	2_x000D_ 1	0.8954_x000D_ NA	0.9261_x000D_ NA	0.0307_x000D_ NA
HHIP-AS1	8.6455	14.6336	0.7404	1	NC	No	No	1	HHIP-AS1_exon_chr4:145564886	1	1	0	NA	1	NA	NA	NA
ZNF880	6.2585	10.6701	0.7399	1	NC	No	No	1	ZNF880_intron_chr19:52877680	1	1	0	NA	2	NA	NA	0.0223
ADGRL3	40.1154	68.0981	0.7398	0.1654	NC	No	Yes	5	ADGRL3_exon_chr4:62935826_x000D_ ADGRL3_intron_chr4:62248907_x000D_ ADGRL3_intron_chr4:62383236_x000D_ ADGRL3_intron_chr4:62679607_x000D_ ADGRL3_intron_chr4:62863983	0.5818_x000D_ 0.1028_x000D_ 0.0_x000D_ 0.2413_x000D_ 0.0742	0.73_x000D_ 0.0953_x000D_ 0.0212_x000D_ 0.0946_x000D_ 0.059	0.1482_x000D_ -0.0075_x000D_ 0.0212_x000D_ -0.1467_x000D_ -0.0152	Up_x000D_ NA_x000D_ NA_x000D_ NA_x000D_ NA	3_x000D_ 2_x000D_ 1_x000D_ 5_x000D_ 1	NA_x000D_ NA_x000D_ NA_x000D_ 0.4494_x000D_ NA	NA_x000D_ NA_x000D_ NA_x000D_ 0.2857_x000D_ NA	-0.5254_x000D_ -0.2091_x000D_ NA_x000D_ -0.1638_x000D_ NA
LOC100506282	9.7375	16.4288	0.7397	0.6223	NC	No	No	2	LOC100506282_exon_chr11:82902210_x000D_ LOC100506282_intron_chr11:82903469	0.8309_x000D_ 0.1691	0.9779_x000D_ 0.0221	0.147_x000D_ -0.147	NA_x000D_ NA	2_x000D_ 1	NA_x000D_ NA	NA_x000D_ NA	0.2442_x000D_ NA
GATA3-AS1	6.2514	10.3243	0.7387	1	NC	No	No	2	GATA3-AS1_exon_chr10:8093541_x000D_ GATA3-AS1_exon_chr10:8095447	0.4818_x000D_ 0.5182	0.8649_x000D_ 0.1351	0.3832_x000D_ -0.3832	NA_x000D_ NA	1_x000D_ 1	NA_x000D_ NA	NA_x000D_ NA	NA_x000D_ NA
CRISPLD1	26.7663	44.729	0.7387	0.3437	NC	No	No	2	CRISPLD1_exon_chr8:75944425_x000D_ CRISPLD1_intron_chr8:75898480	0.9884_x000D_ 0.0116	0.9862_x000D_ 0.0138	-0.0022_x000D_ 0.0022	NA_x000D_ NA	1_x000D_ 3	NA_x000D_ 0.7814	NA_x000D_ 0.715	NA_x000D_ -0.0664
LFNG	7.5959	12.4081	0.7386	1	NC	No	No	1	LFNG_exon_chr7:2566707	1	1	0	NA	1	NA	NA	NA
LINC01806	5.1581	8.7244	0.7384	1	NC	No	No	2	LINC01806_exon_chr2:162103385_x000D_ LINC01806_intron_chr2:162101978	0.6468_x000D_ 0.3532	1.0_x000D_ 0.0	0.3532_x000D_ -0.3532	NA_x000D_ NA	2_x000D_ 1	NA_x000D_ NA	NA_x000D_ NA	0.5347_x000D_ NA
DERA	12.4924	21.1857	0.738	0.7273	NC	No	No	1	DERA_exon_chr12:16189623	1	1	0	NA	3	NA	NA	-0.1629
CEACAM19	30.9674	51.566	0.738	0.3374	NC	No	No	2	CEACAM19_exon_chr19:45186705_x000D_ CEACAM19_intron_chr19:45176236	0.8711_x000D_ 0.1289	0.8958_x000D_ 0.1042	0.0247_x000D_ -0.0247	NA_x000D_ NA	1_x000D_ 1	NA_x000D_ NA	NA_x000D_ NA	NA_x000D_ NA
ERBB3	25.3475	41.7146	0.7377	0.4477	NC	No	No	1	ERBB3_exon_chr12:56495312	1	1	0	NA	1	NA	NA	NA
ZNF333	9.0146	15.2955	0.7375	1	NC	No	No	2	ZNF333_exon_chr19:14828980_x000D_ ZNF333_intron_chr19:14832961	0.5626_x000D_ 0.4374	0.5785_x000D_ 0.4215	0.0159_x000D_ -0.0159	NA_x000D_ NA	3_x000D_ 1	NA_x000D_ NA	NA_x000D_ NA	-0.1804_x000D_ NA
RGS16	50.5033	84.6687	0.7374	0.0922	UP	No	No	1	RGS16_exon_chr1:182569648	1	1	0	NA	1	NA	NA	NA
ATF6	97.3541	163.107	0.7372	0.0214	UP	No	No	3	ATF6_exon_chr1:161789422_x000D_ ATF6_exon_chr1:161928235_x000D_ ATF6_intron_chr1:161833102	0.1589_x000D_ 0.7735_x000D_ 0.0676	0.0501_x000D_ 0.8583_x000D_ 0.0916	-0.1088_x000D_ 0.0848_x000D_ 0.024	NA_x000D_ NA_x000D_ NA	1_x000D_ 3_x000D_ 4	NA_x000D_ NA_x000D_ 0.4676	NA_x000D_ NA_x000D_ 0.5061	NA_x000D_ 0.2678_x000D_ 0.0386
TRABD2B	8.2413	13.798	0.7362	1	NC	No	No	1	TRABD2B_exon_chr1:48231778	1	1	0	NA	2	NA	NA	-0.2835
ZNF580	45.0481	75.7205	0.7359	0.1874	NC	No	No	1	ZNF580_exon_chr19:56153417	1	1	0	NA	2	0.6077	0.6256	0.018
SH2D5	14.9635	24.4239	0.7337	0.7943	NC	No	No	1	SH2D5_exon_chr1:21048488	1	1	0	NA	2	1	0.9297	-0.0703
ACAP3	14.4756	24.2463	0.7335	0.7362	NC	No	No	1	ACAP3_exon_chr1:1229088	1	1	0	NA	2	0.0894	0.1611	0.0718
PRIMPOL	9.4596	15.8767	0.7331	0.9776	NC	No	No	4	PRIMPOL_exon_chr4:185578235_x000D_ PRIMPOL_exon_chr4:185615675_x000D_ PRIMPOL_intron_chr4:185599548_x000D_ PRIMPOL_intron_chr4:185603490	0.0_x000D_ 0.6966_x000D_ 0.1384_x000D_ 0.1651	0.0932_x000D_ 0.8618_x000D_ 0.045_x000D_ 0.0	0.0932_x000D_ 0.1653_x000D_ -0.0934_x000D_ -0.1651	NA_x000D_ NA_x000D_ NA_x000D_ NA	1_x000D_ 1_x000D_ 1_x000D_ 1	NA_x000D_ NA_x000D_ NA_x000D_ NA	NA_x000D_ NA_x000D_ NA_x000D_ NA	NA_x000D_ NA_x000D_ NA_x000D_ NA
TMEM91	27.1863	45.4771	0.7328	0.2598	NC	No	No	3	TMEM91_exon_chr19:41889465_x000D_ TMEM91_intron_chr19:41870000_x000D_ TMEM91_intron_chr19:41888826	0.7591_x000D_ 0.1663_x000D_ 0.0746	0.752_x000D_ 0.2004_x000D_ 0.0476	-0.0071_x000D_ 0.0341_x000D_ -0.027	NA_x000D_ NA_x000D_ NA	1_x000D_ 1_x000D_ 1	NA_x000D_ NA_x000D_ NA	NA_x000D_ NA_x000D_ NA	NA_x000D_ NA_x000D_ NA
RAB11FIP1	79.565	132.447	0.7327	0.0937	UP	No	No	1	RAB11FIP1_exon_chr8:37720631	1	1	0	NA	4	0.8696	0.8806	0.011
MDM4	251.63	418.246	0.7319	0.0291	UP	No	No	1	MDM4_exon_chr1:204518240	1	1	0	NA	8	0.9523	0.9372	-0.0151
MYH16	0.2604	0.5237	0.7315	1	NC	No	No	1	MYH16_intron_chr7:98891773	1	1	0	NA	1	NA	NA	NA
MAPK11	8.6201	14.4975	0.7314	1	NC	No	No	1	MAPK11_exon_chr22:50703456	1	1	0	NA	1	NA	NA	NA
DHRS1	10.8204	18.1979	0.73	1	NC	No	No	1	DHRS1_exon_chr14:24760201	1	1	0	NA	1	NA	NA	NA
C1orf54	166.579	274.846	0.7296	0.0066	UP	No	No	1	C1orf54_exon_chr1:150253245	1	1	0	NA	1	NA	NA	NA
DHDH	5.7977	9.3475	0.7296	1	NC	No	No	2	DHDH_exon_chr19:49448080_x000D_ DHDH_intron_chr19:49442958	0.8365_x000D_ 0.1635	0.6665_x000D_ 0.3335	-0.17_x000D_ 0.17	NA_x000D_ NA	1_x000D_ 1	NA_x000D_ NA	NA_x000D_ NA	NA_x000D_ NA
LINC02147	1.0337	1.6718	0.7296	1	NC	No	No	1	LINC02147_intron_chr5:117260826	1	1	0	NA	1	NA	NA	NA
PODXL2	7.1747	12.1298	0.7295	1	NC	No	No	3	PODXL2_exon_chr3:127358087_x000D_ PODXL2_exon_chr3:127379220_x000D_ PODXL2_intron_chr3:127381154	0.1929_x000D_ 0.1666_x000D_ 0.6404	0.1399_x000D_ 0.1525_x000D_ 0.7076	-0.053_x000D_ -0.0141_x000D_ 0.0671	NA_x000D_ NA_x000D_ NA	1_x000D_ 5_x000D_ 1	NA_x000D_ NA_x000D_ NA	NA_x000D_ NA_x000D_ NA	NA_x000D_ 0.0855_x000D_ NA
TTN-AS1	53.3489	88.9038	0.7285	0.1075	NC	Yes	No	8	TTN-AS1_exon_chr2:179403424_x000D_ TTN-AS1_exon_chr2:179484479_x000D_ TTN-AS1_intron_chr2:179404896_x000D_ TTN-AS1_intron_chr2:179407088_x000D_ TTN-AS1_intron_chr2:179436176_x000D_ TTN-AS1_intron_chr2:179456041_x000D_ TTN-AS1_intron_chr2:179463400_x000D_ TTN-AS1_intron_chr2:179465394	0.0473_x000D_ 0.1125_x000D_ 0.1326_x000D_ 0.0669_x000D_ 0.049_x000D_ 0.0316_x000D_ 0.4897_x000D_ 0.0704	0.0614_x000D_ 0.1997_x000D_ 0.3698_x000D_ 0.1181_x000D_ 0.0631_x000D_ 0.0_x000D_ 0.1632_x000D_ 0.0249	0.014_x000D_ 0.0872_x000D_ 0.2371_x000D_ 0.0511_x000D_ 0.0141_x000D_ -0.0316_x000D_ -0.3265_x000D_ -0.0455	NA_x000D_ NA_x000D_ Up_x000D_ NA_x000D_ NA_x000D_ NA_x000D_ NA_x000D_ NA	1_x000D_ 1_x000D_ 1_x000D_ 1_x000D_ 1_x000D_ 1_x000D_ 2_x000D_ 1	NA_x000D_ NA_x000D_ NA_x000D_ NA_x000D_ NA_x000D_ NA_x000D_ NA_x000D_ NA	NA_x000D_ NA_x000D_ NA_x000D_ NA_x000D_ NA_x000D_ NA_x000D_ NA_x000D_ NA	NA_x000D_ NA_x000D_ NA_x000D_ NA_x000D_ NA_x000D_ NA_x000D_ 0.2605_x000D_ NA
ZNF287	9.4938	15.64	0.7284	1	NC	No	No	1	ZNF287_exon_chr17:16456740	1	1	0	NA	4	NA	NA	-0.2459
GALNT14	4.2423	7.1299	0.7283	1	NC	No	No	1	GALNT14_exon_chr2:31133925	1	1	0	NA	1	NA	NA	NA
TXNDC9	28.1792	46.6948	0.728	0.2261	NC	No	No	2	TXNDC9_exon_chr2:99936262_x000D_ TXNDC9_intron_chr2:99938417	0.6768_x000D_ 0.3232	0.7344_x000D_ 0.2656	0.0577_x000D_ -0.0577	NA_x000D_ NA	3_x000D_ 2	0.5019_x000D_ NA	0.6335_x000D_ NA	0.1317_x000D_ 0.0589
PPFIBP2	3.8727	6.4704	0.7274	1	NC	No	No	1	PPFIBP2_exon_chr11:7674254	1	1	0	NA	1	NA	NA	NA
GPC2	12.619	21.0796	0.7268	1	NC	No	No	1	GPC2_exon_chr7:99768106	1	1	0	NA	1	NA	NA	NA
PPP1R16B	6.0655	9.9176	0.7266	1	NC	No	No	1	PPP1R16B_exon_chr20:37546799	1	1	0	NA	1	NA	NA	NA
AAK1	29.8158	49.5952	0.725	0.2307	NC	No	No	2	AAK1_exon_chr2:69703095_x000D_ AAK1_intron_chr2:69870009	0.9403_x000D_ 0.0597	0.863_x000D_ 0.137	-0.0773_x000D_ 0.0773	NA_x000D_ NA	1_x000D_ 1	NA_x000D_ NA	NA_x000D_ NA	NA_x000D_ NA
DECR2	60.6267	100.308	0.7249	0.0989	UP	No	No	1	DECR2_exon_chr16:461889	1	1	0	NA	2	0.8865	0.8861	-0.0003
APOLD1	6.2251	10.5807	0.7242	1	NC	No	No	1	APOLD1_exon_chr12:12939842	1	1	0	NA	3	NA	NA	0.3061
SELENOW	366.195	604.981	0.7237	0	UP	No	No	1	SELENOW_exon_chr19:48287546	1	1	0	NA	1	NA	NA	NA
ZMAT3	32.5457	54.1133	0.7234	0.3538	NC	No	No	1	ZMAT3_exon_chr3:178743016	1	1	0	NA	3	0.5057	0.4556	-0.0501
COMP	10.695	17.6873	0.7224	1	NC	No	No	1	COMP_exon_chr19:18893771	1	1	0	NA	1	NA	NA	NA
RGMB	29.6412	48.8317	0.7221	0.269	NC	No	No	2	RGMB_exon_chr5:98128788_x000D_ RGMB_intron_chr5:98106377	0.9491_x000D_ 0.0509	0.8809_x000D_ 0.1191	-0.0682_x000D_ 0.0682	NA_x000D_ NA	1_x000D_ 1	NA_x000D_ NA	NA_x000D_ NA	NA_x000D_ NA
CHIC2	33.0515	54.8991	0.7218	0.216	NC	No	No	2	CHIC2_exon_chr4:54876312_x000D_ CHIC2_exon_chr4:54880063	0.917_x000D_ 0.083	0.9318_x000D_ 0.0682	0.0148_x000D_ -0.0148	NA_x000D_ NA	1_x000D_ 1	NA_x000D_ NA	NA_x000D_ NA	NA_x000D_ NA
ZNF567	14.5839	24.1048	0.721	0.9867	NC	No	No	1	ZNF567_exon_chr19:37209849	1	1	0	NA	1	NA	NA	NA
LINC01001	28.0855	46.8131	0.7209	0.257	NC	No	No	1	LINC01001_exon_chr11:131373	1	1	0	NA	3	0.4255	0.4315	0.006
C21orf91-OT1	53.4919	88.9734	0.7208	0.1358	NC	No	No	1	C21orf91-OT1_exon_chr21:19165898	1	1	0	NA	3	0.8046	0.8086	0.0039
ITGA8	9.7375	16.2479	0.7207	1	NC	No	No	3	ITGA8_exon_chr10:15559243_x000D_ ITGA8_intron_chr10:15628582_x000D_ ITGA8_intron_chr10:15686028	0.3024_x000D_ 0.5369_x000D_ 0.1606	0.2902_x000D_ 0.7098_x000D_ 0.0	-0.0123_x000D_ 0.1729_x000D_ -0.1606	NA_x000D_ NA_x000D_ NA	1_x000D_ 2_x000D_ 1	NA_x000D_ NA_x000D_ NA	NA_x000D_ NA_x000D_ NA	NA_x000D_ 0.1053_x000D_ NA
UGT2B7	1.6129	2.7954	0.7198	1	NC	No	No	1	UGT2B7_intron_chr4:69968656	1	1	0	NA	1	NA	NA	NA
MYCN	0.6554	1.0795	0.7195	1	NC	No	No	1	MYCN_exon_chr2:16085614	1	1	0	NA	1	NA	NA	NA
MASTL	59.4816	98.7532	0.7192	0.1115	NC	No	No	2	MASTL_exon_chr10:27475307_x000D_ MASTL_intron_chr10:27456203	0.9785_x000D_ 0.0215	0.9563_x000D_ 0.0437	-0.0222_x000D_ 0.0222	NA_x000D_ NA	1_x000D_ 4	NA_x000D_ 0.2259	NA_x000D_ 0.2812	NA_x000D_ 0.0554
SERPINF1	279.701	459.799	0.7184	0.0094	UP	No	No	1	SERPINF1_exon_chr17:1680480	1	1	0	NA	1	NA	NA	NA
DTNB	185.214	303.377	0.7174	0.0212	UP	No	No	3	DTNB_exon_chr2:25600422_x000D_ DTNB_exon_chr2:25781276_x000D_ DTNB_intron_chr2:25799706	0.9149_x000D_ 0.029_x000D_ 0.0561	0.9219_x000D_ 0.025_x000D_ 0.0488	0.0069_x000D_ -0.004_x000D_ -0.0072	NA_x000D_ NA_x000D_ NA	1_x000D_ 1_x000D_ 2	NA_x000D_ NA_x000D_ NA	NA_x000D_ NA_x000D_ NA	NA_x000D_ NA_x000D_ -0.0875
CRIM1-DT	10.9895	18.2885	0.7171	0.876	NC	No	No	1	CRIM1-DT_exon_chr2:36582124	1	1	0	NA	1	NA	NA	NA
SH3GL3	28.64	47.2573	0.717	0.257	NC	No	No	1	SH3GL3_exon_chr15:84286833	1	1	0	NA	2	0.8331	0.8829	0.0498
MSRA	10.1409	16.8877	0.7167	1	NC	No	No	2	MSRA_exon_chr8:10285657_x000D_ MSRA_intron_chr8:10065411	0.85_x000D_ 0.15	0.8667_x000D_ 0.1333	0.0167_x000D_ -0.0167	NA_x000D_ NA	1_x000D_ 2	NA_x000D_ NA	NA_x000D_ NA	NA_x000D_ 0.0892
MAN1A2	1340.32	2201.89	0.7162	0.1866	NC	No	No	2	MAN1A2_exon_chr1:117944807_x000D_ MAN1A2_exon_chr1:118065446	0.9262_x000D_ 0.0685	0.9491_x000D_ 0.0489	0.0229_x000D_ -0.0196	NA_x000D_ NA	1_x000D_ 6	NA_x000D_ 0.9047	NA_x000D_ 0.8846	NA_x000D_ -0.0201
TMEM229B	1.0416	1.7745	0.7161	1	NC	No	No	1	TMEM229B_exon_chr14:67940658	1	1	0	NA	1	NA	NA	NA
FAM102A	14.4248	23.948	0.7157	0.8081	NC	No	No	2	FAM102A_exon_chr9:130705516_x000D_ FAM102A_intron_chr9:130715853	0.9278_x000D_ 0.0722	0.985_x000D_ 0.015	0.0572_x000D_ -0.0572	NA_x000D_ NA	2_x000D_ 1	NA_x000D_ NA	NA_x000D_ NA	0.0621_x000D_ NA
TGDS	9.5779	15.3625	0.7153	1	NC	No	No	2	TGDS_exon_chr13:95227106_x000D_ TGDS_exon_chr13:95228665	0.338_x000D_ 0.662	0.2737_x000D_ 0.7263	-0.0644_x000D_ 0.0644	NA_x000D_ NA	1_x000D_ 1	NA_x000D_ NA	NA_x000D_ NA	NA_x000D_ NA
DKK3	6.4701	10.4039	0.7151	1	NC	No	No	2	DKK3_exon_chr11:11986275_x000D_ DKK3_intron_chr11:12023846	0.5168_x000D_ 0.4832	0.4258_x000D_ 0.5742	-0.091_x000D_ 0.091	NA_x000D_ NA	1_x000D_ 1	NA_x000D_ NA	NA_x000D_ NA	NA_x000D_ NA
FYN	104.843	172.292	0.715	0.0448	UP	No	No	1	FYN_exon_chr6:111983150	1	1	0	NA	3	0.1801	0.1798	-0.0003
RAB33B	26.7579	43.5402	0.7145	0.4789	NC	No	No	1	RAB33B_exon_chr4:140393839	1	1	0	NA	3	0.8702	0.7798	-0.0904
HERC2P11	6.881	11.1717	0.7144	1	NC	No	No	2	HERC2P11_exon_chr15:28820347_x000D_ HERC2P11_intron_chr15:28821713	0.3844_x000D_ 0.6156	0.7557_x000D_ 0.2443	0.3713_x000D_ -0.3713	NA_x000D_ NA	1_x000D_ 1	NA_x000D_ NA	NA_x000D_ NA	NA_x000D_ NA
TTLL1	15.3672	25.0596	0.7143	0.7011	NC	No	No	2	TTLL1_exon_chr22:43435911_x000D_ TTLL1_intron_chr22:43447806	0.8862_x000D_ 0.1138	0.9283_x000D_ 0.0717	0.0421_x000D_ -0.0421	NA_x000D_ NA	2_x000D_ 1	NA_x000D_ NA	NA_x000D_ NA	0.0499_x000D_ NA
ZSCAN25	36.8908	60.6193	0.7139	0.282	NC	No	No	2	ZSCAN25_exon_chr7:99226813_x000D_ ZSCAN25_intron_chr7:99230281	0.9223_x000D_ 0.0777	0.9704_x000D_ 0.0296	0.0482_x000D_ -0.0482	NA_x000D_ NA	5_x000D_ 1	0.6356_x000D_ NA	0.7447_x000D_ NA	0.1091_x000D_ NA
MEIS3	49.022	80.2996	0.7125	0.0586	UP	No	No	2	MEIS3_exon_chr19:47906810_x000D_ MEIS3_intron_chr19:47909716	0.8902_x000D_ 0.1098	0.923_x000D_ 0.077	0.0328_x000D_ -0.0328	NA_x000D_ NA	1_x000D_ 1	NA_x000D_ NA	NA_x000D_ NA	NA_x000D_ NA
RHOB	357.863	587.504	0.7123	0.0015	UP	No	No	1	RHOB_exon_chr2:20646834	1	1	0	NA	5	0.8506	0.8425	-0.0081
PDZD4	11.5362	18.8069	0.7111	0.8591	NC	No	No	1	PDZD4_exon_chrX:153070355	1	1	0	NA	1	NA	NA	NA
LINC01137	1.6129	2.7302	0.711	1	NC	No	No	1	LINC01137_exon_chr1:37921513	1	1	0	NA	1	NA	NA	NA
WIPF3	6.3518	10.0999	0.711	1	NC	No	No	1	WIPF3_exon_chr7:29954108	1	1	0	NA	2	NA	NA	0.1097
MAP1B	568.801	931.316	0.7106	0	UP	No	No	2	MAP1B_exon_chr5:71489692_x000D_ MAP1B_exon_chr5:71500910	0.6844_x000D_ 0.3156	0.601_x000D_ 0.399	-0.0833_x000D_ 0.0833	NA_x000D_ NA	10_x000D_ 4	0.0888_x000D_ 0.9216	0.0939_x000D_ 0.9205	0.005_x000D_ -0.0011
NUDT7	2.9065	4.8749	0.7104	1	NC	No	No	2	NUDT7_exon_chr16:77775478_x000D_ NUDT7_intron_chr16:77759481	0.7317_x000D_ 0.2683	0.8935_x000D_ 0.1065	0.1618_x000D_ -0.1618	NA_x000D_ NA	1_x000D_ 1	NA_x000D_ NA	NA_x000D_ NA	NA_x000D_ NA
GRASP	5.8393	9.416	0.7101	1	NC	No	No	1	GRASP_exon_chr12:52408477	1	1	0	NA	1	NA	NA	NA
ERFE	98.989	161.46	0.71	0.008	UP	No	No	3	ERFE_exon_chr2:239075596_x000D_ ERFE_intron_chr2:239067846_x000D_ ERFE_intron_chr2:239074325	0.9588_x000D_ 0.0209_x000D_ 0.0203	0.9608_x000D_ 0.0137_x000D_ 0.0255	0.002_x000D_ -0.0072_x000D_ 0.0052	NA_x000D_ NA_x000D_ NA	1_x000D_ 1_x000D_ 1	NA_x000D_ NA_x000D_ NA	NA_x000D_ NA_x000D_ NA	NA_x000D_ NA_x000D_ NA
LOC102606465	63.1145	103.409	0.7099	0.0904	UP	No	No	2	LOC102606465_exon_chr1:101552407_x000D_ LOC102606465_intron_chr1:101491617	1.0_x000D_ 0.0	0.9875_x000D_ 0.0125	-0.0125_x000D_ 0.0125	NA_x000D_ NA	1_x000D_ 1	NA_x000D_ NA	NA_x000D_ NA	NA_x000D_ NA
ICAM5	45.3534	74.0715	0.7098	0.1974	NC	No	No	1	ICAM5_exon_chr19:10407014	1	1	0	NA	1	NA	NA	NA
MFFP2	16.6859	27.3557	0.7097	0.6887	NC	No	No	1	MFFP2_exon_chr5:149312540	1	1	0	NA	1	NA	NA	NA
ARMC4	14.4085	23.4718	0.7096	0.8023	NC	No	No	3	ARMC4_exon_chr10:28101554_x000D_ ARMC4_exon_chr10:28260242_x000D_ ARMC4_intron_chr10:28250496	0.6119_x000D_ 0.3101_x000D_ 0.078	0.8512_x000D_ 0.1488_x000D_ 0.0	0.2394_x000D_ -0.1613_x000D_ -0.078	NA_x000D_ NA_x000D_ NA	1_x000D_ 1_x000D_ 1	NA_x000D_ NA_x000D_ NA	NA_x000D_ NA_x000D_ NA	NA_x000D_ NA_x000D_ NA
LINC01002	20.7086	33.965	0.7091	0.6613	NC	No	No	1	LINC01002_exon_chr19:201662	1	1	0	NA	3	0.3294	0.3412	0.0118
NYAP1	2.9832	4.8086	0.7087	1	NC	No	No	1	NYAP1_exon_chr7:100091268	1	1	0	NA	1	NA	NA	NA
CNIH3	22.8944	37.5516	0.7084	0.3712	NC	No	No	4	CNIH3_exon_chr1:224927030_x000D_ CNIH3_intron_chr1:224642045_x000D_ CNIH3_intron_chr1:224703586_x000D_ CNIH3_intron_chr1:224770969	0.3753_x000D_ 0.4328_x000D_ 0.1918_x000D_ 0.0	0.3035_x000D_ 0.3901_x000D_ 0.2102_x000D_ 0.0962	-0.0718_x000D_ -0.0427_x000D_ 0.0184_x000D_ 0.0962	NA_x000D_ NA_x000D_ NA_x000D_ NA	3_x000D_ 1_x000D_ 1_x000D_ 1	NA_x000D_ NA_x000D_ NA_x000D_ NA	NA_x000D_ NA_x000D_ NA_x000D_ NA	0.1081_x000D_ NA_x000D_ NA_x000D_ NA
ATP6V0E2-AS1	10.5283	16.6864	0.7079	0.8909	NC	No	No	1	ATP6V0E2-AS1_exon_chr7:149566947	1	1	0	NA	2	NA	NA	-0.0252
JUN	761.661	1245.42	0.7077	0	UP	No	No	1	JUN_exon_chr1:59249719	1	1	0	NA	6	0.5039	0.5957	0.0918
CGRRF1	53.3477	88.0417	0.707	0.1456	NC	No	Yes	1	CGRRF1_exon_chr14:55004780	1	1	0	NA	3	0.4595	0.5987	0.1392
CATSPER2	14.9627	24.5975	0.7059	0.7203	NC	No	No	3	CATSPER2_exon_chr15:43922930_x000D_ CATSPER2_intron_chr15:43932521_x000D_ CATSPER2_intron_chr15:43939247	0.3657_x000D_ 0.4444_x000D_ 0.1899	0.3719_x000D_ 0.4349_x000D_ 0.1932	0.0062_x000D_ -0.0095_x000D_ 0.0033	NA_x000D_ NA_x000D_ NA	1_x000D_ 1_x000D_ 1	NA_x000D_ NA_x000D_ NA	NA_x000D_ NA_x000D_ NA	NA_x000D_ NA_x000D_ NA
METTL22	30.9092	50.7035	0.7053	0.4347	NC	No	No	1	METTL22_exon_chr16:8739964	1	1	0	NA	1	NA	NA	NA
LINC00960	8.4355	13.5251	0.705	1	NC	No	No	2	LINC00960_exon_chr3:75727983_x000D_ LINC00960_exon_chrUn:gl000222	0.4382_x000D_ 0.5618	0.4713_x000D_ 0.5287	0.0331_x000D_ -0.0331	NA_x000D_ NA	1_x000D_ 1	NA_x000D_ NA	NA_x000D_ NA	NA_x000D_ NA
FCGRT	49.184	79.1379	0.7043	0.2644	NC	No	No	1	FCGRT_exon_chr19:50029266	1	1	0	NA	1	NA	NA	NA
CLIP2	9.2421	14.8852	0.7042	1	NC	No	No	1	CLIP2_exon_chr7:73818166	1	1	0	NA	1	NA	NA	NA
EPHX4	9.6529	15.5404	0.7033	1	NC	No	No	1	EPHX4_exon_chr1:92528611	1	1	0	NA	3	NA	NA	-0.1292
QRFPR	6.3693	10.2437	0.7032	1	NC	No	No	2	QRFPR_exon_chr4:122250869_x000D_ QRFPR_intron_chr4:122257961	0.627_x000D_ 0.373	0.5478_x000D_ 0.4522	-0.0792_x000D_ 0.0792	NA_x000D_ NA	1_x000D_ 1	NA_x000D_ NA	NA_x000D_ NA	NA_x000D_ NA
TMEM63B	339.328	553.009	0.7032	0.1628	NC	No	No	1	TMEM63B_exon_chr6:44122428	1	1	0	NA	1	NA	NA	NA
SRSF12	74.8155	122.019	0.7029	0.0311	UP	No	Yes	1	SRSF12_exon_chr6:89808666	1	1	0	NA	4	0.3768	0.479	0.1023
ATE1	63.928	103.602	0.7028	0.0651	UP	No	No	5	ATE1_exon_chr10:123503373_x000D_ ATE1_exon_chr10:123662135_x000D_ ATE1_intron_chr10:123549683_x000D_ ATE1_intron_chr10:123596232_x000D_ ATE1_intron_chr10:123658355	0.6705_x000D_ 0.0049_x000D_ 0.02_x000D_ 0.1548_x000D_ 0.1498	0.7122_x000D_ 0.0422_x000D_ 0.0864_x000D_ 0.0863_x000D_ 0.0729	0.0416_x000D_ 0.0373_x000D_ 0.0664_x000D_ -0.0685_x000D_ -0.0768	NA_x000D_ NA_x000D_ NA_x000D_ NA_x000D_ NA	4_x000D_ 2_x000D_ 2_x000D_ 1_x000D_ 1	0.9729_x000D_ NA_x000D_ NA_x000D_ NA_x000D_ NA	0.9539_x000D_ NA_x000D_ NA_x000D_ NA_x000D_ NA	-0.019_x000D_ 0.2333_x000D_ 0.118_x000D_ NA_x000D_ NA
FBXL12	86.8596	140.413	0.7027	0.058	UP	No	No	1	FBXL12_exon_chr19:9922393	1	1	0	NA	1	NA	NA	NA
SECISBP2	25.3806	41.5888	0.7023	0.5785	NC	No	No	3	SECISBP2_exon_chr9:91973635_x000D_ SECISBP2_intron_chr9:91933982_x000D_ SECISBP2_intron_chr9:91956394	0.7218_x000D_ 0.0328_x000D_ 0.2454	0.7351_x000D_ 0.0261_x000D_ 0.2388	0.0134_x000D_ -0.0067_x000D_ -0.0067	NA_x000D_ NA_x000D_ NA	1_x000D_ 1_x000D_ 2	NA_x000D_ NA_x000D_ 0.22	NA_x000D_ NA_x000D_ 0.0393	NA_x000D_ NA_x000D_ -0.1807
BEX5	33.062	53.5384	0.702	0.2179	NC	No	No	2	BEX5_exon_chrX:101409274_x000D_ BEX5_intron_chrX:101409715	0.4635_x000D_ 0.5365	0.4359_x000D_ 0.5641	-0.0276_x000D_ 0.0276	NA_x000D_ NA	1_x000D_ 1	NA_x000D_ NA	NA_x000D_ NA	NA_x000D_ NA
PPP2R2C	14.3832	23.3996	0.7018	0.5698	NC	No	No	1	PPP2R2C_exon_chr4:6325320	1	1	0	NA	2	NA	NA	0.0951
TMEM150C	9.1659	15.0567	0.7018	1	NC	No	No	2	TMEM150C_exon_chr4:83406872_x000D_ TMEM150C_intron_chr4:83417220	0.7865_x000D_ 0.2135	0.7133_x000D_ 0.2867	-0.0732_x000D_ 0.0732	NA_x000D_ NA	2_x000D_ 1	NA_x000D_ NA	NA_x000D_ NA	0.0892_x000D_ NA
MIR6724-1	7.5526	12.4656	0.7016	1	NC	No	No	1	MIR6724-1_exon_chrUn:gl000220	1	1	0	NA	2	NA	NA	-0.1014
LOC728715	20.0554	32.7212	0.7015	0.5722	NC	No	No	1	LOC728715_exon_chr12:9549810	1	1	0	NA	1	NA	NA	NA
P2RY2	3.0411	5.0561	0.7013	1	NC	No	No	1	P2RY2_exon_chr11:72945066	1	1	0	NA	3	NA	NA	-0.5621
ANKEF1	18.0388	29.1931	0.7013	0.5967	NC	No	No	3	ANKEF1_exon_chr20:10036149_x000D_ ANKEF1_intron_chr20:10019295_x000D_ ANKEF1_intron_chr20:10025191	0.4126_x000D_ 0.2197_x000D_ 0.3677	0.4956_x000D_ 0.1599_x000D_ 0.3444	0.083_x000D_ -0.0598_x000D_ -0.0232	NA_x000D_ NA_x000D_ NA	1_x000D_ 1_x000D_ 2	NA_x000D_ NA_x000D_ NA	NA_x000D_ NA_x000D_ NA	NA_x000D_ NA_x000D_ -0.009
BEND4	37.2934	61.306	0.7013	0.2823	NC	No	No	3	BEND4_exon_chr4:42119752_x000D_ BEND4_intron_chr4:42122070_x000D_ BEND4_intron_chr4:42153673	0.8647_x000D_ 0.0862_x000D_ 0.0491	0.8441_x000D_ 0.0716_x000D_ 0.0843	-0.0206_x000D_ -0.0146_x000D_ 0.0352	NA_x000D_ NA_x000D_ NA	3_x000D_ 1_x000D_ 1	0.7212_x000D_ NA_x000D_ NA	0.6429_x000D_ NA_x000D_ NA	-0.0783_x000D_ NA_x000D_ NA
SPON1	29.0363	47.5178	0.7012	0.3374	NC	No	No	1	SPON1_exon_chr11:14287069	1	1	0	NA	3	0.2623	0.3032	0.0409
NGFR	12.2928	19.7393	0.7009	0.9404	NC	No	No	1	NGFR_exon_chr17:47590069	1	1	0	NA	1	NA	NA	NA
PDE4DIP	9.6796	15.2323	0.7005	1	NC	No	No	4	PDE4DIP_exon_chr1:144892219_x000D_ PDE4DIP_exon_chr1:144909960_x000D_ PDE4DIP_intron_chr1:144930583_x000D_ PDE4DIP_intron_chr1:145015859	0.0322_x000D_ 0.7743_x000D_ 0.0967_x000D_ 0.0967	0.2195_x000D_ 0.3987_x000D_ 0.0338_x000D_ 0.348	0.1873_x000D_ -0.3756_x000D_ -0.063_x000D_ 0.2513	NA_x000D_ NA_x000D_ NA_x000D_ NA	1_x000D_ 1_x000D_ 1_x000D_ 1	NA_x000D_ NA_x000D_ NA_x000D_ NA	NA_x000D_ NA_x000D_ NA_x000D_ NA	NA_x000D_ NA_x000D_ NA_x000D_ NA
FAM118A	156.86	255.274	0.6995	0.0135	UP	No	No	1	FAM118A_exon_chr22:45736266	1	1	0	NA	2	0.9634	0.9489	-0.0145
LOX	21.7595	35.3947	0.6995	0.5363	NC	No	No	1	LOX_exon_chr5:121402444	1	1	0	NA	4	0.5647	0.7378	0.1731
GDF1	92.5847	150.272	0.699	0.1004	NC	No	No	1	GDF1_exon_chr19:18980199	1	1	0	NA	1	NA	NA	NA
COL6A1	81.8294	133.488	0.6986	0.0373	UP	No	No	1	COL6A1_exon_chr21:47423304	1	1	0	NA	3	0.9233	0.9134	-0.0099
CCND2	165.829	269.533	0.6984	0.0025	UP	No	No	1	CCND2_exon_chr12:4409025	1	1	0	NA	4	0.7164	0.7358	0.0194
DENND1C	8.2846	13.323	0.6982	1	NC	No	No	1	DENND1C_exon_chr19:6468129	1	1	0	NA	2	NA	NA	-0.301
ANXA2R	1.1929	1.9557	0.6977	1	NC	No	No	1	ANXA2R_exon_chr5:43040447	1	1	0	NA	1	NA	NA	NA
ZSCAN26	29.0605	47.4911	0.6975	0.3855	NC	No	No	2	ZSCAN26_exon_chr6:28240446_x000D_ ZSCAN26_exon_chr6:28243971	0.358_x000D_ 0.642	0.3802_x000D_ 0.6198	0.0222_x000D_ -0.0222	NA_x000D_ NA	1_x000D_ 1	NA_x000D_ NA	NA_x000D_ NA	NA_x000D_ NA
VWCE	0.9495	1.4905	0.6973	1	NC	No	No	1	VWCE_exon_chr11:61026784	1	1	0	NA	1	NA	NA	NA
YPEL2	13.1652	21.2763	0.6967	0.5653	NC	No	No	1	YPEL2_exon_chr17:57474461	1	1	0	NA	1	NA	NA	NA
ZFAND3	81.0153	131.417	0.6965	0.0277	UP	No	Yes	2	ZFAND3_exon_chr6:38120010_x000D_ ZFAND3_intron_chr6:37897775	0.9039_x000D_ 0.0961	0.9557_x000D_ 0.0443	0.0518_x000D_ -0.0518	NA_x000D_ NA	1_x000D_ 5	NA_x000D_ 0.5744	NA_x000D_ 0.7051	NA_x000D_ 0.1306
VILL	12.9891	21.1292	0.6963	0.815	NC	No	No	1	VILL_exon_chr3:38048432	1	1	0	NA	1	NA	NA	NA
SENP3-EIF4A1	22.7861	36.4976	0.6962	0.562	NC	No	No	1	SENP3-EIF4A1_exon_chr17:7474690	1	1	0	NA	2	0.9566	0.9686	0.0121
TP53	665.596	1078.55	0.6961	0.247	NC	No	No	2	TP53_exon_chr17:7573008_x000D_ TP53_intron_chr17:7590694	0.9544_x000D_ 0.035	0.9852_x000D_ 0.0128	0.0308_x000D_ -0.0223	NA_x000D_ NA	1_x000D_ 1	NA_x000D_ NA	NA_x000D_ NA	NA_x000D_ NA
CYP26B1	6.3189	10.1089	0.696	1	NC	No	No	1	CYP26B1_exon_chr2:72359748	1	1	0	NA	2	NA	NA	0.0318
LYRM9	26.1051	42.4719	0.6959	0.365	NC	No	No	1	LYRM9_exon_chr17:26206516	1	1	0	NA	3	0.8736	0.9036	0.0299
LOC101928307	3.6627	5.9688	0.6951	1	NC	No	No	2	LOC101928307_exon_chr6:69342948_x000D_ LOC101928307_intron_chr6:69344076	0.3398_x000D_ 0.6602	0.3016_x000D_ 0.6984	-0.0383_x000D_ 0.0383	NA_x000D_ NA	1_x000D_ 1	NA_x000D_ NA	NA_x000D_ NA	NA_x000D_ NA
TIAM2	3.7469	5.8936	0.6951	1	NC	No	No	1	TIAM2_exon_chr6:155577617	1	1	0	NA	2	NA	NA	0.1884
ZSCAN5A	37.0809	60.4871	0.695	0.3437	NC	No	No	3	ZSCAN5A_exon_chr19:56733695_x000D_ ZSCAN5A_intron_chr19:56824651_x000D_ ZSCAN5A_intron_chr19:56874603	0.2161_x000D_ 0.1012_x000D_ 0.6827	0.1761_x000D_ 0.0582_x000D_ 0.7657	-0.04_x000D_ -0.043_x000D_ 0.083	NA_x000D_ NA_x000D_ NA	1_x000D_ 1_x000D_ 1	NA_x000D_ NA_x000D_ NA	NA_x000D_ NA_x000D_ NA	NA_x000D_ NA_x000D_ NA
LINC01000	20.5499	33.0303	0.695	0.6034	NC	No	No	1	LINC01000_exon_chr7:128291242	1	1	0	NA	1	NA	NA	NA
ZNF107	20.944	33.67	0.6946	0.5612	NC	No	No	2	ZNF107_exon_chr7:64166701_x000D_ ZNF107_intron_chr7:64152338	0.9142_x000D_ 0.0858	0.9893_x000D_ 0.0107	0.0751_x000D_ -0.0751	NA_x000D_ NA	1_x000D_ 4	NA_x000D_ 0.7634	NA_x000D_ 0.7283	NA_x000D_ -0.0351
PCSK4	18.0547	29.7388	0.6943	0.6897	NC	No	No	1	PCSK4_exon_chr19:1482206	1	1	0	NA	1	NA	NA	NA
KCNMB4	37.6554	60.6462	0.6938	0.2033	NC	Yes	No	2	KCNMB4_exon_chr12:70824264_x000D_ KCNMB4_intron_chr12:70760850	0.7652_x000D_ 0.2348	0.8748_x000D_ 0.1252	0.1095_x000D_ -0.1095	Up_x000D_ NA	1_x000D_ 3	NA_x000D_ 0.1137	NA_x000D_ 0.0827	NA_x000D_ -0.031
ADGRV1	20.2478	32.6446	0.6929	0.657	NC	No	No	4	ADGRV1_exon_chr5:90459598_x000D_ ADGRV1_intron_chr5:90087163_x000D_ ADGRV1_intron_chr5:90368421_x000D_ ADGRV1_intron_chr5:90398157	0.8326_x000D_ 0.0308_x000D_ 0.0616_x000D_ 0.075	0.801_x000D_ 0.0158_x000D_ 0.0884_x000D_ 0.0948	-0.0316_x000D_ -0.015_x000D_ 0.0268_x000D_ 0.0198	NA_x000D_ NA_x000D_ NA_x000D_ NA	1_x000D_ 1_x000D_ 1_x000D_ 1	NA_x000D_ NA_x000D_ NA_x000D_ NA	NA_x000D_ NA_x000D_ NA_x000D_ NA	NA_x000D_ NA_x000D_ NA_x000D_ NA
PARP11	46.9558	75.4324	0.6926	0.2179	NC	No	No	2	PARP11_exon_chr12:3921605_x000D_ PARP11_intron_chr12:3935323	0.9927_x000D_ 0.0073	0.9467_x000D_ 0.0533	-0.046_x000D_ 0.046	NA_x000D_ NA	2_x000D_ 1	0.8115_x000D_ NA	0.8612_x000D_ NA	0.0498_x000D_ NA
TAP2	41.1499	67.1932	0.6919	0.1735	NC	No	No	1	TAP2_exon_chr6:32796811	1	1	0	NA	2	0.1853	0.186	0.0006
ERICH6-AS1	3.5619	5.7113	0.6915	1	NC	No	No	1	ERICH6-AS1_exon_chr3:150437655	1	1	0	NA	1	NA	NA	NA
HTR1E	1.4366	2.4098	0.6913	1	NC	No	No	1	HTR1E_intron_chr6:87647541	1	1	0	NA	1	NA	NA	NA
CHSY3	8.8384	14.5517	0.6905	1	NC	No	No	2	CHSY3_exon_chr5:129519921_x000D_ CHSY3_intron_chr5:129244053	0.9259_x000D_ 0.0741	0.5711_x000D_ 0.4289	-0.3548_x000D_ 0.3548	NA_x000D_ NA	2_x000D_ 2	NA_x000D_ NA	NA_x000D_ NA	0.1282_x000D_ 0.0866
PRKCA	49.9478	80.5955	0.6901	0.1262	NC	No	No	1	PRKCA_exon_chr17:64799990	1	1	0	NA	3	0.9247	0.9007	-0.024
GPR162	3.4278	5.5952	0.6895	1	NC	No	No	1	GPR162_exon_chr12:6935817	1	1	0	NA	1	NA	NA	NA
PECR	43.3764	69.9973	0.6891	0.1262	NC	No	Yes	1	PECR_exon_chr2:216904083	1	1	0	NA	3	0.5348	0.6564	0.1216
IL7R	0.605	0.9779	0.6887	1	NC	No	No	1	IL7R_intron_chr5:35871315	1	1	0	NA	1	NA	NA	NA
WNT3A	5.4027	8.6184	0.6885	1	NC	No	No	1	WNT3A_exon_chr1:228246686	1	1	0	NA	1	NA	NA	NA
IQCG	5.6373	9.3444	0.6878	1	NC	No	No	2	IQCG_exon_chr3:197616585_x000D_ IQCG_exon_chr3:197640913	0.5185_x000D_ 0.4815	0.7705_x000D_ 0.2295	0.252_x000D_ -0.252	NA_x000D_ NA	1_x000D_ 1	NA_x000D_ NA	NA_x000D_ NA	NA_x000D_ NA
DAB2	6.983	11.1265	0.6872	1	NC	No	No	1	DAB2_exon_chr5:39373527	1	1	0	NA	2	NA	NA	-0.1775
DIO3	4.1665	7.0693	0.6869	1	NC	No	No	1	DIO3_exon_chr14:102027687	1	1	0	NA	1	NA	NA	NA
ASAH2B	23.7835	38.5218	0.6868	0.4295	NC	No	No	1	ASAH2B_exon_chr10:52514310	1	1	0	NA	2	0.8609	0.594	-0.2669
STX17	56.2238	90.9468	0.6866	0.1331	NC	No	No	2	STX17_exon_chr9:102730715_x000D_ STX17_intron_chr9:102691125	1.0_x000D_ 0.0	0.983_x000D_ 0.017	-0.017_x000D_ 0.017	NA_x000D_ NA	5_x000D_ 1	0.7199_x000D_ NA	0.7625_x000D_ NA	0.0425_x000D_ NA
TTC39B	17.6938	28.1143	0.6862	0.747	NC	No	No	3	TTC39B_exon_chr9:15172107_x000D_ TTC39B_exon_chr9:15211395_x000D_ TTC39B_intron_chr9:15249915	0.2674_x000D_ 0.7326_x000D_ 0.0	0.4624_x000D_ 0.4639_x000D_ 0.0737	0.195_x000D_ -0.2687_x000D_ 0.0737	NA_x000D_ NA_x000D_ NA	3_x000D_ 1_x000D_ 1	NA_x000D_ NA_x000D_ NA	NA_x000D_ NA_x000D_ NA	0.1041_x000D_ NA_x000D_ NA
ARSB	22.6845	36.9088	0.6856	0.604	NC	No	No	1	ARSB_exon_chr5:78076485	1	1	0	NA	2	0.9757	0.8703	-0.1054
DGKH	36.9417	59.1878	0.685	0.3113	NC	No	No	5	DGKH_exon_chr13:42773701_x000D_ DGKH_exon_chr13:42803234_x000D_ DGKH_intron_chr13:42614262_x000D_ DGKH_intron_chr13:42623101_x000D_ DGKH_intron_chr13:42734272	0.1391_x000D_ 0.6676_x000D_ 0.0591_x000D_ 0.0988_x000D_ 0.0355	0.1126_x000D_ 0.8037_x000D_ 0.0549_x000D_ 0.0_x000D_ 0.0288	-0.0265_x000D_ 0.1361_x000D_ -0.0041_x000D_ -0.0988_x000D_ -0.0067	NA_x000D_ NA_x000D_ NA_x000D_ NA_x000D_ NA	2_x000D_ 2_x000D_ 1_x000D_ 1_x000D_ 3	NA_x000D_ NA_x000D_ NA_x000D_ NA_x000D_ 0.8794	NA_x000D_ NA_x000D_ NA_x000D_ NA_x000D_ 0.7976	NA_x000D_ -0.2855_x000D_ NA_x000D_ NA_x000D_ -0.0818
MAN2C1	71.0553	114.216	0.6846	0.1002	NC	No	No	1	MAN2C1_exon_chr15:75648373	1	1	0	NA	1	NA	NA	NA
NOD1	17.2322	27.5996	0.6846	0.6738	NC	No	No	1	NOD1_exon_chr7:30465326	1	1	0	NA	1	NA	NA	NA
ARHGEF40	90.3275	144.923	0.6836	0.0473	UP	No	No	2	ARHGEF40_exon_chr14:21542090_x000D_ ARHGEF40_exon_chr14:21557172	0.3391_x000D_ 0.6609	0.2788_x000D_ 0.7212	-0.0602_x000D_ 0.0602	NA_x000D_ NA	1_x000D_ 2	NA_x000D_ 0.0651	NA_x000D_ 0.1097	NA_x000D_ 0.0447
GUCY1A2	5.2673	8.7334	0.6832	1	NC	No	No	2	GUCY1A2_exon_chr11:106558482_x000D_ GUCY1A2_intron_chr11:106810185	0.0592_x000D_ 0.9408	0.314_x000D_ 0.686	0.2548_x000D_ -0.2548	NA_x000D_ NA	1_x000D_ 1	NA_x000D_ NA	NA_x000D_ NA	NA_x000D_ NA
LOC100287497	35.9243	58.2108	0.683	0.3724	NC	No	No	4	LOC100287497_exon_chr1:224197021_x000D_ LOC100287497_intron_chr1:224183796_x000D_ LOC100287497_intron_chr1:224191356_x000D_ LOC100287497_intron_chr1:224198559	0.2321_x000D_ 0.2866_x000D_ 0.1305_x000D_ 0.3508	0.2537_x000D_ 0.1088_x000D_ 0.0061_x000D_ 0.6313	0.0216_x000D_ -0.1778_x000D_ -0.1244_x000D_ 0.2805	NA_x000D_ NA_x000D_ NA_x000D_ NA	1_x000D_ 1_x000D_ 1_x000D_ 1	NA_x000D_ NA_x000D_ NA_x000D_ NA	NA_x000D_ NA_x000D_ NA_x000D_ NA	NA_x000D_ NA_x000D_ NA_x000D_ NA
PPP1R1A	75.7921	120.782	0.6824	0.0503	UP	No	No	2	PPP1R1A_exon_chr12:54974176_x000D_ PPP1R1A_exon_chr12:54975915	0.7548_x000D_ 0.2452	0.7405_x000D_ 0.2595	-0.0143_x000D_ 0.0143	NA_x000D_ NA	2_x000D_ 1	0.0552_x000D_ NA	0.0531_x000D_ NA	-0.0021_x000D_ NA
WDR90	18.163	29.5322	0.6823	0.6913	NC	No	No	1	WDR90_exon_chr16:717431	1	1	0	NA	1	NA	NA	NA
APLP1	16.1735	25.803	0.6822	0.7363	NC	No	No	1	APLP1_exon_chr19:36370244	1	1	0	NA	1	NA	NA	NA
ZNF827	15.1239	24.18	0.6809	0.8138	NC	No	No	2	ZNF827_exon_chr4:146682750_x000D_ ZNF827_intron_chr4:146744573	0.9415_x000D_ 0.0585	0.8447_x000D_ 0.1553	-0.0968_x000D_ 0.0968	NA_x000D_ NA	2_x000D_ 1	NA_x000D_ NA	NA_x000D_ NA	0.0952_x000D_ NA
LOC101930085	4.3352	6.846	0.6807	1	NC	No	No	1	LOC101930085_exon_chr7:35734815	1	1	0	NA	1	NA	NA	NA
PEX11A	698.638	1119.84	0.6805	0.2381	NC	No	No	2	PEX11A_exon_chr15:90227179_x000D_ PEX11A_intron_chr15:90233807	0.1765_x000D_ 0.8235	0.0757_x000D_ 0.9243	-0.1008_x000D_ 0.1008	NA_x000D_ NA	2_x000D_ 1	0.7435_x000D_ NA	0.7434_x000D_ NA	-0.0001_x000D_ NA
EPHX2	50.9978	81.1773	0.6802	0.1649	NC	No	No	3	EPHX2_exon_chr8:27401960_x000D_ EPHX2_intron_chr8:27348826_x000D_ EPHX2_intron_chr8:27364511	0.8437_x000D_ 0.0538_x000D_ 0.1025	0.9777_x000D_ 0.0045_x000D_ 0.0178	0.134_x000D_ -0.0494_x000D_ -0.0846	Up_x000D_ NA_x000D_ NA	1_x000D_ 1_x000D_ 1	NA_x000D_ NA_x000D_ NA	NA_x000D_ NA_x000D_ NA	NA_x000D_ NA_x000D_ NA
C2orf72	12.8953	20.9171	0.6795	0.6011	NC	No	No	1	C2orf72_exon_chr2:231911596	1	1	0	NA	3	NA	NA	-0.1748
PTPRM	18.2505	29.1047	0.6788	0.8596	NC	No	No	2	PTPRM_exon_chr18:8406106_x000D_ PTPRM_intron_chr18:7567889	0.8817_x000D_ 0.1183	0.9189_x000D_ 0.0811	0.0371_x000D_ -0.0371	NA_x000D_ NA	2_x000D_ 1	NA_x000D_ NA	NA_x000D_ NA	-0.0674_x000D_ NA
CYBRD1	20.4162	32.4634	0.6788	0.6604	NC	No	No	2	CYBRD1_exon_chr2:172411033_x000D_ CYBRD1_intron_chr2:172398303	0.9322_x000D_ 0.0678	0.9253_x000D_ 0.0747	-0.0068_x000D_ 0.0068	NA_x000D_ NA	6_x000D_ 1	NA_x000D_ NA	NA_x000D_ NA	0.0732_x000D_ NA
LRMDA	10.847	17.1749	0.6787	0.9689	NC	No	No	1	LRMDA_exon_chr10:78316966	1	1	0	NA	1	NA	NA	NA
STX16	75.8306	122.405	0.6783	0.0833	UP	No	No	1	STX16_exon_chr20:57251242	1	1	0	NA	5	0.9131	0.8995	-0.0137
SPEF1	3.4782	5.519	0.678	1	NC	No	No	1	SPEF1_exon_chr20:3758966	1	1	0	NA	1	NA	NA	NA
PLA2G7	20.7	33.7252	0.6779	0.6973	NC	No	No	2	PLA2G7_exon_chr6:46672433_x000D_ PLA2G7_intron_chr6:46684120	0.9247_x000D_ 0.0753	1.0_x000D_ 0.0	0.0753_x000D_ -0.0753	NA_x000D_ NA	1_x000D_ 1	NA_x000D_ NA	NA_x000D_ NA	NA_x000D_ NA
HELZ2	23.2386	37.0641	0.6775	0.5237	NC	No	No	1	HELZ2_exon_chr20:62190723	1	1	0	NA	1	NA	NA	NA
PHF21A	99.7261	159.914	0.6769	0.0245	UP	No	No	5	PHF21A_exon_chr11:45955776_x000D_ PHF21A_intron_chr11:45958044_x000D_ PHF21A_intron_chr11:46098304_x000D_ PHF21A_intron_chr11:46139472_x000D_ PHF21A_intron_chr11:46142296	0.835_x000D_ 0.0426_x000D_ 0.0_x000D_ 0.0959_x000D_ 0.0265	0.8443_x000D_ 0.0425_x000D_ 0.0238_x000D_ 0.0766_x000D_ 0.0129	0.0093_x000D_ -0.0002_x000D_ 0.0238_x000D_ -0.0193_x000D_ -0.0136	NA_x000D_ NA_x000D_ NA_x000D_ NA_x000D_ NA	6_x000D_ 1_x000D_ 1_x000D_ 1_x000D_ 1	0.4075_x000D_ NA_x000D_ NA_x000D_ NA_x000D_ NA	0.4584_x000D_ NA_x000D_ NA_x000D_ NA_x000D_ NA	0.0509_x000D_ NA_x000D_ NA_x000D_ NA_x000D_ NA
SOX4	170.43	271.703	0.6768	0.002	UP	No	No	1	SOX4_exon_chr6:21593981	1	1	0	NA	2	0.9833	0.9752	-0.0081
NUBPL	5.5106	9.2183	0.6766	1	NC	No	No	3	NUBPL_exon_chr14:32328323_x000D_ NUBPL_intron_chr14:32068585_x000D_ NUBPL_intron_chr14:32142780	0.6695_x000D_ 0.3305_x000D_ 0.0	0.5083_x000D_ 0.2794_x000D_ 0.2123	-0.1613_x000D_ -0.051_x000D_ 0.2123	NA_x000D_ NA_x000D_ NA	1_x000D_ 1_x000D_ 1	NA_x000D_ NA_x000D_ NA	NA_x000D_ NA_x000D_ NA	NA_x000D_ NA_x000D_ NA
SPACA9	41.5037	66.6471	0.6763	0.2352	NC	No	No	1	SPACA9_exon_chr9:135763676	1	1	0	NA	2	0.9401	0.9788	0.0387
ACBD7	2.5545	3.981	0.6758	1	NC	No	No	1	ACBD7_exon_chr10:15120602	1	1	0	NA	1	NA	NA	NA
XPOT	337.188	538.111	0.6753	0.2307	NC	No	No	2	XPOT_exon_chr12:64816961_x000D_ XPOT_exon_chr12:64841884	0.0111_x000D_ 0.9858	0.007_x000D_ 0.993	-0.0041_x000D_ 0.0072	NA_x000D_ NA	1_x000D_ 5	NA_x000D_ 0.5733	NA_x000D_ 0.5879	NA_x000D_ 0.0147
KIAA1841	36.3963	57.4971	0.6752	0.3263	NC	No	No	7	KIAA1841_exon_chr2:61336331_x000D_ KIAA1841_exon_chr2:61345162_x000D_ KIAA1841_exon_chr2:61349260_x000D_ KIAA1841_intron_chr2:61304293_x000D_ KIAA1841_intron_chr2:61310449_x000D_ KIAA1841_intron_chr2:61315603_x000D_ KIAA1841_intron_chr2:61345251	0.2945_x000D_ 0.1708_x000D_ 0.2181_x000D_ 0.043_x000D_ 0.0646_x000D_ 0.1721_x000D_ 0.0369	0.2625_x000D_ 0.1124_x000D_ 0.474_x000D_ 0.0_x000D_ 0.0656_x000D_ 0.0315_x000D_ 0.054	-0.032_x000D_ -0.0584_x000D_ 0.2559_x000D_ -0.043_x000D_ 0.001_x000D_ -0.1406_x000D_ 0.0171	NA_x000D_ NA_x000D_ Up_x000D_ NA_x000D_ NA_x000D_ NA_x000D_ NA	1_x000D_ 2_x000D_ 1_x000D_ 1_x000D_ 1_x000D_ 1_x000D_ 1	NA_x000D_ NA_x000D_ NA_x000D_ NA_x000D_ NA_x000D_ NA_x000D_ NA	NA_x000D_ NA_x000D_ NA_x000D_ NA_x000D_ NA_x000D_ NA_x000D_ NA	NA_x000D_ -0.3077_x000D_ NA_x000D_ NA_x000D_ NA_x000D_ NA_x000D_ NA
HIVEP3	11.1499	17.388	0.6748	0.9038	NC	No	No	2	HIVEP3_exon_chr1:41976937_x000D_ HIVEP3_exon_chr1:42314116	0.916_x000D_ 0.084	0.7596_x000D_ 0.2404	-0.1564_x000D_ 0.1564	NA_x000D_ NA	2_x000D_ 1	NA_x000D_ NA	NA_x000D_ NA	-0.104_x000D_ NA
POU6F1	59.3183	94.0593	0.6748	0.1529	NC	No	No	2	POU6F1_exon_chr12:51584375_x000D_ POU6F1_exon_chr12:51598151	0.8586_x000D_ 0.1414	0.8946_x000D_ 0.1054	0.036_x000D_ -0.036	NA_x000D_ NA	2_x000D_ 1	0.6252_x000D_ NA	0.6901_x000D_ NA	0.065_x000D_ NA
RNF125	32.9585	52.6491	0.6744	0.2179	NC	No	No	2	RNF125_exon_chr18:29648260_x000D_ RNF125_intron_chr18:29625695	0.9527_x000D_ 0.0473	0.9501_x000D_ 0.0499	-0.0026_x000D_ 0.0026	NA_x000D_ NA	1_x000D_ 2	NA_x000D_ 0.9414	NA_x000D_ 0.9693	NA_x000D_ 0.0279
MKLN1	305.87	488.86	0.6744	0.0028	UP	No	No	3	MKLN1_exon_chr7:131147975_x000D_ MKLN1_exon_chr7:131172365_x000D_ MKLN1_intron_chr7:130827700	0.0241_x000D_ 0.2754_x000D_ 0.6985	0.0041_x000D_ 0.2014_x000D_ 0.7945	-0.02_x000D_ -0.074_x000D_ 0.096	NA_x000D_ NA_x000D_ NA	1_x000D_ 1_x000D_ 5	NA_x000D_ NA_x000D_ 0.7625	NA_x000D_ NA_x000D_ 0.7884	NA_x000D_ NA_x000D_ 0.0259
S1PR1	6.973	11.3707	0.6737	1	NC	No	No	1	S1PR1_exon_chr1:101704377	1	1	0	NA	2	NA	NA	0.1277
PADI2	35.0093	56.4194	0.6736	0.1851	NC	No	No	2	PADI2_exon_chr1:17395772_x000D_ PADI2_intron_chr1:17418902	0.9553_x000D_ 0.0447	1.0_x000D_ 0.0	0.0447_x000D_ -0.0447	NA_x000D_ NA	1_x000D_ 1	NA_x000D_ NA	NA_x000D_ NA	NA_x000D_ NA
GPD2	86.6758	139.128	0.6736	0.0518	UP	No	No	1	GPD2_exon_chr2:157439304	1	1	0	NA	4	0.9153	0.9086	-0.0067
PURPL	17.9384	28.1785	0.6731	0.5539	NC	No	No	1	PURPL_intron_chr5:27477908	1	1	0	NA	6	NA	NA	-0.0981
FAM193B	144.491	231.262	0.6731	0.1162	NC	No	No	3	FAM193B_exon_chr5:176947182_x000D_ FAM193B_exon_chr5:176958522_x000D_ FAM193B_intron_chr5:176980168	0.7518_x000D_ 0.2264_x000D_ 0.0217	0.8087_x000D_ 0.1355_x000D_ 0.0557	0.0569_x000D_ -0.0909_x000D_ 0.034	NA_x000D_ NA_x000D_ NA	1_x000D_ 1_x000D_ 1	NA_x000D_ NA_x000D_ NA	NA_x000D_ NA_x000D_ NA	NA_x000D_ NA_x000D_ NA
PPP3CC	14.5344	23.3036	0.6728	0.8533	NC	No	No	1	PPP3CC_exon_chr8:22398127	1	1	0	NA	1	NA	NA	NA
SRCIN1	8.5196	13.2522	0.6718	1	NC	No	No	2	SRCIN1_intron_chr17:36700057_x000D_ SRCIN1_intron_chr17:36761936	0.8118_x000D_ 0.1882	0.9336_x000D_ 0.0664	0.1218_x000D_ -0.1218	NA_x000D_ NA	2_x000D_ 1	NA_x000D_ NA	NA_x000D_ NA	0.0942_x000D_ NA
RND2	279.979	445.879	0.6716	0.0033	UP	No	No	1	RND2_exon_chr17:41180448	1	1	0	NA	2	0.0926	0.0788	-0.0139
ZNF436	25.776	40.8762	0.6715	0.338	NC	No	No	1	ZNF436_exon_chr1:23689714	1	1	0	NA	3	0.8422	0.8426	0.0005
ZP3	18.7691	29.4877	0.6712	0.8557	NC	No	No	1	ZP3_exon_chr7:76071158	1	1	0	NA	1	NA	NA	NA
FRG1HP	53.4001	85.0343	0.671	0.2011	NC	No	No	4	FRG1HP_exon_chr9:68748017_x000D_ FRG1HP_exon_chr9:69087009_x000D_ FRG1HP_exon_chr9:69110877_x000D_ FRG1HP_intron_chr9:68748626	0.4159_x000D_ 0.4159_x000D_ 0.0841_x000D_ 0.0841	0.3832_x000D_ 0.3632_x000D_ 0.1253_x000D_ 0.1283	-0.0328_x000D_ -0.0527_x000D_ 0.0412_x000D_ 0.0443	NA_x000D_ NA_x000D_ NA_x000D_ NA	1_x000D_ 1_x000D_ 1_x000D_ 1	NA_x000D_ NA_x000D_ NA_x000D_ NA	NA_x000D_ NA_x000D_ NA_x000D_ NA	NA_x000D_ NA_x000D_ NA_x000D_ NA
PDZD7	7.3347	11.659	0.6709	1	NC	No	No	2	PDZD7_exon_chr10:102768607_x000D_ PDZD7_exon_chr10:102777372	0.7399_x000D_ 0.2601	0.9336_x000D_ 0.0664	0.1937_x000D_ -0.1937	NA_x000D_ NA	1_x000D_ 1	NA_x000D_ NA	NA_x000D_ NA	NA_x000D_ NA
OGT	176.716	281.311	0.6708	0.0064	UP	No	No	1	OGT_exon_chrX:70793469	1	1	0	NA	5	0.6889	0.6349	-0.054
TCP11	1.3783	2.1811	0.6705	1	NC	No	No	1	TCP11_exon_chr6:35086297	1	1	0	NA	1	NA	NA	NA
ITGB4	12.0228	19.2797	0.67	0.9428	NC	No	No	1	ITGB4_exon_chr17:73753496	1	1	0	NA	1	NA	NA	NA
ACCS	11.5612	18.0187	0.6699	0.6501	NC	No	No	1	ACCS_exon_chr11:44105244	1	1	0	NA	2	NA	NA	0.2115
KRCC1	330.76	526.091	0.6699	0.1801	NC	No	No	1	KRCC1_exon_chr2:88328104	1	1	0	NA	4	0.1904	0.1967	0.0063
FIP1L1	88.8962	142.133	0.6696	0.0592	UP	No	No	2	FIP1L1_exon_chr4:54325468_x000D_ FIP1L1_intron_chr4:54266006	0.9529_x000D_ 0.0471	0.9613_x000D_ 0.0387	0.0085_x000D_ -0.0085	NA_x000D_ NA	1_x000D_ 3	NA_x000D_ 0.0226	NA_x000D_ 0.0387	NA_x000D_ 0.0161
SNX19	1.302	2.1955	0.6694	1	NC	No	No	1	SNX19_exon_chr11:130748449	1	1	0	NA	2	NA	NA	NA
TPP1	0.6216	0.9889	0.6686	1	NC	No	No	1	TPP1_exon_chr11:6635917	1	1	0	NA	1	NA	NA	NA
LOC101927402	1.6633	2.6186	0.6686	1	NC	No	No	1	LOC101927402_exon_chr2:64751289	1	1	0	NA	1	NA	NA	NA
IFT88	28.9357	45.1565	0.6676	0.4898	NC	No	No	6	IFT88_exon_chr13:21141808_x000D_ IFT88_exon_chr13:21166473_x000D_ IFT88_exon_chr13:21265192_x000D_ IFT88_intron_chr13:21179244_x000D_ IFT88_intron_chr13:21215537_x000D_ IFT88_intron_chr13:21217744	0.2116_x000D_ 0.1455_x000D_ 0.4011_x000D_ 0.0787_x000D_ 0.1523_x000D_ 0.0108	0.04_x000D_ 0.2754_x000D_ 0.464_x000D_ 0.0606_x000D_ 0.1315_x000D_ 0.0286	-0.1716_x000D_ 0.1299_x000D_ 0.0629_x000D_ -0.0181_x000D_ -0.0209_x000D_ 0.0178	NA_x000D_ NA_x000D_ NA_x000D_ NA_x000D_ NA_x000D_ NA	1_x000D_ 1_x000D_ 1_x000D_ 2_x000D_ 1_x000D_ 1	NA_x000D_ NA_x000D_ NA_x000D_ NA_x000D_ NA_x000D_ NA	NA_x000D_ NA_x000D_ NA_x000D_ NA_x000D_ NA_x000D_ NA	NA_x000D_ NA_x000D_ NA_x000D_ -0.3319_x000D_ NA_x000D_ NA
RAB31	73.2889	116.103	0.6676	0.0359	UP	No	No	2	RAB31_exon_chr18:9859224_x000D_ RAB31_intron_chr18:9792232	1.0_x000D_ 0.0	0.9889_x000D_ 0.0111	-0.0111_x000D_ 0.0111	NA_x000D_ NA	3_x000D_ 1	0.7606_x000D_ NA	0.7955_x000D_ NA	0.0349_x000D_ NA
LOC101928100	161.582	256.718	0.6671	0.0104	UP	No	No	2	LOC101928100_exon_chr12:10532300_x000D_ LOC101928100_intron_chr12:10532435	0.0484_x000D_ 0.9516	0.0221_x000D_ 0.9779	-0.0264_x000D_ 0.0264	NA_x000D_ NA	1_x000D_ 1	NA_x000D_ NA	NA_x000D_ NA	NA_x000D_ NA
CD109	7.6034	12.1088	0.6666	1	NC	No	No	1	CD109_exon_chr6:74533181	1	1	0	NA	1	NA	NA	NA
LOC102723385	13.5698	21.0663	0.6664	0.9061	NC	No	No	1	LOC102723385_exon_chr16:19074217	1	1	0	NA	1	NA	NA	NA
SLC4A8	2.907	4.7401	0.6653	1	NC	No	No	2	SLC4A8_exon_chr12:51868125_x000D_ SLC4A8_exon_chr12:51901209	0.8819_x000D_ 0.1181	0.1521_x000D_ 0.8479	-0.7298_x000D_ 0.7298	NA_x000D_ NA	1_x000D_ 1	NA_x000D_ NA	NA_x000D_ NA	NA_x000D_ NA
THAP10	12.9048	20.1657	0.6652	0.9196	NC	No	No	1	THAP10_exon_chr15:71174989	1	1	0	NA	2	NA	NA	-0.1336
HTR7	13.0569	20.5813	0.665	0.8221	NC	No	No	2	HTR7_exon_chr10:92502285_x000D_ HTR7_intron_chr10:92616889	0.0263_x000D_ 0.9737	0.1346_x000D_ 0.8654	0.1083_x000D_ -0.1083	NA_x000D_ NA	2_x000D_ 1	NA_x000D_ NA	NA_x000D_ NA	-0.0034_x000D_ NA
DPYSL3	2.4361	3.7566	0.6648	1	NC	No	No	1	DPYSL3_exon_chr5:146773686	1	1	0	NA	2	NA	NA	0.1282
SCAND2P	30.8261	48.5237	0.6644	0.3265	NC	No	No	2	SCAND2P_exon_chr15:85182738_x000D_ SCAND2P_intron_chr15:85177612	0.3088_x000D_ 0.6912	0.296_x000D_ 0.704	-0.0128_x000D_ 0.0128	NA_x000D_ NA	2_x000D_ 3	NA_x000D_ NA	NA_x000D_ NA	0.2308_x000D_ -0.1532
PDE9A	50.1061	79.4782	0.6643	0.1587	NC	No	No	2	PDE9A_exon_chr21:44195389_x000D_ PDE9A_intron_chr21:44119121	0.7951_x000D_ 0.2049	0.815_x000D_ 0.185	0.0199_x000D_ -0.0199	NA_x000D_ NA	1_x000D_ 2	NA_x000D_ 0.8105	NA_x000D_ 0.7868	NA_x000D_ -0.0238
HSF2BP	15.6614	24.6827	0.6641	0.8081	NC	No	No	5	HSF2BP_exon_chr21:44949842_x000D_ HSF2BP_exon_chr21:45076618_x000D_ HSF2BP_intron_chr21:45050202_x000D_ HSF2BP_intron_chr21:45064169_x000D_ HSF2BP_intron_chr21:45076467	0.4446_x000D_ 0.384_x000D_ 0.0398_x000D_ 0.0918_x000D_ 0.0398	0.4612_x000D_ 0.2359_x000D_ 0.1713_x000D_ 0.0439_x000D_ 0.0877	0.0166_x000D_ -0.148_x000D_ 0.1314_x000D_ -0.0479_x000D_ 0.0479	NA_x000D_ NA_x000D_ NA_x000D_ NA_x000D_ NA	1_x000D_ 1_x000D_ 1_x000D_ 1_x000D_ 1	NA_x000D_ NA_x000D_ NA_x000D_ NA_x000D_ NA	NA_x000D_ NA_x000D_ NA_x000D_ NA_x000D_ NA	NA_x000D_ NA_x000D_ NA_x000D_ NA_x000D_ NA
KIF21B	8.2675	13.006	0.664	1	NC	No	No	1	KIF21B_exon_chr1:200943322	1	1	0	NA	1	NA	NA	NA
CACNA2D1	27.7496	43.7101	0.6636	0.3062	NC	No	No	7	CACNA2D1_exon_chr7:81579824_x000D_ CACNA2D1_intron_chr7:81630974_x000D_ CACNA2D1_intron_chr7:81679405_x000D_ CACNA2D1_intron_chr7:81714084_x000D_ CACNA2D1_intron_chr7:81964450_x000D_ CACNA2D1_intron_chr7:81978883_x000D_ CACNA2D1_intron_chr7:82072680	0.6249_x000D_ 0.1903_x000D_ 0.0217_x000D_ 0.0525_x000D_ 0.0206_x000D_ 0.0899_x000D_ 0.0	0.5792_x000D_ 0.1525_x000D_ 0.0284_x000D_ 0.0083_x000D_ 0.1158_x000D_ 0.0_x000D_ 0.1159	-0.0457_x000D_ -0.0379_x000D_ 0.0066_x000D_ -0.0442_x000D_ 0.0952_x000D_ -0.0899_x000D_ 0.1159	NA_x000D_ NA_x000D_ NA_x000D_ NA_x000D_ NA_x000D_ NA_x000D_ NA	2_x000D_ 1_x000D_ 1_x000D_ 2_x000D_ 1_x000D_ 1_x000D_ 1	0.9541_x000D_ NA_x000D_ NA_x000D_ NA_x000D_ NA_x000D_ NA_x000D_ NA	0.8977_x000D_ NA_x000D_ NA_x000D_ NA_x000D_ NA_x000D_ NA_x000D_ NA	-0.0564_x000D_ NA_x000D_ NA_x000D_ 0.2143_x000D_ NA_x000D_ NA_x000D_ NA
ZBTB49	8.5946	13.7718	0.6633	1	NC	No	No	1	ZBTB49_exon_chr4:4322366	1	1	0	NA	1	NA	NA	NA
WDR35	53.544	85.0831	0.663	0.1336	NC	No	Yes	3	WDR35_exon_chr2:20113469_x000D_ WDR35_intron_chr2:20135231_x000D_ WDR35_intron_chr2:20178511	0.958_x000D_ 0.0128_x000D_ 0.0291	0.9601_x000D_ 0.0151_x000D_ 0.0248	0.0021_x000D_ 0.0023_x000D_ -0.0044	NA_x000D_ NA_x000D_ NA	2_x000D_ 2_x000D_ 1	0.7973_x000D_ NA_x000D_ NA	0.9074_x000D_ NA_x000D_ NA	0.11_x000D_ NA_x000D_ NA
MR1	16.2473	26.182	0.6629	0.831	NC	No	No	2	MR1_exon_chr1:181024360_x000D_ MR1_intron_chr1:181003210	0.8557_x000D_ 0.1443	0.9586_x000D_ 0.0414	0.1029_x000D_ -0.1029	NA_x000D_ NA	6_x000D_ 1	NA_x000D_ NA	NA_x000D_ NA	0.0088_x000D_ NA
SDHD	4.4027	6.9135	0.6628	1	NC	No	No	1	SDHD_exon_chr11:111965528	1	1	0	NA	1	NA	NA	NA
REP15	6.3764	10.2293	0.6623	1	NC	No	No	1	REP15_exon_chr12:27849379	1	1	0	NA	1	NA	NA	NA
EIF4E3	148.287	235.591	0.6622	0.0044	UP	No	No	1	EIF4E3_exon_chr3:71733879	1	1	0	NA	8	0.3708	0.3947	0.0238
MAGED2	769.14	1215.74	0.6621	0	UP	No	No	1	MAGED2_exon_chrX:54842313	1	1	0	NA	1	NA	NA	NA
CCDC113	44.3277	69.3494	0.6619	0.28	NC	No	No	2	CCDC113_exon_chr16:58313594_x000D_ CCDC113_intron_chr16:58301490	0.8988_x000D_ 0.1012	0.9195_x000D_ 0.0805	0.0207_x000D_ -0.0207	NA_x000D_ NA	1_x000D_ 1	NA_x000D_ NA	NA_x000D_ NA	NA_x000D_ NA
BEST1	2.9907	4.6538	0.6608	1	NC	No	No	1	BEST1_exon_chr11:61729726	1	1	0	NA	1	NA	NA	NA
ATP1A1-AS1	13.7707	21.5954	0.6607	0.6961	NC	No	No	2	ATP1A1-AS1_exon_chr1:116948770_x000D_ ATP1A1-AS1_intron_chr1:116947085	0.7128_x000D_ 0.2872	0.8082_x000D_ 0.1918	0.0954_x000D_ -0.0954	NA_x000D_ NA	1_x000D_ 1	NA_x000D_ NA	NA_x000D_ NA	NA_x000D_ NA
RAPGEF2	39.8983	63.6466	0.6602	0.2421	NC	No	No	3	RAPGEF2_exon_chr4:160251009_x000D_ RAPGEF2_exon_chr4:160279265_x000D_ RAPGEF2_intron_chr4:160114408	0.2411_x000D_ 0.6733_x000D_ 0.0856	0.1235_x000D_ 0.6505_x000D_ 0.226	-0.1176_x000D_ -0.0228_x000D_ 0.1404	NA_x000D_ NA_x000D_ NA	1_x000D_ 1_x000D_ 1	NA_x000D_ NA_x000D_ NA	NA_x000D_ NA_x000D_ NA	NA_x000D_ NA_x000D_ NA
CHFR	25.4652	40.3802	0.6601	0.3613	NC	No	No	1	CHFR_exon_chr12:133418182	1	1	0	NA	2	0.9489	0.9253	-0.0236
HLF	4.3269	6.9797	0.66	1	NC	No	No	1	HLF_exon_chr17:53398024	1	1	0	NA	2	NA	NA	0.3228
MTRNR2L4	550.296	870.299	0.6586	0.0028	UP	No	No	1	MTRNR2L4_exon_chr16:3422668	1	1	0	NA	2	0.9863	0.9996	0.0133
GAB1	21.0212	33.3188	0.6585	0.6706	NC	No	No	1	GAB1_exon_chr4:144390183	1	1	0	NA	5	0.5683	0.5503	-0.018
CITED2	99.9207	156.999	0.6584	0.0291	UP	No	No	1	CITED2_exon_chr6:139695089	1	1	0	NA	3	0.6094	0.6209	0.0115
LYSMD2	11.0562	17.5505	0.658	1	NC	No	No	1	LYSMD2_exon_chr15:52015846	1	1	0	NA	1	NA	NA	NA
SFR1	2.9574	4.5853	0.6579	1	NC	No	No	1	SFR1_exon_chr10:105885270	1	1	0	NA	2	NA	NA	-0.3576
GSTO2	5.5119	8.4857	0.6575	1	NC	No	No	1	GSTO2_exon_chr10:106058885	1	1	0	NA	1	NA	NA	NA
KLF15	31.1702	48.9156	0.6575	0.4793	NC	No	No	1	KLF15_exon_chr3:126062738	1	1	0	NA	1	NA	NA	NA
SYNJ2	65.0543	102.811	0.6574	0.0918	UP	No	No	1	SYNJ2_exon_chr6:158516649	1	1	0	NA	4	0.9736	0.9929	0.0193
ZNF480	47.9467	76.3951	0.6568	0.3037	NC	No	No	1	ZNF480_exon_chr19:52824831	1	1	0	NA	1	NA	NA	NA
NEDD4	39.4658	61.4234	0.6567	0.313	NC	No	No	4	NEDD4_exon_chr15:56122197_x000D_ NEDD4_intron_chr15:56140718_x000D_ NEDD4_intron_chr15:56207481_x000D_ NEDD4_intron_chr15:56285708	0.5459_x000D_ 0.3322_x000D_ 0.1045_x000D_ 0.0174	0.6268_x000D_ 0.369_x000D_ 0.0_x000D_ 0.0042	0.0809_x000D_ 0.0368_x000D_ -0.1045_x000D_ -0.0132	NA_x000D_ NA_x000D_ NA_x000D_ NA	3_x000D_ 1_x000D_ 1_x000D_ 1	0.9425_x000D_ NA_x000D_ NA_x000D_ NA	0.8976_x000D_ NA_x000D_ NA_x000D_ NA	-0.0449_x000D_ NA_x000D_ NA_x000D_ NA
FRMPD1	1.9157	2.9235	0.6567	1	NC	No	No	2	FRMPD1_exon_chr9:37744385_x000D_ FRMPD1_intron_chr9:37740881	1.0_x000D_ 0.0	0.3747_x000D_ 0.6253	-0.6253_x000D_ 0.6253	NA_x000D_ NA	1_x000D_ 1	NA_x000D_ NA	NA_x000D_ NA	NA_x000D_ NA
GMDS	158.832	250.003	0.6558	0.0357	UP	No	No	5	GMDS_exon_chr6:1624466_x000D_ GMDS_intron_chr6:1726649_x000D_ GMDS_intron_chr6:1742701_x000D_ GMDS_intron_chr6:1930336_x000D_ GMDS_intron_chr6:2116004	0.9153_x000D_ 0.031_x000D_ 0.0301_x000D_ 0.0079_x000D_ 0.0157	0.9211_x000D_ 0.036_x000D_ 0.0208_x000D_ 0.022_x000D_ 0.0	0.0058_x000D_ 0.0051_x000D_ -0.0093_x000D_ 0.0142_x000D_ -0.0157	NA_x000D_ NA_x000D_ NA_x000D_ NA_x000D_ NA	1_x000D_ 2_x000D_ 1_x000D_ 1_x000D_ 1	NA_x000D_ NA_x000D_ NA_x000D_ NA_x000D_ NA	NA_x000D_ NA_x000D_ NA_x000D_ NA_x000D_ NA	NA_x000D_ 0.1711_x000D_ NA_x000D_ NA_x000D_ NA
CEBPD	19.4675	30.2281	0.6556	0.6902	NC	No	No	1	CEBPD_exon_chr8:48650726	1	1	0	NA	1	NA	NA	NA
PPARA	6.9068	10.4678	0.6545	1	NC	No	No	2	PPARA_intron_chr22:46547873_x000D_ PPARA_intron_chr22:46615911	0.0_x000D_ 1.0	0.1584_x000D_ 0.8416	0.1584_x000D_ -0.1584	NA_x000D_ NA	2_x000D_ 1	NA_x000D_ NA	NA_x000D_ NA	-0.0973_x000D_ NA
LRRC66	2.4361	3.8318	0.6545	1	NC	No	No	2	LRRC66_exon_chr4:52862331_x000D_ LRRC66_intron_chr4:52886469	0.8724_x000D_ 0.1276	0.0945_x000D_ 0.9055	-0.7779_x000D_ 0.7779	NA_x000D_ NA	1_x000D_ 1	NA_x000D_ NA	NA_x000D_ NA	NA_x000D_ NA
SDHAF4	67.3767	104.799	0.6543	0.1005	NC	Yes	Yes	3	SDHAF4_exon_chr6:71298317_x000D_ SDHAF4_intron_chr6:71276707_x000D_ SDHAF4_intron_chr6:71289269	0.4482_x000D_ 0.3583_x000D_ 0.1935	0.6845_x000D_ 0.1021_x000D_ 0.2134	0.2363_x000D_ -0.2563_x000D_ 0.02	Up_x000D_ NA_x000D_ NA	3_x000D_ 1_x000D_ 2	NA_x000D_ NA_x000D_ 0.0596	NA_x000D_ NA_x000D_ 0.0021	0.1296_x000D_ NA_x000D_ -0.0575
WDR11	55.1714	87.0162	0.6542	0.1721	NC	No	No	1	WDR11_exon_chr10:122668067	1	1	0	NA	1	NA	NA	NA
GUSBP16	30.1028	46.8339	0.6541	0.3554	NC	No	No	4	GUSBP16_intron_chr5:69217071_x000D_ GUSBP16_intron_chr5:69274884_x000D_ GUSBP16_intron_chr5:70092120_x000D_ GUSBP16_intron_chr5:70149956	0.0932_x000D_ 0.5664_x000D_ 0.0932_x000D_ 0.2472	0.1221_x000D_ 0.637_x000D_ 0.1276_x000D_ 0.1133	0.0289_x000D_ 0.0706_x000D_ 0.0344_x000D_ -0.1339	NA_x000D_ NA_x000D_ NA_x000D_ NA	1_x000D_ 3_x000D_ 1_x000D_ 1	NA_x000D_ 0.3946_x000D_ NA_x000D_ NA	NA_x000D_ 0.1999_x000D_ NA_x000D_ NA	NA_x000D_ -0.1948_x000D_ NA_x000D_ NA
HSPB9	1.8149	2.8319	0.6537	1	NC	No	No	1	HSPB9_exon_chr17:40274821	1	1	0	NA	1	NA	NA	NA
NBPF19	162.336	254.641	0.6536	0.0375	UP	No	No	3	NBPF19_exon_chr1:146216051_x000D_ NBPF19_exon_chr1:146228637_x000D_ NBPF19_intron_chr1:148263080	0.3554_x000D_ 0.0905_x000D_ 0.5541	0.3018_x000D_ 0.1515_x000D_ 0.5467	-0.0536_x000D_ 0.061_x000D_ -0.0074	NA_x000D_ NA_x000D_ NA	2_x000D_ 1_x000D_ 1	0.7529_x000D_ NA_x000D_ NA	0.9542_x000D_ NA_x000D_ NA	0.2013_x000D_ NA_x000D_ NA
TSC22D1	144.674	227.401	0.6531	0.0214	UP	No	No	3	TSC22D1_exon_chr13:45009019_x000D_ TSC22D1_exon_chr13:45150701_x000D_ TSC22D1_intron_chr13:45147298	0.9417_x000D_ 0.0262_x000D_ 0.0321	0.9509_x000D_ 0.0253_x000D_ 0.0238	0.0092_x000D_ -0.0008_x000D_ -0.0084	NA_x000D_ NA_x000D_ NA	2_x000D_ 1_x000D_ 1	0.9815_x000D_ NA_x000D_ NA	0.9767_x000D_ NA_x000D_ NA	-0.0049_x000D_ NA_x000D_ NA
DUSP16	50.9986	79.4736	0.6524	0.1563	NC	No	No	1	DUSP16_exon_chr12:12630949	1	1	0	NA	3	0.7781	0.7259	-0.0523
STMN2	1.7308	2.8065	0.6515	1	NC	No	No	1	STMN2_exon_chr8:80577049	1	1	0	NA	1	NA	NA	NA
SNHG6	1879.63	2950.81	0.6505	0	UP	No	No	1	SNHG6_exon_chr8:67834349	1	1	0	NA	1	NA	NA	NA
ALDH6A1	74.974	117.812	0.6496	0.4807	NC	No	No	1	ALDH6A1_exon_chr14:74527449	1	1	0	NA	6	0.8806	0.8558	-0.0248
FLNA	840.679	1318.98	0.6493	0.0001	UP	No	No	1	FLNA_exon_chrX:153577404	1	1	0	NA	1	NA	NA	NA
SSBP2	43.646	68.8398	0.6489	0.1758	NC	No	No	1	SSBP2_exon_chr5:80716352	1	1	0	NA	6	0.1134	0.1062	-0.0072
TSPAN5	32.4386	51.2703	0.6486	0.3356	NC	No	Yes	1	TSPAN5_exon_chr4:99393738	1	1	0	NA	2	0.8223	0.9432	0.1209
SPRR2F	1.3445	2.0363	0.6485	1	NC	No	No	1	SPRR2F_exon_chr1:153085228	1	1	0	NA	1	NA	NA	NA
SNPH	43.4952	68.5448	0.6484	0.2565	NC	No	No	1	SNPH_exon_chr20:1285521	1	1	0	NA	1	NA	NA	NA
TPT1-AS1	48.2237	76.1399	0.6478	0.2418	NC	No	No	3	TPT1-AS1_exon_chr13:45965166_x000D_ TPT1-AS1_intron_chr13:45915522_x000D_ TPT1-AS1_intron_chr13:45918581	0.8839_x000D_ 0.0546_x000D_ 0.0615	0.9406_x000D_ 0.023_x000D_ 0.0364	0.0567_x000D_ -0.0316_x000D_ -0.0251	NA_x000D_ NA_x000D_ NA	1_x000D_ 1_x000D_ 1	NA_x000D_ NA_x000D_ NA	NA_x000D_ NA_x000D_ NA	NA_x000D_ NA_x000D_ NA
ARL4C	36.5113	57.7541	0.6473	0.3225	NC	No	Yes	1	ARL4C_exon_chr2:235405725	1	1	0	NA	5	0.5526	0.8751	0.3226
DENND3	28.8599	44.8374	0.6471	0.3635	NC	No	No	1	DENND3_exon_chr8:142202624	1	1	0	NA	2	0.1212	0.1673	0.0461
RDH5	10.0225	16.0777	0.6454	0.7223	NC	No	No	1	RDH5_exon_chr12:56118105	1	1	0	NA	1	NA	NA	NA
KDM3B	145.278	228.102	0.6452	0.0257	UP	No	No	3	KDM3B_exon_chr5:137721710_x000D_ KDM3B_exon_chr5:137771308_x000D_ KDM3B_intron_chr5:137688676	0.147_x000D_ 0.8423_x000D_ 0.0107	0.0928_x000D_ 0.904_x000D_ 0.0032	-0.0542_x000D_ 0.0617_x000D_ -0.0076	NA_x000D_ NA_x000D_ NA	1_x000D_ 2_x000D_ 1	NA_x000D_ NA_x000D_ NA	NA_x000D_ NA_x000D_ NA	NA_x000D_ 0.4256_x000D_ NA
C8orf37	1.8145	2.8319	0.645	1	NC	No	No	1	C8orf37_exon_chr8:96259998	1	1	0	NA	1	NA	NA	NA
TTC39A	35.2538	54.5638	0.6448	0.3723	NC	No	No	1	TTC39A_exon_chr1:51753952	1	1	0	NA	5	0.561	0.5144	-0.0466
GLT8D2	22.0628	33.9272	0.6445	0.4184	NC	No	No	2	GLT8D2_exon_chr12:104383355_x000D_ GLT8D2_intron_chr12:104408790	0.9548_x000D_ 0.0452	0.936_x000D_ 0.064	-0.0187_x000D_ 0.0187	NA_x000D_ NA	2_x000D_ 1	0.7018_x000D_ NA	0.8396_x000D_ NA	0.1378_x000D_ NA
JAG1	12.5269	19.1458	0.6426	0.943	NC	No	No	1	JAG1_exon_chr20:10620603	1	1	0	NA	2	NA	NA	-0.0134
TRIM38	5.319	8.1211	0.6426	1	NC	No	No	1	TRIM38_exon_chr6:25983391	1	1	0	NA	2	NA	NA	-0.0388
COQ10A	32.4464	50.7689	0.6419	0.4032	NC	No	No	1	COQ10A_exon_chr12:56663933	1	1	0	NA	2	0.9113	0.9455	0.0342
PTP4A3	40.4382	62.6761	0.6414	0.2535	NC	No	No	1	PTP4A3_exon_chr8:142441026	1	1	0	NA	2	0.1084	0.0838	-0.0246
MLLT11	40.4709	63.4797	0.6406	0.277	NC	No	No	1	MLLT11_exon_chr1:151039694	1	1	0	NA	3	0.9845	0.9475	-0.037
VAX1	12.1999	18.946	0.6401	0.9379	NC	No	No	2	VAX1_exon_chr10:118894094_x000D_ VAX1_intron_chr10:118891950	0.4596_x000D_ 0.5404	0.4229_x000D_ 0.5771	-0.0367_x000D_ 0.0367	NA_x000D_ NA	1_x000D_ 2	NA_x000D_ NA	NA_x000D_ NA	NA_x000D_ 0.4532
PRMT3	16.7263	26.1686	0.64	0.8178	NC	No	No	1	PRMT3_exon_chr11:20529849	1	1	0	NA	3	NA	NA	0.0339
ZNF730	16.1402	24.7831	0.6399	0.7253	NC	No	No	1	ZNF730_intron_chr19:23299978	1	1	0	NA	1	NA	NA	NA
OLIG1	10.3679	16.2787	0.6396	0.9306	NC	No	No	1	OLIG1_exon_chr21:34442446	1	1	0	NA	1	NA	NA	NA
ITM2C	213.144	332.277	0.6392	0.0089	UP	No	No	1	ITM2C_exon_chr2:231742722	1	1	0	NA	1	NA	NA	NA
TEAD1	77.4875	120.459	0.6388	0.0563	UP	No	No	1	TEAD1_exon_chr11:12958655	1	1	0	NA	2	0.9004	0.9176	0.0173
LOC729970	26.0627	40.2939	0.6387	0.3057	NC	No	No	2	LOC729970_exon_chr1:95428480_x000D_ LOC729970_intron_chr1:95393958	0.7252_x000D_ 0.2748	0.8682_x000D_ 0.1318	0.1431_x000D_ -0.1431	NA_x000D_ NA	2_x000D_ 1	NA_x000D_ NA	NA_x000D_ NA	-0.2304_x000D_ NA
MINDY4	10.8971	17.2565	0.6387	0.7215	NC	No	No	3	MINDY4_exon_chr7:30931571_x000D_ MINDY4_intron_chr7:30831190_x000D_ MINDY4_intron_chr7:30880464	0.2627_x000D_ 0.1722_x000D_ 0.5651	0.3444_x000D_ 0.1047_x000D_ 0.5509	0.0816_x000D_ -0.0675_x000D_ -0.0141	NA_x000D_ NA_x000D_ NA	2_x000D_ 1_x000D_ 1	NA_x000D_ NA_x000D_ NA	NA_x000D_ NA_x000D_ NA	NA_x000D_ NA_x000D_ NA
GFRA1	22.7423	35.4277	0.6383	0.9264	NC	No	No	1	GFRA1_exon_chr10:117824055	1	1	0	NA	3	0.6898	0.8873	0.1974
MPPED2	11.9474	18.6952	0.6375	0.9575	NC	No	No	2	MPPED2_exon_chr11:30433133_x000D_ MPPED2_intron_chr11:30516842	1.0_x000D_ 0.0	0.9313_x000D_ 0.0687	-0.0687_x000D_ 0.0687	NA_x000D_ NA	2_x000D_ 1	NA_x000D_ NA	NA_x000D_ NA	-0.1877_x000D_ NA
LOC729683	2.882	4.4782	0.6374	1	NC	No	No	1	LOC729683_exon_chr17:61777697	1	1	0	NA	1	NA	NA	NA
ALMS1	42.9744	66.709	0.6369	0.1512	NC	No	No	5	ALMS1_exon_chr2:73675089_x000D_ ALMS1_exon_chr2:73836694_x000D_ ALMS1_intron_chr2:73635875_x000D_ ALMS1_intron_chr2:73762076_x000D_ ALMS1_intron_chr2:73800551	0.1259_x000D_ 0.706_x000D_ 0.1378_x000D_ 0.0303_x000D_ 0.0	0.024_x000D_ 0.7803_x000D_ 0.1709_x000D_ 0.0054_x000D_ 0.0193	-0.1019_x000D_ 0.0743_x000D_ 0.0332_x000D_ -0.0249_x000D_ 0.0193	NA_x000D_ NA_x000D_ NA_x000D_ NA_x000D_ NA	1_x000D_ 1_x000D_ 3_x000D_ 1_x000D_ 1	NA_x000D_ NA_x000D_ 0.4017_x000D_ NA_x000D_ NA	NA_x000D_ NA_x000D_ 0.3816_x000D_ NA_x000D_ NA	NA_x000D_ NA_x000D_ -0.0201_x000D_ NA_x000D_ NA
HABP2	1.5374	2.4209	0.6367	1	NC	No	No	1	HABP2_intron_chr10:115345697	1	1	0	NA	1	NA	NA	NA
SLCO6A1	2.8566	4.5147	0.6361	1	NC	No	No	1	SLCO6A1_exon_chr5:101707827	1	1	0	NA	2	NA	NA	-0.3999
LOC105447645	1.4704	2.3192	0.6358	1	NC	No	No	1	LOC105447645_exon_chr19:49207105	1	1	0	NA	1	NA	NA	NA
HACE1	7.9234	12.1663	0.6354	1	NC	No	No	1	HACE1_exon_chr6:105177639	1	1	0	NA	3	NA	NA	-0.1777
POMZP3	23.9526	36.7337	0.6354	0.8197	NC	No	No	2	POMZP3_exon_chr7:76239532_x000D_ POMZP3_intron_chr7:76255316	0.9392_x000D_ 0.0608	0.9352_x000D_ 0.0648	-0.0041_x000D_ 0.0041	NA_x000D_ NA	1_x000D_ 1	NA_x000D_ NA	NA_x000D_ NA	NA_x000D_ NA
XRRA1	19.0384	29.458	0.6352	0.5086	NC	No	No	1	XRRA1_exon_chr11:74554498	1	1	0	NA	2	0.5048	0.5661	0.0614
ZCCHC9	125.755	195.425	0.635	0.0812	UP	No	No	2	ZCCHC9_exon_chr5:80600559_x000D_ ZCCHC9_exon_chr5:80608362	0.0544_x000D_ 0.9456	0.0123_x000D_ 0.9877	-0.042_x000D_ 0.042	NA_x000D_ NA	1_x000D_ 3	NA_x000D_ 0.2013	NA_x000D_ 0.2136	NA_x000D_ 0.0124
VHL	299.734	465.782	0.6348	0.0075	UP	No	No	1	VHL_exon_chr3:10191470	1	1	0	NA	5	0.9228	0.9182	-0.0046
MAGI2-AS3	45.0226	69.9455	0.6348	0.2215	NC	No	No	2	MAGI2-AS3_exon_chr7:79088851_x000D_ MAGI2-AS3_exon_chr7:79100098	0.599_x000D_ 0.401	0.6154_x000D_ 0.3846	0.0164_x000D_ -0.0164	NA_x000D_ NA	7_x000D_ 1	0.4313_x000D_ NA	0.5256_x000D_ NA	0.0943_x000D_ NA
PAQR5	23.994	37.5516	0.6346	0.78	NC	No	No	2	PAQR5_exon_chr15:69695919_x000D_ PAQR5_intron_chr15:69652470	0.925_x000D_ 0.075	0.9082_x000D_ 0.0918	-0.0168_x000D_ 0.0168	NA_x000D_ NA	1_x000D_ 3	NA_x000D_ 0.7754	NA_x000D_ 0.8072	NA_x000D_ 0.0319
SLC26A3	15.8031	24.676	0.6344	0.8081	NC	No	No	1	SLC26A3_intron_chr7:107412498	1	1	0	NA	1	NA	NA	NA
CRACD	16.7181	26.3943	0.6343	0.827	NC	No	No	1	CRACD_exon_chr4:57193809	1	1	0	NA	2	NA	NA	-0.188
LOC105370203	10.812	17.0997	0.6338	0.7177	NC	No	No	1	LOC105370203_exon_chr13:49810097	1	1	0	NA	1	NA	NA	NA
ARL4D	39.4366	61.2776	0.6338	0.2586	NC	No	No	1	ARL4D_exon_chr17:41477028	1	1	0	NA	2	0.8755	0.9178	0.0423
ESCO2	43.3257	67.5468	0.6336	0.6952	NC	No	No	2	ESCO2_exon_chr8:27633878_x000D_ ESCO2_exon_chr8:27660822	0.1717_x000D_ 0.8283	0.0053_x000D_ 0.9947	-0.1664_x000D_ 0.1664	NA_x000D_ NA	1_x000D_ 2	NA_x000D_ 0.9459	NA_x000D_ 0.9759	NA_x000D_ 0.03
CD9	90.703	140.341	0.6324	0.1077	NC	No	No	1	CD9_exon_chr12:6346928	1	1	0	NA	2	0.8489	0.8657	0.0168
HGSNAT	28.8167	45.1567	0.6324	0.3477	NC	No	No	2	HGSNAT_exon_chr8:43054530_x000D_ HGSNAT_intron_chr8:43002206	0.6747_x000D_ 0.3253	0.6466_x000D_ 0.3534	-0.0281_x000D_ 0.0281	NA_x000D_ NA	1_x000D_ 2	NA_x000D_ 0.7477	NA_x000D_ 0.7061	NA_x000D_ -0.0416
LOC284454	13.0982	20.0961	0.6311	0.9074	NC	No	No	1	LOC284454_exon_chr19:13953732	1	1	0	NA	1	NA	NA	NA
LOC399975	1.7228	2.6186	0.631	1	NC	No	No	1	LOC399975_exon_chr11:129107143	1	1	0	NA	1	NA	NA	NA
CCDC173	7.628	11.9606	0.6309	1	NC	No	No	2	CCDC173_exon_chr2:170510724_x000D_ CCDC173_intron_chr2:170506838	0.4821_x000D_ 0.5179	0.1428_x000D_ 0.8572	-0.3393_x000D_ 0.3393	NA_x000D_ NA	1_x000D_ 1	NA_x000D_ NA	NA_x000D_ NA	NA_x000D_ NA
BACE2	60.417	93.6847	0.6307	0.0649	UP	No	No	2	BACE2_exon_chr21:42647297_x000D_ BACE2_intron_chr21:42540502	0.9957_x000D_ 0.0043	0.9835_x000D_ 0.0165	-0.0122_x000D_ 0.0122	NA_x000D_ NA	4_x000D_ 1	0.1933_x000D_ NA	0.1884_x000D_ NA	-0.005_x000D_ NA
BICRAL	13.0315	20.1369	0.6307	1	NC	No	No	1	BICRAL_exon_chr6:42832396	1	1	0	NA	1	NA	NA	NA
NR2F2-AS1	2.9236	4.5047	0.6306	1	NC	No	No	3	NR2F2-AS1_intron_chr15:96734580_x000D_ NR2F2-AS1_intron_chr15:96809365_x000D_ NR2F2-AS1_intron_chr15:96813076	0.4454_x000D_ 0.448_x000D_ 0.1066	0.2415_x000D_ 0.3449_x000D_ 0.4136	-0.2039_x000D_ -0.103_x000D_ 0.3069	NA_x000D_ NA_x000D_ NA	1_x000D_ 1_x000D_ 1	NA_x000D_ NA_x000D_ NA	NA_x000D_ NA_x000D_ NA	NA_x000D_ NA_x000D_ NA
SOCS1	8.3092	12.7485	0.6305	1	NC	No	No	1	SOCS1_exon_chr16:11349385	1	1	0	NA	1	NA	NA	NA
DHRS12	26.4559	40.7411	0.6293	0.756	NC	No	No	2	DHRS12_exon_chr13:52343429_x000D_ DHRS12_intron_chr13:52365300	0.8683_x000D_ 0.1317	0.9022_x000D_ 0.0978	0.0338_x000D_ -0.0338	NA_x000D_ NA	1_x000D_ 1	NA_x000D_ NA	NA_x000D_ NA	NA_x000D_ NA
BCAT1	481.582	745.4	0.6292	0.0005	UP	No	No	2	BCAT1_exon_chr12:24970983_x000D_ BCAT1_intron_chr12:25101860	0.7759_x000D_ 0.2153	0.8547_x000D_ 0.1453	0.0788_x000D_ -0.07	NA_x000D_ NA	7_x000D_ 4	0.7952_x000D_ 0.9208	0.7859_x000D_ 0.915	-0.0092_x000D_ -0.0058
TTLL11	11.7699	18.3016	0.629	0.9321	NC	No	No	2	TTLL11_intron_chr9:124750939_x000D_ TTLL11_intron_chr9:124794001	0.7824_x000D_ 0.2176	0.8672_x000D_ 0.1328	0.0847_x000D_ -0.0847	NA_x000D_ NA	1_x000D_ 1	NA_x000D_ NA	NA_x000D_ NA	NA_x000D_ NA
AMHR2	4.6215	6.7487	0.6288	1	NC	No	No	1	AMHR2_exon_chr12:53824960	1	1	0	NA	1	NA	NA	NA
PRXL2C	21.7941	33.4919	0.6288	0.9712	NC	No	No	1	PRXL2C_exon_chr9:99404168	1	1	0	NA	1	NA	NA	NA
C11orf1	336.015	519.406	0.628	0.0003	UP	No	No	1	C11orf1_exon_chr11:111754494	1	1	0	NA	1	NA	NA	NA
WDR27	68.1366	105.315	0.6273	0.0718	UP	No	No	9	WDR27_exon_chr6:169857729_x000D_ WDR27_exon_chr6:170058142_x000D_ WDR27_intron_chr6:169972514_x000D_ WDR27_intron_chr6:170033042_x000D_ WDR27_intron_chr6:170047868_x000D_ WDR27_intron_chr6:170057604_x000D_ WDR27_intron_chr6:170067231_x000D_ WDR27_intron_chr6:170070664_x000D_ WDR27_intron_chr6:170101646	0.1351_x000D_ 0.2824_x000D_ 0.0344_x000D_ 0.0293_x000D_ 0.0878_x000D_ 0.016_x000D_ 0.2161_x000D_ 0.1196_x000D_ 0.0793	0.2086_x000D_ 0.3082_x000D_ 0.0274_x000D_ 0.0152_x000D_ 0.0371_x000D_ 0.0376_x000D_ 0.2462_x000D_ 0.0674_x000D_ 0.0523	0.0736_x000D_ 0.0258_x000D_ -0.007_x000D_ -0.0141_x000D_ -0.0507_x000D_ 0.0216_x000D_ 0.0301_x000D_ -0.0521_x000D_ -0.027	NA_x000D_ NA_x000D_ NA_x000D_ NA_x000D_ NA_x000D_ NA_x000D_ NA_x000D_ NA_x000D_ NA	1_x000D_ 1_x000D_ 1_x000D_ 1_x000D_ 2_x000D_ 1_x000D_ 2_x000D_ 1_x000D_ 1	NA_x000D_ NA_x000D_ NA_x000D_ NA_x000D_ NA_x000D_ NA_x000D_ NA_x000D_ NA_x000D_ NA	NA_x000D_ NA_x000D_ NA_x000D_ NA_x000D_ NA_x000D_ NA_x000D_ NA_x000D_ NA_x000D_ NA	NA_x000D_ NA_x000D_ NA_x000D_ NA_x000D_ 0.2388_x000D_ NA_x000D_ 0.0317_x000D_ NA_x000D_ NA
PINCR	2.8311	4.3224	0.6272	1	NC	No	No	1	PINCR_intron_chrX:43056624	1	1	0	NA	1	NA	NA	NA
SOCS4	56.063	86.7114	0.627	0.1159	NC	No	No	2	SOCS4_exon_chr14:55509669_x000D_ SOCS4_intron_chr14:55498709	0.9883_x000D_ 0.0117	0.968_x000D_ 0.032	-0.0204_x000D_ 0.0204	NA_x000D_ NA	1_x000D_ 7	NA_x000D_ 0.9405	NA_x000D_ 0.8637	NA_x000D_ -0.0768
FNDC5	16.1823	24.9499	0.6267	0.9078	NC	No	No	1	FNDC5_exon_chr1:33330398	1	1	0	NA	1	NA	NA	NA
STRIP2	19.1304	29.5887	0.6266	0.9017	NC	No	No	2	STRIP2_exon_chr7:129122682_x000D_ STRIP2_exon_chr7:129125419	0.5905_x000D_ 0.4095	0.5355_x000D_ 0.4645	-0.055_x000D_ 0.055	NA_x000D_ NA	1_x000D_ 2	NA_x000D_ NA	NA_x000D_ NA	NA_x000D_ 0.1014
NRIP3	18.2583	27.6548	0.6265	0.6096	NC	No	No	1	NRIP3_exon_chr11:9005107	1	1	0	NA	1	NA	NA	NA
IMPACT	101.01	155.883	0.6265	0.0949	UP	No	No	2	IMPACT_exon_chr18:22030742_x000D_ IMPACT_intron_chr18:22018004	0.9043_x000D_ 0.0957	0.916_x000D_ 0.084	0.0117_x000D_ -0.0117	NA_x000D_ NA	1_x000D_ 5	NA_x000D_ 0.7978	NA_x000D_ 0.7981	NA_x000D_ 0.0002
EPOR	38.8079	59.5316	0.6265	0.1858	NC	No	No	1	EPOR_exon_chr19:11489271	1	1	0	NA	4	0.3608	0.3347	-0.0261
TTPAL	64.9218	99.3493	0.6264	0.0889	UP	No	No	1	TTPAL_exon_chr20:43117903	1	1	0	NA	5	0.9125	0.8722	-0.0403
PLXNA3	12.6936	19.7403	0.6261	0.9609	NC	No	No	1	PLXNA3_exon_chrX:153700932	1	1	0	NA	4	NA	NA	-0.0409
GPR27	57.0788	88.4143	0.6242	0.1664	NC	No	No	1	GPR27_exon_chr3:71803005	1	1	0	NA	2	0.6252	0.6518	0.0266
NIT2	151.259	232.433	0.6239	0.0359	UP	No	No	1	NIT2_exon_chr3:100074020	1	1	0	NA	3	0.0308	0.0739	0.0432
B3GLCT	15.6689	24.591	0.6234	0.815	NC	No	No	1	B3GLCT_exon_chr13:31903637	1	1	0	NA	3	0.535	0.5019	-0.0331
TJP3	4.7215	7.3356	0.6234	1	NC	No	No	1	TJP3_exon_chr19:3750579	1	1	0	NA	1	NA	NA	NA
UGDH-AS1	11.3929	17.4244	0.6233	0.6298	NC	No	No	1	UGDH-AS1_intron_chr4:39533750	1	1	0	NA	2	NA	NA	-0.1346
COX10	97.2043	149.234	0.6231	0.1548	NC	No	No	2	COX10_exon_chr17:14110126_x000D_ COX10_intron_chr17:14095538	0.9812_x000D_ 0.0188	1.0_x000D_ 0.0	0.0188_x000D_ -0.0188	NA_x000D_ NA	3_x000D_ 1	0.8614_x000D_ NA	0.8537_x000D_ NA	-0.0078_x000D_ NA
CPNE2	18.5755	28.9192	0.6229	0.5833	NC	No	No	1	CPNE2_exon_chr16:57181462	1	1	0	NA	1	NA	NA	NA
RUNDC3B	17.4834	26.6361	0.6227	0.8044	NC	No	No	1	RUNDC3B_exon_chr7:87459199	1	1	0	NA	1	NA	NA	NA
KCNH7	2.2099	3.3987	0.6225	1	NC	No	No	1	KCNH7_intron_chr2:163241197	1	1	0	NA	1	NA	NA	NA
FAM157A	21.1462	32.7828	0.6225	0.6656	NC	No	No	1	FAM157A_exon_chr3:197945345	1	1	0	NA	3	0.1866	0.1845	-0.002
LARGE2	39.4725	60.5302	0.6223	0.3188	NC	No	No	1	LARGE2_exon_chr11:45950180	1	1	0	NA	1	NA	NA	NA
PLGRKT	30.0287	45.8958	0.6215	0.398	NC	No	No	1	PLGRKT_exon_chr9:5358360	1	1	0	NA	2	0.8807	0.8296	-0.0511
ZNF324	19.9287	30.4813	0.6211	0.7007	NC	No	No	1	ZNF324_exon_chr19:58982097	1	1	0	NA	2	0.1587	0.0578	-0.1009
GOLGA6L10	1.5037	2.3413	0.6205	1	NC	No	No	1	GOLGA6L10_intron_chr15:83013647	1	1	0	NA	1	NA	NA	NA
PLEKHM1P1	1.907	2.9921	0.6197	1	NC	No	No	1	PLEKHM1P1_exon_chr17:62781485	1	1	0	NA	1	NA	NA	NA
ZBTB45	31.0683	47.9807	0.6192	0.2948	NC	No	No	1	ZBTB45_exon_chr19:59025677	1	1	0	NA	1	NA	NA	NA
IARS1	1404.65	2158.46	0.6192	0.0026	UP	No	No	1	IARS1_exon_chr9:94973171	1	1	0	NA	2	0.2317	0.2301	-0.0015
MLPH	7.0655	10.8911	0.6191	1	NC	No	No	1	MLPH_intron_chr2:238428672	1	1	0	NA	1	NA	NA	NA
NPL	15.8956	24.2748	0.6182	0.9393	NC	No	No	1	NPL_exon_chr1:182797858	1	1	0	NA	4	0.5951	0.4913	-0.1038
DCHS1	7.8563	12.0171	0.6182	1	NC	No	No	2	DCHS1_exon_chr11:6645621_x000D_ DCHS1_intron_chr11:6661047	0.9563_x000D_ 0.0437	0.8589_x000D_ 0.1411	-0.0974_x000D_ 0.0974	NA_x000D_ NA	1_x000D_ 1	NA_x000D_ NA	NA_x000D_ NA	NA_x000D_ NA
FRMD4B	20.1966	30.9218	0.6182	0.7613	NC	No	No	2	FRMD4B_exon_chr3:69221132_x000D_ FRMD4B_exon_chr3:69244515	0.6458_x000D_ 0.3542	0.5721_x000D_ 0.4279	-0.0737_x000D_ 0.0737	NA_x000D_ NA	3_x000D_ 1	NA_x000D_ NA	NA_x000D_ NA	0.2378_x000D_ NA
HOOK2	102.802	157.728	0.618	0.1266	NC	No	No	2	HOOK2_exon_chr19:12874245_x000D_ HOOK2_intron_chr19:12880694	0.9879_x000D_ 0.0121	0.9886_x000D_ 0.0114	0.0007_x000D_ -0.0007	NA_x000D_ NA	2_x000D_ 1	0.9871_x000D_ NA	1.0_x000D_ NA	0.0129_x000D_ NA
PLTP	120.108	184.095	0.6179	0.0135	UP	No	No	1	PLTP_exon_chr20:44527702	1	1	0	NA	3	0.62	0.6073	-0.0127
EIF2AK4	39.4187	60.6034	0.6177	0.2674	NC	No	No	3	EIF2AK4_exon_chr15:40327227_x000D_ EIF2AK4_intron_chr15:40269045_x000D_ EIF2AK4_intron_chr15:40270348	0.7009_x000D_ 0.2912_x000D_ 0.0079	0.7146_x000D_ 0.2515_x000D_ 0.034	0.0137_x000D_ -0.0398_x000D_ 0.0261	NA_x000D_ NA_x000D_ NA	1_x000D_ 1_x000D_ 2	NA_x000D_ NA_x000D_ 0.1853	NA_x000D_ NA_x000D_ 0.2139	NA_x000D_ NA_x000D_ 0.0286
PLCG2	15.0648	23.0253	0.6168	0.8241	NC	No	No	2	PLCG2_exon_chr16:81991560_x000D_ PLCG2_intron_chr16:81939112	0.8736_x000D_ 0.1264	0.9374_x000D_ 0.0626	0.0638_x000D_ -0.0638	NA_x000D_ NA	1_x000D_ 2	NA_x000D_ NA	NA_x000D_ NA	NA_x000D_ -0.2565
RAB3B	19.8545	30.1863	0.6164	0.5489	NC	No	No	1	RAB3B_exon_chr1:52385786	1	1	0	NA	4	0.5311	0.9399	0.4088
FRRS1	14.5264	21.8275	0.6164	0.616	NC	No	No	2	FRRS1_exon_chr1:100174676_x000D_ FRRS1_intron_chr1:100185089	0.9528_x000D_ 0.0472	0.948_x000D_ 0.052	-0.0048_x000D_ 0.0048	NA_x000D_ NA	1_x000D_ 1	NA_x000D_ NA	NA_x000D_ NA	NA_x000D_ NA
FAM66C	5.1835	8.0151	0.6163	1	NC	No	No	2	FAM66C_exon_chr12:8352303_x000D_ FAM66C_intron_chr12:8333348	0.4807_x000D_ 0.5193	0.263_x000D_ 0.737	-0.2177_x000D_ 0.2177	NA_x000D_ NA	1_x000D_ 1	NA_x000D_ NA	NA_x000D_ NA	NA_x000D_ NA
MTRR	58.8608	89.7595	0.6163	0.1207	NC	No	No	1	MTRR_exon_chr5:7900026	1	1	0	NA	2	0.5718	0.5713	-0.0005
SDK1	36.5576	55.4764	0.6158	0.3435	NC	No	No	6	SDK1_exon_chr7:4304755_x000D_ SDK1_intron_chr7:3861215_x000D_ SDK1_intron_chr7:3991552_x000D_ SDK1_intron_chr7:4009056_x000D_ SDK1_intron_chr7:4201488_x000D_ SDK1_intron_chr7:4218218	0.8371_x000D_ 0.0721_x000D_ 0.0085_x000D_ 0.0188_x000D_ 0.0071_x000D_ 0.0564	0.9005_x000D_ 0.0177_x000D_ 0.013_x000D_ 0.0325_x000D_ 0.0363_x000D_ 0.0	0.0634_x000D_ -0.0544_x000D_ 0.0045_x000D_ 0.0137_x000D_ 0.0292_x000D_ -0.0564	NA_x000D_ NA_x000D_ NA_x000D_ NA_x000D_ NA_x000D_ NA	2_x000D_ 1_x000D_ 2_x000D_ 1_x000D_ 1_x000D_ 1	NA_x000D_ NA_x000D_ 0.3695_x000D_ NA_x000D_ NA_x000D_ NA	NA_x000D_ NA_x000D_ 0.3239_x000D_ NA_x000D_ NA_x000D_ NA	NA_x000D_ NA_x000D_ -0.0455_x000D_ NA_x000D_ NA_x000D_ NA
MMP24-AS1-EDEM2	11.4432	17.4622	0.6152	1	NC	No	No	2	MMP24-AS1-EDEM2_intron_chr20:33805614_x000D_ MMP24-AS1-EDEM2_intron_chr20:33859807	0.8328_x000D_ 0.1672	0.903_x000D_ 0.097	0.0702_x000D_ -0.0702	NA_x000D_ NA	1_x000D_ 1	NA_x000D_ NA	NA_x000D_ NA	NA_x000D_ NA
MTARC2	38.7476	60.197	0.6151	0.2886	NC	No	No	2	MTARC2_exon_chr1:220957260_x000D_ MTARC2_intron_chr1:220928462	0.6014_x000D_ 0.3986	0.6857_x000D_ 0.3143	0.0843_x000D_ -0.0843	NA_x000D_ NA	2_x000D_ 2	NA_x000D_ 0.7437	NA_x000D_ 0.6362	0.0244_x000D_ -0.1076
MYO5B	30.6732	46.9853	0.615	0.4469	NC	No	No	1	MYO5B_exon_chr18:47352993	1	1	0	NA	2	0.0072	0.1088	0.1015
ISM1	5.5785	8.5278	0.6146	1	NC	No	No	2	ISM1_exon_chr20:13279588_x000D_ ISM1_intron_chr20:13251390	1.0_x000D_ 0.0	0.7891_x000D_ 0.2109	-0.2109_x000D_ 0.2109	NA_x000D_ NA	1_x000D_ 1	NA_x000D_ NA	NA_x000D_ NA	NA_x000D_ NA
MAST4	17.0639	25.8559	0.6146	0.9035	NC	No	No	3	MAST4_exon_chr5:66282271_x000D_ MAST4_exon_chr5:66458974_x000D_ MAST4_intron_chr5:66212846	0.2367_x000D_ 0.6194_x000D_ 0.1439	0.2933_x000D_ 0.6068_x000D_ 0.0998	0.0567_x000D_ -0.0126_x000D_ -0.0441	NA_x000D_ NA_x000D_ NA	1_x000D_ 1_x000D_ 2	NA_x000D_ NA_x000D_ NA	NA_x000D_ NA_x000D_ NA	NA_x000D_ NA_x000D_ -0.0554
RAB28	71.7903	110.306	0.6144	0.1373	NC	No	No	2	RAB28_exon_chr4:13370274_x000D_ RAB28_intron_chr4:13378168	0.9288_x000D_ 0.0712	0.9813_x000D_ 0.0187	0.0524_x000D_ -0.0524	NA_x000D_ NA	1_x000D_ 1	NA_x000D_ NA	NA_x000D_ NA	NA_x000D_ NA
C1QTNF4	4.3181	6.6296	0.6143	1	NC	No	No	1	C1QTNF4_exon_chr11:47612367	1	1	0	NA	1	NA	NA	NA
PXN	69.0694	105.857	0.6141	0.1889	NC	No	No	1	PXN_exon_chr12:120650383	1	1	0	NA	1	NA	NA	NA
HPN	1.5541	2.4209	0.6141	1	NC	No	No	1	HPN_exon_chr19:35530700	1	1	0	NA	1	NA	NA	NA
ASNSD1	65.354	100.898	0.6138	0.2214	NC	No	No	1	ASNSD1_exon_chr2:190535166	1	1	0	NA	1	NA	NA	NA
ATRNL1	26.9846	41.0484	0.6135	0.7182	NC	No	No	3	ATRNL1_exon_chr10:116930794_x000D_ ATRNL1_exon_chr10:117704168_x000D_ ATRNL1_intron_chr10:117309046	0.834_x000D_ 0.1109_x000D_ 0.0551	0.9409_x000D_ 0.0528_x000D_ 0.0063	0.1069_x000D_ -0.0581_x000D_ -0.0488	NA_x000D_ NA_x000D_ NA	1_x000D_ 1_x000D_ 1	NA_x000D_ NA_x000D_ NA	NA_x000D_ NA_x000D_ NA	NA_x000D_ NA_x000D_ NA
SYT3	14.6685	22.6872	0.6135	0.8497	NC	No	No	1	SYT3_exon_chr19:51125738	1	1	0	NA	1	NA	NA	NA
CFAP221	2.5791	4.0706	0.6134	1	NC	No	No	2	CFAP221_exon_chr2:120388342_x000D_ CFAP221_intron_chr2:120344798	0.2018_x000D_ 0.7982	0.6752_x000D_ 0.3248	0.4734_x000D_ -0.4734	NA_x000D_ NA	1_x000D_ 1	NA_x000D_ NA	NA_x000D_ NA	NA_x000D_ NA
DNAJC4	51.3257	78.6334	0.6125	0.2498	NC	No	No	2	DNAJC4_exon_chr11:64001365_x000D_ DNAJC4_intron_chr11:64000337	0.9939_x000D_ 0.0061	0.9875_x000D_ 0.0125	-0.0064_x000D_ 0.0064	NA_x000D_ NA	1_x000D_ 1	NA_x000D_ NA	NA_x000D_ NA	NA_x000D_ NA
OBSCN	21.8445	32.8608	0.6122	0.7644	NC	No	No	10	OBSCN_exon_chr1:228547297_x000D_ OBSCN_exon_chr1:228566318_x000D_ OBSCN_intron_chr1:228404989_x000D_ OBSCN_intron_chr1:228452092_x000D_ OBSCN_intron_chr1:228476025_x000D_ OBSCN_intron_chr1:228481317_x000D_ OBSCN_intron_chr1:228482744_x000D_ OBSCN_intron_chr1:228487223_x000D_ OBSCN_intron_chr1:228491639_x000D_ OBSCN_intron_chr1:228492267	0.2353_x000D_ 0.1071_x000D_ 0.1935_x000D_ 0.0571_x000D_ 0.1776_x000D_ 0.1074_x000D_ 0.0119_x000D_ 0.0314_x000D_ 0.0786_x000D_ 0.0	0.2117_x000D_ 0.0458_x000D_ 0.2701_x000D_ 0.0189_x000D_ 0.2291_x000D_ 0.0079_x000D_ 0.0506_x000D_ 0.0553_x000D_ 0.0_x000D_ 0.1106	-0.0237_x000D_ -0.0613_x000D_ 0.0766_x000D_ -0.0382_x000D_ 0.0515_x000D_ -0.0995_x000D_ 0.0386_x000D_ 0.0239_x000D_ -0.0786_x000D_ 0.1106	NA_x000D_ NA_x000D_ NA_x000D_ NA_x000D_ NA_x000D_ NA_x000D_ NA_x000D_ NA_x000D_ NA_x000D_ NA	1_x000D_ 1_x000D_ 1_x000D_ 1_x000D_ 1_x000D_ 1_x000D_ 1_x000D_ 1_x000D_ 1_x000D_ 1	NA_x000D_ NA_x000D_ NA_x000D_ NA_x000D_ NA_x000D_ NA_x000D_ NA_x000D_ NA_x000D_ NA_x000D_ NA	NA_x000D_ NA_x000D_ NA_x000D_ NA_x000D_ NA_x000D_ NA_x000D_ NA_x000D_ NA_x000D_ NA_x000D_ NA	NA_x000D_ NA_x000D_ NA_x000D_ NA_x000D_ NA_x000D_ NA_x000D_ NA_x000D_ NA_x000D_ NA_x000D_ NA
RASSF8-AS1	12.3832	19.0487	0.612	0.7149	NC	No	No	1	RASSF8-AS1_exon_chr12:26108174	1	1	0	NA	2	NA	NA	-0.1981
NKPD1	1.6891	2.5015	0.6119	1	NC	No	No	1	NKPD1_exon_chr19:45657033	1	1	0	NA	1	NA	NA	NA
MMP25	5.3594	8.3154	0.6118	1	NC	No	No	1	MMP25_exon_chr16:3108827	1	1	0	NA	1	NA	NA	NA
TMEM123	256.889	392.95	0.6117	0.0062	UP	No	No	1	TMEM123_exon_chr11:102269622	1	1	0	NA	2	0.8532	0.919	0.0657
LOC100129534	7.4863	11.279	0.6113	1	NC	No	No	1	LOC100129534_exon_chr1:2284100	1	1	0	NA	2	NA	NA	0.1798
ANKRD1	4.6119	7.3422	0.6108	1	NC	No	No	1	ANKRD1_exon_chr10:92672733	1	1	0	NA	1	NA	NA	NA
PUS10	18.6833	29.0703	0.6105	0.8399	NC	No	No	3	PUS10_exon_chr2:61169568_x000D_ PUS10_exon_chr2:61180249_x000D_ PUS10_intron_chr2:61238899	0.3725_x000D_ 0.3437_x000D_ 0.2838	0.4309_x000D_ 0.2269_x000D_ 0.3423	0.0583_x000D_ -0.1168_x000D_ 0.0585	NA_x000D_ NA_x000D_ NA	4_x000D_ 1_x000D_ 1	NA_x000D_ NA_x000D_ NA	NA_x000D_ NA_x000D_ NA	-0.0434_x000D_ NA_x000D_ NA
LINC01424	5.5281	8.2924	0.6104	1	NC	No	No	2	LINC01424_exon_chr21:46223661_x000D_ LINC01424_intron_chr21:46222551	0.6333_x000D_ 0.3667	0.5715_x000D_ 0.4285	-0.0618_x000D_ 0.0618	NA_x000D_ NA	1_x000D_ 1	NA_x000D_ NA	NA_x000D_ NA	NA_x000D_ NA
TAFA4	2.1253	3.2529	0.6104	1	NC	No	No	1	TAFA4_exon_chr3:68782304	1	1	0	NA	1	NA	NA	NA
SLC25A30	30.0096	45.9564	0.6103	0.3404	NC	No	No	2	SLC25A30_exon_chr13:45970150_x000D_ SLC25A30_intron_chr13:45983061	0.9504_x000D_ 0.0496	0.955_x000D_ 0.0371	0.0046_x000D_ -0.0125	NA_x000D_ NA	2_x000D_ 1	0.9254_x000D_ NA	0.9761_x000D_ NA	0.0507_x000D_ NA
AGBL4	2.487	3.7302	0.6101	1	NC	No	No	1	AGBL4_intron_chr1:49511255	1	1	0	NA	1	NA	NA	NA
SIAH1	140.162	213.877	0.61	0.0133	UP	No	No	1	SIAH1_exon_chr16:48396341	1	1	0	NA	3	0.7541	0.8118	0.0577
ALDH1A1	1.2433	1.833	0.6092	1	NC	No	No	1	ALDH1A1_exon_chr9:75516196	1	1	0	NA	1	NA	NA	NA
MTRNR2L3	249.14	380.631	0.6085	0.0532	UP	No	Yes	1	MTRNR2L3_exon_chr20:55934554	1	1	0	NA	3	0.5102	0.6277	0.1176
GPSM1	118.292	181.06	0.6084	0.0329	UP	No	No	2	GPSM1_exon_chr9:139235326_x000D_ GPSM1_exon_chr9:139252465	0.0_x000D_ 1.0	0.0108_x000D_ 0.9892	0.0108_x000D_ -0.0108	NA_x000D_ NA	1_x000D_ 1	NA_x000D_ NA	NA_x000D_ NA	NA_x000D_ NA
B4GALT5	71.389	109.132	0.6083	0.1433	NC	No	No	1	B4GALT5_exon_chr20:48252996	1	1	0	NA	2	0.9785	0.9945	0.0161
GABPB1-IT1	14.8548	22.5789	0.608	0.6349	NC	No	No	1	GABPB1-IT1_exon_chr15:50647076	1	1	0	NA	1	NA	NA	NA
PGBD5	58.0779	88.9357	0.6076	0.1265	NC	No	No	3	PGBD5_exon_chr1:230459366_x000D_ PGBD5_intron_chr1:230468589_x000D_ PGBD5_intron_chr1:230561343	0.9216_x000D_ 0.0054_x000D_ 0.0731	0.9005_x000D_ 0.0243_x000D_ 0.0752	-0.0211_x000D_ 0.0189_x000D_ 0.0021	NA_x000D_ NA_x000D_ NA	3_x000D_ 1_x000D_ 1	0.8303_x000D_ NA_x000D_ NA	0.831_x000D_ NA_x000D_ NA	0.0007_x000D_ NA_x000D_ NA
IL18R1	3.0753	4.718	0.6071	1	NC	No	No	2	IL18R1_exon_chr2:103006515_x000D_ IL18R1_exon_chr2:103012990	0.437_x000D_ 0.563	0.3042_x000D_ 0.6958	-0.1328_x000D_ 0.1328	NA_x000D_ NA	1_x000D_ 1	NA_x000D_ NA	NA_x000D_ NA	NA_x000D_ NA
FAM47E-STBD1	39.3041	59.0197	0.6069	0.3103	NC	No	No	1	FAM47E-STBD1_exon_chr4:77230296	1	1	0	NA	2	0.8704	0.9184	0.048
ETNK2	72.264	109.434	0.6068	0.0659	UP	No	No	1	ETNK2_exon_chr1:204101384	1	1	0	NA	1	NA	NA	NA
PPP4C	1062.48	1618.15	0.6067	0.3065	NC	No	No	1	PPP4C_exon_chr16:30096253	1	1	0	NA	1	NA	NA	NA
PGM2L1	32.2457	48.9059	0.6066	0.3939	NC	No	No	1	PGM2L1_exon_chr11:74047799	1	1	0	NA	4	0.2593	0.4248	0.1655
SOCS5	22.8036	34.1262	0.6061	0.8642	NC	No	No	1	SOCS5_exon_chr2:46985657	1	1	0	NA	4	0.6027	0.6831	0.0804
PKP2	23.2131	35.0422	0.6059	0.461	NC	No	No	2	PKP2_exon_chr12:32945426_x000D_ PKP2_intron_chr12:32974289	0.9731_x000D_ 0.0269	0.9926_x000D_ 0.0074	0.0195_x000D_ -0.0195	NA_x000D_ NA	4_x000D_ 1	0.8825_x000D_ NA	0.896_x000D_ NA	0.0135_x000D_ NA
C1QTNF3-AMACR	2.2849	3.5479	0.6058	1	NC	No	No	1	C1QTNF3-AMACR_exon_chr5:34020847	1	1	0	NA	1	NA	NA	NA
ZNF821	43.4798	66.0979	0.6057	0.3662	NC	No	No	1	ZNF821_exon_chr16:71894575	1	1	0	NA	1	NA	NA	NA
ZDHHC13	47.0225	71.8984	0.6056	0.4191	NC	No	No	1	ZDHHC13_exon_chr11:19197368	1	1	0	NA	1	NA	NA	NA
ZNF443	8.6034	12.8412	0.6054	1	NC	No	No	1	ZNF443_exon_chr19:12542794	1	1	0	NA	1	NA	NA	NA
DNAAF2	47.0321	71.7731	0.6053	0.2086	NC	No	No	3	DNAAF2_exon_chr14:50092766_x000D_ DNAAF2_exon_chr14:50101948_x000D_ DNAAF2_intron_chr14:50100004	0.8949_x000D_ 0.0618_x000D_ 0.0434	0.906_x000D_ 0.061_x000D_ 0.033	0.0111_x000D_ -0.0008_x000D_ -0.0104	NA_x000D_ NA_x000D_ NA	2_x000D_ 2_x000D_ 1	0.8135_x000D_ NA_x000D_ NA	0.8875_x000D_ NA_x000D_ NA	0.074_x000D_ NA_x000D_ NA
AGAP11	4.7885	7.4439	0.6051	1	NC	No	No	1	AGAP11_exon_chr10:88768111	1	1	0	NA	1	NA	NA	NA
ARPIN-AP3S2	112.649	170.258	0.6051	0.0521	UP	No	No	1	ARPIN-AP3S2_exon_chr15:90378875	1	1	0	NA	4	0.1168	0.1179	0.0011
UBE2L6	53.3798	80.6938	0.605	0.368	NC	No	No	1	UBE2L6_exon_chr11:57319982	1	1	0	NA	1	NA	NA	NA
AEBP2	84.9829	129.615	0.6049	0.125	NC	No	No	2	AEBP2_exon_chr12:19671020_x000D_ AEBP2_intron_chr12:19593661	0.9879_x000D_ 0.0121	0.9469_x000D_ 0.0531	-0.041_x000D_ 0.041	NA_x000D_ NA	4_x000D_ 1	0.4467_x000D_ NA	0.4347_x000D_ NA	-0.012_x000D_ NA
ANKRD44	9.3429	14.0103	0.6047	1	NC	No	No	1	ANKRD44_exon_chr2:197857532	1	1	0	NA	1	NA	NA	NA
FAM53A	3.0919	4.7401	0.6047	1	NC	No	No	1	FAM53A_exon_chr4:1643334	1	1	0	NA	2	NA	NA	-0.2217
NLN	95.7008	146.073	0.6047	0.0641	UP	No	No	2	NLN_exon_chr5:65118608_x000D_ NLN_intron_chr5:65018241	0.9883_x000D_ 0.0117	0.9827_x000D_ 0.0173	-0.0055_x000D_ 0.0055	NA_x000D_ NA	6_x000D_ 1	0.3453_x000D_ NA	0.3449_x000D_ NA	-0.0004_x000D_ NA
TIGD3	3.8144	5.7975	0.6046	1	NC	No	No	1	TIGD3_exon_chr11:65123263	1	1	0	NA	1	NA	NA	NA
ZFAND1	334.512	508.618	0.6046	0.0009	UP	No	No	2	ZFAND1_exon_chr8:82615359_x000D_ ZFAND1_intron_chr8:82629483	0.9735_x000D_ 0.0265	0.9913_x000D_ 0.0087	0.0178_x000D_ -0.0178	NA_x000D_ NA	10_x000D_ 1	0.5982_x000D_ NA	0.6081_x000D_ NA	0.0099_x000D_ NA
ZNF766	13.8865	21.3502	0.6045	1	NC	No	No	1	ZNF766_exon_chr19:52793318	1	1	0	NA	2	NA	NA	0.0796
TMEM161B-AS1	18.163	28.0216	0.6045	0.937	NC	No	No	4	TMEM161B-AS1_exon_chr5:87732089_x000D_ TMEM161B-AS1_intron_chr5:87577923_x000D_ TMEM161B-AS1_intron_chr5:87587293_x000D_ TMEM161B-AS1_intron_chr5:87588460	0.6024_x000D_ 0.1487_x000D_ 0.0686_x000D_ 0.1802	0.7246_x000D_ 0.1313_x000D_ 0.1183_x000D_ 0.0259	0.1222_x000D_ -0.0175_x000D_ 0.0496_x000D_ -0.1544	NA_x000D_ NA_x000D_ NA_x000D_ NA	1_x000D_ 1_x000D_ 1_x000D_ 1	NA_x000D_ NA_x000D_ NA_x000D_ NA	NA_x000D_ NA_x000D_ NA_x000D_ NA	NA_x000D_ NA_x000D_ NA_x000D_ NA
GMDS-DT	2.2432	3.3987	0.6041	1	NC	No	No	1	GMDS-DT_exon_chr6:2413013	1	1	0	NA	1	NA	NA	NA
MELTF-AS1	42.6673	64.0373	0.604	0.3514	NC	No	No	1	MELTF-AS1_exon_chr3:196731364	1	1	0	NA	1	NA	NA	NA
MELK	46.5605	71.0507	0.6039	0.2899	NC	No	No	1	MELK_exon_chr9:36677156	1	1	0	NA	2	0.061	0.032	-0.029
ACY1	24.801	37.3835	0.6037	0.6692	NC	No	No	1	ACY1_exon_chr3:52022926	1	1	0	NA	1	NA	NA	NA
TES	378.578	574.877	0.6025	0.0005	UP	No	No	2	TES_exon_chr7:115874587_x000D_ TES_exon_chr7:115897347	0.4534_x000D_ 0.5439	0.3735_x000D_ 0.625	-0.0799_x000D_ 0.0811	NA_x000D_ NA	1_x000D_ 2	NA_x000D_ 0.8793	NA_x000D_ 0.9208	NA_x000D_ 0.0415
CHST3	43.0903	66.1434	0.6021	0.3232	NC	No	No	1	CHST3_exon_chr10:73766929	1	1	0	NA	1	NA	NA	NA
EMILIN1	10.4766	16.083	0.6014	1	NC	No	No	1	EMILIN1_exon_chr2:27308545	1	1	0	NA	1	NA	NA	NA
EHD3	13.434	20.3249	0.6013	0.9623	NC	No	No	1	EHD3_exon_chr2:31489042	1	1	0	NA	3	0.636	0.58	-0.056
KANK1	19.92	30.3729	0.6006	0.8047	NC	No	No	3	KANK1_exon_chr9:549106_x000D_ KANK1_exon_chr9:745172_x000D_ KANK1_intron_chr9:549721	0.0131_x000D_ 0.6465_x000D_ 0.3404	0.0323_x000D_ 0.7674_x000D_ 0.2003	0.0192_x000D_ 0.1209_x000D_ -0.1401	NA_x000D_ NA_x000D_ NA	2_x000D_ 1_x000D_ 1	NA_x000D_ NA_x000D_ NA	NA_x000D_ NA_x000D_ NA	-0.1616_x000D_ NA_x000D_ NA
CACNG6	8.6701	13.4822	0.6005	1	NC	No	No	1	CACNG6_exon_chr19:54515204	1	1	0	NA	1	NA	NA	NA
DTD1-AS1	1.1258	1.7624	0.6004	1	NC	No	No	1	DTD1-AS1_intron_chr20:18679092	1	1	0	NA	1	NA	NA	NA
RAPGEF6	39.1937	59.3152	0.5998	0.3091	NC	No	No	2	RAPGEF6_exon_chr5:130762984_x000D_ RAPGEF6_exon_chr5:130883883	0.79_x000D_ 0.21	0.8101_x000D_ 0.1899	0.02_x000D_ -0.02	NA_x000D_ NA	1_x000D_ 1	NA_x000D_ NA	NA_x000D_ NA	NA_x000D_ NA
STAMBPL1	25.1127	37.8366	0.5995	0.4039	NC	No	No	2	STAMBPL1_exon_chr10:90682924_x000D_ STAMBPL1_intron_chr10:90665417	1.0_x000D_ 0.0	0.9591_x000D_ 0.0409	-0.0409_x000D_ 0.0409	NA_x000D_ NA	1_x000D_ 1	NA_x000D_ NA	NA_x000D_ NA	NA_x000D_ NA
RNF213	114.573	173.373	0.5995	0.6444	NC	No	No	5	RNF213_exon_chr17:78247039_x000D_ RNF213_exon_chr17:78263457_x000D_ RNF213_exon_chr17:78302127_x000D_ RNF213_exon_chr17:78367144_x000D_ RNF213_intron_chr17:78247203	0.4261_x000D_ 0.1808_x000D_ 0.1193_x000D_ 0.2237_x000D_ 0.05	0.6078_x000D_ 0.0743_x000D_ 0.0663_x000D_ 0.2136_x000D_ 0.038	0.1817_x000D_ -0.1066_x000D_ -0.053_x000D_ -0.0101_x000D_ -0.012	NA_x000D_ NA_x000D_ NA_x000D_ NA_x000D_ NA	1_x000D_ 1_x000D_ 1_x000D_ 1_x000D_ 3	NA_x000D_ NA_x000D_ NA_x000D_ NA_x000D_ 0.5456	NA_x000D_ NA_x000D_ NA_x000D_ NA_x000D_ 0.4427	NA NA NA NA -0.103
CA10	6.0327	9.2083	0.5989	1	NC	No	No	1	CA10_intron_chr17:50235085	1	1	0	NA	1	NA	NA	NA
DUSP12	72.0543	108.788	0.5986	0.1871	NC	No	No	1	DUSP12_exon_chr1:161726575	1	1	0	NA	1	NA	NA	NA
TPK1	1074.89	1628.61	0.5986	0.0003	UP	No	No	1	TPK1_intron_chr7:144345899	1	1	0	NA	1	NA	NA	NA
SMAD6	60.5419	91.4967	0.5985	0.1206	NC	Yes	No	2	SMAD6_exon_chr15:67073334_x000D_ SMAD6_intron_chr15:66996413	0.7524_x000D_ 0.2476	0.5888_x000D_ 0.4112	-0.1637_x000D_ 0.1637	NA_x000D_ Up	7_x000D_ 3	NA_x000D_ 0.7014	NA_x000D_ 0.7541	0.0631_x000D_ 0.0526
NEO1	137.795	209.074	0.5983	0.0503	UP	No	Yes	1	NEO1_exon_chr15:73594953	1	1	0	NA	4	0.3659	0.548	0.1821
FAXC	53.3822	81.1316	0.5977	0.1425	NC	No	Yes	1	FAXC_exon_chr6:99729329	1	1	0	NA	4	0.1735	0.0918	-0.0816
SNHG29	6669.04	10089	0.5972	0.0001	UP	No	No	1	SNHG29_exon_chr17:16344387	1	1	0	NA	1	NA	NA	NA
LOC100507373	2.4361	3.6506	0.5968	1	NC	No	No	1	LOC100507373_intron_chr19:14266291	1	1	0	NA	2	NA	NA	0.1123
ARMCX4	5.6131	8.3144	0.5967	1	NC	No	No	2	ARMCX4_exon_chrX:100743430_x000D_ ARMCX4_intron_chrX:100673988	0.6935_x000D_ 0.3065	1.0_x000D_ 0.0	0.3065_x000D_ -0.3065	NA_x000D_ NA	1_x000D_ 1	NA_x000D_ NA	NA_x000D_ NA	NA_x000D_ NA
KLF12	57.3575	86.5071	0.5962	0.1506	NC	No	No	4	KLF12_exon_chr13:74269808_x000D_ KLF12_intron_chr13:74518117_x000D_ KLF12_intron_chr13:74569126_x000D_ KLF12_intron_chr13:74707875	0.9376_x000D_ 0.0045_x000D_ 0.0225_x000D_ 0.0354	0.8834_x000D_ 0.031_x000D_ 0.0244_x000D_ 0.0613	-0.0542_x000D_ 0.0264_x000D_ 0.0019_x000D_ 0.0259	NA_x000D_ NA_x000D_ NA_x000D_ NA	6_x000D_ 1_x000D_ 1_x000D_ 1	0.6736_x000D_ NA_x000D_ NA_x000D_ NA	0.6983_x000D_ NA_x000D_ NA_x000D_ NA	0.0248_x000D_ NA_x000D_ NA_x000D_ NA
TCF19	42.7227	64.7803	0.5955	0.2096	NC	No	No	1	TCF19_exon_chr6:31130253	1	1	0	NA	2	0.0196	0.0508	0.0311
PWWP3B	4.5619	7.0118	0.5952	1	NC	No	No	1	PWWP3B_exon_chrX:105449211	1	1	0	NA	1	NA	NA	NA
S100A1	2.7807	4.296	0.595	1	NC	No	No	1	S100A1_exon_chr1:153604173	1	1	0	NA	1	NA	NA	NA
MCTP1	2.6965	4.0285	0.5947	1	NC	No	No	2	MCTP1_exon_chr5:94043272_x000D_ MCTP1_intron_chr5:94267657	0.4233_x000D_ 0.5767	1.0_x000D_ 0.0	0.5767_x000D_ -0.5767	NA_x000D_ NA	1_x000D_ 1	NA_x000D_ NA	NA_x000D_ NA	NA_x000D_ NA
SEC14L4	3.1086	4.707	0.5944	1	NC	No	No	1	SEC14L4_exon_chr22:30886233	1	1	0	NA	1	NA	NA	NA
CNST	8.9901	13.7651	0.5941	1	NC	No	No	2	CNST_exon_chr1:246829001_x000D_ CNST_intron_chr1:246784936	0.8492_x000D_ 0.1508	1.0_x000D_ 0.0	0.1508_x000D_ -0.1508	NA_x000D_ NA	1_x000D_ 1	NA_x000D_ NA	NA_x000D_ NA	NA_x000D_ NA
KIAA1549	86.8357	131.569	0.594	0.1649	NC	No	Yes	3	KIAA1549_exon_chr7:138522905_x000D_ KIAA1549_exon_chr7:138556108_x000D_ KIAA1549_intron_chr7:138665828	0.9399_x000D_ 0.0181_x000D_ 0.0421	0.9447_x000D_ 0.038_x000D_ 0.0173	0.0048_x000D_ 0.02_x000D_ -0.0248	NA_x000D_ NA_x000D_ NA	6_x000D_ 1_x000D_ 2	0.3_x000D_ NA_x000D_ NA	0.3276_x000D_ NA_x000D_ NA	0.0277_x000D_ NA_x000D_ -0.1483
SAPCD1	10.535	16.1008	0.5939	1	NC	No	No	1	SAPCD1_exon_chr6:31732212	1	1	0	NA	1	NA	NA	NA
HPD	1.0416	1.5711	0.5936	1	NC	No	No	1	HPD_exon_chr12:122277744	1	1	0	NA	1	NA	NA	NA
RELT	33.5291	51.0657	0.5931	0.4223	NC	No	No	1	RELT_exon_chr11:73106488	1	1	0	NA	2	0.4273	0.6223	0.195
CYP39A1	1.9324	2.865	0.5929	1	NC	No	No	2	CYP39A1_intron_chr6:46554813_x000D_ CYP39A1_intron_chr6:46620142	0.0_x000D_ 1.0	0.7456_x000D_ 0.2544	0.7456_x000D_ -0.7456	NA_x000D_ NA	1_x000D_ 1	NA_x000D_ NA	NA_x000D_ NA	NA_x000D_ NA
SERTAD3	122.827	185.499	0.5926	0.5256	NC	No	No	1	SERTAD3_exon_chr19:40947993	1	1	0	NA	1	NA	NA	NA
THAP9-AS1	96.0306	145.459	0.5926	0.1072	NC	No	No	1	THAP9-AS1_exon_chr4:83816000	1	1	0	NA	2	0.1837	0.1734	-0.0103
SLC48A1	25.5481	38.6429	0.5925	0.4278	NC	No	No	1	SLC48A1_exon_chr12:48173927	1	1	0	NA	2	0.7791	0.6538	-0.1253
SPTBN4	17.2318	25.6148	0.5919	0.6656	NC	No	No	2	SPTBN4_exon_chr19:41066064_x000D_ SPTBN4_exon_chr19:41081316	0.1684_x000D_ 0.8316	0.1379_x000D_ 0.8621	-0.0304_x000D_ 0.0304	NA_x000D_ NA	1_x000D_ 1	NA_x000D_ NA	NA_x000D_ NA	NA_x000D_ NA
USP31	52.6531	79.0809	0.5912	0.1901	NC	No	No	3	USP31_exon_chr16:23080937_x000D_ USP31_intron_chr16:23091266_x000D_ USP31_intron_chr16:23093758	0.9314_x000D_ 0.0283_x000D_ 0.0403	0.9779_x000D_ 0.0078_x000D_ 0.0143	0.0464_x000D_ -0.0205_x000D_ -0.026	NA_x000D_ NA_x000D_ NA	4_x000D_ 1_x000D_ 1	0.82_x000D_ NA_x000D_ NA	0.8488_x000D_ NA_x000D_ NA	0.0288_x000D_ NA_x000D_ NA
FUT10	16.0134	24.0804	0.5912	0.6084	NC	No	No	2	FUT10_exon_chr8:33230322_x000D_ FUT10_intron_chr8:33330581	0.7312_x000D_ 0.2688	0.7081_x000D_ 0.2919	-0.0231_x000D_ 0.0231	NA_x000D_ NA	1_x000D_ 2	NA_x000D_ NA	NA_x000D_ NA	NA_x000D_ -0.083
DCDC2	5.536	8.4813	0.5909	1	NC	No	No	2	DCDC2_exon_chr6:24175062_x000D_ DCDC2_intron_chr6:24357685	0.7843_x000D_ 0.2157	0.8415_x000D_ 0.1585	0.0572_x000D_ -0.0572	NA_x000D_ NA	2_x000D_ 1	NA_x000D_ NA	NA_x000D_ NA	0.0524_x000D_ NA
FGD1	755.953	1138.41	0.5905	0.048	UP	No	No	1	FGD1_exon_chrX:54472847	1	1	0	NA	2	0.9881	0.977	-0.0111
LOC100291105	0.9325	1.421	0.5904	1	NC	No	No	1	LOC100291105_intron_chr20:55967334	1	1	0	NA	1	NA	NA	NA
FBLN5	32.2635	48.4122	0.5902	0.5897	NC	No	No	1	FBLN5_exon_chr14:92336729	1	1	0	NA	2	0.9452	0.9647	0.0195
ZNF280B	28.6137	43.1689	0.5894	0.7537	NC	No	No	2	ZNF280B_exon_chr22:22843791_x000D_ ZNF280B_intron_chr22:22862976	1.0_x000D_ 0.0	0.9582_x000D_ 0.0418	-0.0418_x000D_ 0.0418	NA_x000D_ NA	1_x000D_ 1	NA_x000D_ NA	NA_x000D_ NA	NA_x000D_ NA
TNNC1	1.1762	1.8176	0.5892	1	NC	No	No	1	TNNC1_exon_chr3:52485322	1	1	0	NA	1	NA	NA	NA
LINC01703	13.7624	20.7426	0.5888	0.9817	NC	No	No	1	LINC01703_exon_chr1:226277925	1	1	0	NA	1	NA	NA	NA
ZC2HC1A	19.7775	29.7178	0.5887	0.5752	NC	No	No	1	ZC2HC1A_exon_chr8:79629562	1	1	0	NA	3	0.7485	0.8262	0.0777
KIF18B	80.9298	122.504	0.5886	0.1637	NC	No	No	1	KIF18B_exon_chr17:43003867	1	1	0	NA	3	0.9304	0.8989	-0.0315
RNF145	133.508	201.835	0.5886	0.0405	UP	No	No	4	RNF145_exon_chr5:158586043_x000D_ RNF145_exon_chr5:158603875_x000D_ RNF145_intron_chr5:158595880_x000D_ RNF145_intron_chr5:158636238	0.743_x000D_ 0.0722_x000D_ 0.0221_x000D_ 0.1626	0.8346_x000D_ 0.039_x000D_ 0.0296_x000D_ 0.0967	0.0916_x000D_ -0.0332_x000D_ 0.0075_x000D_ -0.0659	NA_x000D_ NA_x000D_ NA_x000D_ NA	1_x000D_ 1_x000D_ 1_x000D_ 1	NA_x000D_ NA_x000D_ NA_x000D_ NA	NA_x000D_ NA_x000D_ NA_x000D_ NA	NA_x000D_ NA_x000D_ NA_x000D_ NA
PRDM4	164.839	247.256	0.5883	0.012	UP	No	No	3	PRDM4_exon_chr12:108128299_x000D_ PRDM4_intron_chr12:108133159_x000D_ PRDM4_intron_chr12:108134722	0.9681_x000D_ 0.0104_x000D_ 0.0215	0.9729_x000D_ 0.006_x000D_ 0.021	0.0048_x000D_ -0.0044_x000D_ -0.0004	NA_x000D_ NA_x000D_ NA	5_x000D_ 1_x000D_ 1	0.7939_x000D_ NA_x000D_ NA	0.7856_x000D_ NA_x000D_ NA	-0.0083_x000D_ NA_x000D_ NA
NOS1AP	126.921	190.313	0.5876	0.1157	NC	No	No	1	NOS1AP_exon_chr1:162257133	1	1	0	NA	1	NA	NA	NA
FRY	5.8985	8.6415	0.5876	1	NC	No	No	2	FRY_exon_chr13:32691470_x000D_ FRY_intron_chr13:32852685	0.8307_x000D_ 0.1693	0.4611_x000D_ 0.5389	-0.3695_x000D_ 0.3695	NA_x000D_ NA	1_x000D_ 1	NA_x000D_ NA	NA_x000D_ NA	NA_x000D_ NA
SLC22A31	7.3764	11.1253	0.587	1	NC	No	No	1	SLC22A31_exon_chr16:89262713	1	1	0	NA	1	NA	NA	NA
PAAF1	253.236	379.706	0.5864	0.0342	UP	No	No	1	PAAF1_exon_chr11:73638329	1	1	0	NA	1	NA	NA	NA
DENND5A	319.69	480.628	0.5863	0.0011	UP	No	No	2	DENND5A_exon_chr11:9161401_x000D_ DENND5A_intron_chr11:9225206	0.9599_x000D_ 0.0362	0.9713_x000D_ 0.0269	0.0114_x000D_ -0.0093	NA_x000D_ NA	4_x000D_ 1	0.933_x000D_ NA	0.9583_x000D_ NA	0.0253_x000D_ NA
KIRREL1	13.1332	19.4851	0.5861	1	NC	No	No	1	KIRREL1_exon_chr1:158064433	1	1	0	NA	4	NA	NA	0.1706
TMEM106B	101.632	152.792	0.5859	0.2221	NC	No	No	1	TMEM106B_exon_chr7:12271462	1	1	0	NA	9	0.328	0.3627	0.0347
JADE3	24.2548	36.6734	0.5859	0.7255	NC	No	No	1	JADE3_exon_chrX:46917568	1	1	0	NA	1	NA	NA	NA
GDAP1	116.234	174.005	0.5858	0.048	UP	No	No	2	GDAP1_exon_chr8:75276219_x000D_ GDAP1_exon_chr8:75400912	0.9629_x000D_ 0.0371	0.9843_x000D_ 0.0157	0.0214_x000D_ -0.0214	NA_x000D_ NA	4_x000D_ 1	0.782_x000D_ NA	0.8507_x000D_ NA	0.0687_x000D_ NA
SBK1	22.1719	33.174	0.5856	0.7572	NC	No	No	1	SBK1_exon_chr16:28331396	1	1	0	NA	1	NA	NA	NA
RSU1	174.718	262.283	0.5853	0.06	UP	No	No	2	RSU1_exon_chr10:16635495_x000D_ RSU1_intron_chr10:16737021	0.9839_x000D_ 0.0108	0.9865_x000D_ 0.0116	0.0026_x000D_ 0.0007	NA_x000D_ NA	8_x000D_ 1	0.2696_x000D_ NA	0.216_x000D_ NA	-0.0536_x000D_ NA
FAM110C	1.6466	2.57	0.5849	1	NC	No	No	1	FAM110C_exon_chr2:41627	1	1	0	NA	1	NA	NA	NA
GPR153	44.7064	66.3996	0.5848	0.2639	NC	No	No	1	GPR153_exon_chr1:6310063	1	1	0	NA	1	NA	NA	NA
DHPS	169.802	254.888	0.5848	0.0873	NC	No	No	1	DHPS_exon_chr19:12786747	1	1	0	NA	1	NA	NA	NA
MIRLET7A1	0.9325	1.4099	0.5846	1	NC	No	No	1	MIRLET7A1_exon_chr9:96938238	1	1	0	NA	1	NA	NA	NA
IFI27L1	90.6274	135.902	0.5845	0.1254	NC	No	No	1	IFI27L1_exon_chr14:94568822	1	1	0	NA	1	NA	NA	NA
NEIL3	80.6648	119.821	0.5845	0.0807	NC	No	No	3	NEIL3_exon_chr4:178274461_x000D_ NEIL3_exon_chr4:178283442_x000D_ NEIL3_intron_chr4:178272703	0.0586_x000D_ 0.895_x000D_ 0.0464	0.0422_x000D_ 0.9182_x000D_ 0.0396	-0.0164_x000D_ 0.0232_x000D_ -0.0068	NA_x000D_ NA_x000D_ NA	1_x000D_ 2_x000D_ 3	NA_x000D_ NA_x000D_ 0.2319	NA_x000D_ NA_x000D_ 0.2436	NA_x000D_ 0.0354_x000D_ 0.0118
HTR3A	1.6891	2.4573	0.5843	1	NC	No	No	1	HTR3A_exon_chr11:113860186	1	1	0	NA	1	NA	NA	NA
UTF1	9.0496	13.5972	0.584	1	NC	No	No	1	UTF1_exon_chr10:135044470	1	1	0	NA	1	NA	NA	NA
POLR3F	6.3426	9.3629	0.584	1	NC	No	No	2	POLR3F_exon_chr20:18454034_x000D_ POLR3F_exon_chr20:18464124	0.8609_x000D_ 0.1391	0.7777_x000D_ 0.2223	-0.0832_x000D_ 0.0832	NA_x000D_ NA	1_x000D_ 1	NA_x000D_ NA	NA_x000D_ NA	NA_x000D_ NA
CLGN	750.807	1125.22	0.5838	0.0147	NC	No	No	4	CLGN_exon_chr4:141310458_x000D_ CLGN_exon_chr4:141311882_x000D_ CLGN_exon_chr4:141313532_x000D_ CLGN_exon_chr4:141313865	0.1081_x000D_ 0.2928_x000D_ 0.5201_x000D_ 0.069	0.0928_x000D_ 0.335_x000D_ 0.5244_x000D_ 0.0421	-0.0153_x000D_ 0.0422_x000D_ 0.0043_x000D_ -0.0269	NA_x000D_ NA_x000D_ NA_x000D_ NA	5_x000D_ 2_x000D_ 3_x000D_ 1	0.4894_x000D_ 0.2998_x000D_ 0.6972_x000D_ NA	0.6441_x000D_ 0.2954_x000D_ 0.6886_x000D_ NA	0.1547_x000D_ -0.0044_x000D_ -0.0086_x000D_ NA
HMX3	3.0919	4.6384	0.5835	1	NC	No	No	1	HMX3_exon_chr10:124896573	1	1	0	NA	1	NA	NA	NA
CSAG3	1.5878	2.3767	0.5833	1	NC	No	No	1	CSAG3_exon_chrX:151877122	1	1	0	NA	1	NA	NA	NA
EMID1	22.9294	33.6777	0.5829	0.5506	NC	No	No	2	EMID1_exon_chr22:29654805_x000D_ EMID1_intron_chr22:29611619	0.7281_x000D_ 0.2719	0.5901_x000D_ 0.4099	-0.138_x000D_ 0.138	NA_x000D_ NA	1_x000D_ 1	NA_x000D_ NA	NA_x000D_ NA	NA_x000D_ NA
PARP16	73.6248	110.064	0.5828	0.125	NC	No	No	1	PARP16_exon_chr15:65551883	1	1	0	NA	1	NA	NA	NA
NAB1	39.1175	58.7095	0.5825	0.3106	NC	No	No	2	NAB1_exon_chr2:191554970_x000D_ NAB1_intron_chr2:191524721	0.8803_x000D_ 0.1197	0.9473_x000D_ 0.0527	0.067_x000D_ -0.067	NA_x000D_ NA	1_x000D_ 2	NA_x000D_ 0.9523	NA_x000D_ 0.912	NA_x000D_ -0.0403
LIN7A	55.5018	82.9101	0.5822	0.2609	NC	No	No	2	LIN7A_exon_chr12:81191505_x000D_ LIN7A_intron_chr12:81283029	0.9782_x000D_ 0.0218	0.9021_x000D_ 0.0979	-0.0761_x000D_ 0.0761	NA_x000D_ NA	9_x000D_ 1	0.7742_x000D_ NA	0.755_x000D_ NA	-0.0193_x000D_ NA
PER2	11.9215	17.9504	0.5822	1	NC	No	No	1	PER2_exon_chr2:239155165	1	1	0	NA	1	NA	NA	NA
CCDC80	45.943	67.835	0.5814	0.3199	NC	No	No	3	CCDC80_exon_chr3:112324610_x000D_ CCDC80_exon_chr3:112358763_x000D_ CCDC80_exon_chr3:112359990	0.1873_x000D_ 0.3822_x000D_ 0.4305	0.1193_x000D_ 0.3761_x000D_ 0.5046	-0.0681_x000D_ -0.006_x000D_ 0.0741	NA_x000D_ NA_x000D_ NA	1_x000D_ 1_x000D_ 2	NA_x000D_ NA_x000D_ 0.8588	NA_x000D_ NA_x000D_ 0.8822	NA_x000D_ NA_x000D_ 0.0234
FOXF1	26.0122	38.8134	0.5811	0.6868	NC	No	No	1	FOXF1_exon_chr16:86546530	1	1	0	NA	3	0.5877	0.6657	0.078
CADM4	51.6949	77.8114	0.5807	0.1974	NC	No	No	1	CADM4_exon_chr19:44127591	1	1	0	NA	2	0.8609	0.886	0.0251
UBE2C	887.066	1326.77	0.5805	0.2338	NC	No	No	1	UBE2C_exon_chr20:44445347	1	1	0	NA	1	NA	NA	NA
SLC19A3	5.3773	8.1719	0.5802	1	NC	No	No	1	SLC19A3_exon_chr2:228552289	1	1	0	NA	2	NA	NA	-0.4982
RPL4	13024.2	19461.1	0.5793	0.0003	NC	No	No	1	RPL4_exon_chr15:66791990	1	1	0	NA	10	0.9725	0.986	0.0134
EEF1AKMT2	36.5644	54.8687	0.5792	0.4536	NC	No	No	1	EEF1AKMT2_exon_chr10:126449072	1	1	0	NA	5	0.305	0.3632	0.0582
LOC729737	27.8588	41.7701	0.5786	0.4583	NC	No	No	1	LOC729737_exon_chr1:139696	1	1	0	NA	3	0.4516	0.5489	0.0974
RHBDL1	5.6455	8.2248	0.5786	1	NC	No	No	1	RHBDL1_exon_chr16:727780	1	1	0	NA	1	NA	NA	NA
DPYSL4	38.9992	58.3658	0.5784	0.3263	NC	No	No	1	DPYSL4_exon_chr10:134018342	1	1	0	NA	1	NA	NA	NA
KLF2	30.472	45.885	0.578	0.7669	NC	No	No	1	KLF2_exon_chr19:16437666	1	1	0	NA	1	NA	NA	NA
KRT8	60.8336	91.2703	0.5773	0.1159	NC	No	No	1	KRT8_exon_chr12:53291402	1	1	0	NA	1	NA	NA	NA
ZNF300	11.5528	17.0455	0.5771	1	NC	No	No	1	ZNF300_exon_chr5:150276535	1	1	0	NA	1	NA	NA	NA
CCDC84	85.3458	127.397	0.577	0.5568	NC	No	No	3	CCDC84_exon_chr11:118885703_x000D_ CCDC84_exon_chr11:118886247_x000D_ CCDC84_intron_chr11:118883972	0.081_x000D_ 0.9011_x000D_ 0.0178	0.0557_x000D_ 0.9303_x000D_ 0.014	-0.0254_x000D_ 0.0292_x000D_ -0.0038	NA_x000D_ NA_x000D_ NA	1_x000D_ 1_x000D_ 2	NA_x000D_ NA_x000D_ 0.1252	NA_x000D_ NA_x000D_ 0.0702	NA_x000D_ NA_x000D_ -0.0549
R3HDM2	659.731	984.961	0.577	0.0104	NC	No	No	5	R3HDM2_exon_chr12:57648896_x000D_ R3HDM2_exon_chr12:57693261_x000D_ R3HDM2_exon_chr12:57704246_x000D_ R3HDM2_intron_chr12:57735087_x000D_ R3HDM2_intron_chr12:57816641	0.4856_x000D_ 0.3342_x000D_ 0.1109_x000D_ 0.0491_x000D_ 0.015	0.5462_x000D_ 0.3076_x000D_ 0.1026_x000D_ 0.0313_x000D_ 0.0105	0.0606_x000D_ -0.0265_x000D_ -0.0083_x000D_ -0.0178_x000D_ -0.0045	NA_x000D_ NA_x000D_ NA_x000D_ NA_x000D_ NA	1_x000D_ 1_x000D_ 2_x000D_ 1_x000D_ 1	NA_x000D_ NA_x000D_ 0.6006_x000D_ NA_x000D_ NA	NA_x000D_ NA_x000D_ 0.5877_x000D_ NA_x000D_ NA	NA_x000D_ NA_x000D_ -0.0129_x000D_ NA_x000D_ NA
MFAP3L	39.2875	58.5928	0.5767	0.3088	NC	No	No	3	MFAP3L_exon_chr4:170913460_x000D_ MFAP3L_intron_chr4:170926730_x000D_ MFAP3L_intron_chr4:170947384	0.5694_x000D_ 0.3596_x000D_ 0.071	0.4468_x000D_ 0.4822_x000D_ 0.071	-0.1226_x000D_ 0.1226_x000D_ 0.0	NA_x000D_ NA_x000D_ NA	2_x000D_ 2_x000D_ 1	NA_x000D_ NA_x000D_ NA	NA_x000D_ NA_x000D_ NA	-0.0035_x000D_ -0.1451_x000D_ NA
TRIM32	41.0487	61.8043	0.5766	0.2626	NC	No	No	2	TRIM32_exon_chr9:119459940_x000D_ TRIM32_intron_chr9:119449660	0.897_x000D_ 0.103	0.9307_x000D_ 0.0693	0.0337_x000D_ -0.0337	NA_x000D_ NA	1_x000D_ 4	NA_x000D_ 0.6222	NA_x000D_ 0.6593	NA_x000D_ 0.0371
PHTF1	70.0371	104.743	0.5761	0.1783	NC	No	No	7	PHTF1_exon_chr1:114240347_x000D_ PHTF1_exon_chr1:114246789_x000D_ PHTF1_exon_chr1:114248784_x000D_ PHTF1_exon_chr1:114269196_x000D_ PHTF1_intron_chr1:114242814_x000D_ PHTF1_intron_chr1:114243415_x000D_ PHTF1_intron_chr1:114292127	0.1709_x000D_ 0.0667_x000D_ 0.3143_x000D_ 0.0808_x000D_ 0.2183_x000D_ 0.0616_x000D_ 0.0874	0.2509_x000D_ 0.0555_x000D_ 0.2293_x000D_ 0.0898_x000D_ 0.2062_x000D_ 0.1095_x000D_ 0.0589	0.08_x000D_ -0.0112_x000D_ -0.085_x000D_ 0.009_x000D_ -0.0121_x000D_ 0.0479_x000D_ -0.0285	NA_x000D_ NA_x000D_ NA_x000D_ NA_x000D_ NA_x000D_ NA_x000D_ NA	1_x000D_ 1_x000D_ 1_x000D_ 1_x000D_ 1_x000D_ 1_x000D_ 2	NA_x000D_ NA_x000D_ NA_x000D_ NA_x000D_ NA_x000D_ NA_x000D_ NA	NA_x000D_ NA_x000D_ NA_x000D_ NA_x000D_ NA_x000D_ NA_x000D_ NA	NA_x000D_ NA_x000D_ NA_x000D_ NA_x000D_ NA_x000D_ NA_x000D_ -0.5043
GPR176	34.7418	51.4877	0.5759	0.3683	NC	No	No	2	GPR176_exon_chr15:40094455_x000D_ GPR176_intron_chr15:40212055	0.9173_x000D_ 0.0827	1.0_x000D_ 0.0	0.0827_x000D_ -0.0827	NA_x000D_ NA	3_x000D_ 1	0.887_x000D_ NA	0.8617_x000D_ NA	-0.0253_x000D_ NA
VPS54	55.4934	82.0697	0.5759	0.2562	NC	No	Yes	3	VPS54_exon_chr2:64120669_x000D_ VPS54_intron_chr2:64147016_x000D_ VPS54_intron_chr2:64169598	0.8074_x000D_ 0.1746_x000D_ 0.018	0.8238_x000D_ 0.163_x000D_ 0.0132	0.0164_x000D_ -0.0115_x000D_ -0.0048	NA_x000D_ NA_x000D_ NA	4_x000D_ 1_x000D_ 1	0.6029_x000D_ NA_x000D_ NA	0.7639_x000D_ NA_x000D_ NA	0.161_x000D_ NA_x000D_ NA
SIAE	98.8942	146.581	0.5758	0.1534	NC	No	No	1	SIAE_exon_chr11:124507098	1	1	0	NA	2	0.7099	0.7844	0.0745
ZSWIM9	132.387	196.92	0.5758	0.1211	NC	No	No	3	ZSWIM9_exon_chr19:48697909_x000D_ ZSWIM9_intron_chr19:48675334_x000D_ ZSWIM9_intron_chr19:48686024	0.9281_x000D_ 0.0333_x000D_ 0.0385	0.9563_x000D_ 0.0214_x000D_ 0.0222	0.0282_x000D_ -0.0119_x000D_ -0.0163	NA_x000D_ NA_x000D_ NA	2_x000D_ 3_x000D_ 1	NA_x000D_ NA_x000D_ NA	NA_x000D_ NA_x000D_ NA	0.2043_x000D_ 0.4433_x000D_ NA
CREB5	131.154	196.001	0.5758	0.0322	NC	No	No	3	CREB5_exon_chr7:28858732_x000D_ CREB5_intron_chr7:28339060_x000D_ CREB5_intron_chr7:28452536	0.6093_x000D_ 0.3717_x000D_ 0.0116	0.5372_x000D_ 0.4354_x000D_ 0.02	-0.0721_x000D_ 0.0637_x000D_ 0.0084	NA_x000D_ NA_x000D_ NA	2_x000D_ 1_x000D_ 4	0.4917_x000D_ NA_x000D_ 0.9439	0.4737_x000D_ NA_x000D_ 0.9504	-0.0179_x000D_ NA_x000D_ 0.0065
ALG10B	38.505	57.0291	0.5754	0.4291	NC	No	No	1	ALG10B_exon_chr12:38713962	1	1	0	NA	6	0.6474	0.555	-0.0925
TMEM163	9.1163	13.4966	0.5748	1	NC	No	No	1	TMEM163_exon_chr2:135214347	1	1	0	NA	2	NA	NA	-0.179
SOGA1	56.955	84.958	0.5746	0.1406	NC	No	Yes	2	SOGA1_exon_chr20:35415040_x000D_ SOGA1_intron_chr20:35487976	1.0_x000D_ 0.0	0.9727_x000D_ 0.0273	-0.0273_x000D_ 0.0273	NA_x000D_ NA	3_x000D_ 2	0.8395_x000D_ NA	0.6552_x000D_ NA	-0.1843_x000D_ NA
SENP1	145.603	217.33	0.5745	0.1085	NC	No	Yes	3	SENP1_exon_chr12:48439167_x000D_ SENP1_intron_chr12:48457492_x000D_ SENP1_intron_chr12:48477373	0.9181_x000D_ 0.0581_x000D_ 0.0157	0.9397_x000D_ 0.0487_x000D_ 0.0076	0.0216_x000D_ -0.0094_x000D_ -0.0082	NA_x000D_ NA_x000D_ NA	7_x000D_ 1_x000D_ 1	0.3799_x000D_ NA_x000D_ NA	0.3225_x000D_ NA_x000D_ NA	-0.0574_x000D_ NA_x000D_ NA
MTA3	62.9773	94.1938	0.5743	0.1022	NC	Yes	No	3	MTA3_exon_chr2:42797576_x000D_ MTA3_exon_chr2:42936013_x000D_ MTA3_exon_chr2:42980513	0.1658_x000D_ 0.6617_x000D_ 0.1725	0.0552_x000D_ 0.7992_x000D_ 0.1455	-0.1105_x000D_ 0.1375_x000D_ -0.027	NA_x000D_ Up_x000D_ NA	1_x000D_ 2_x000D_ 3	NA_x000D_ 0.3509_x000D_ NA	NA_x000D_ 0.3215_x000D_ NA	NA_x000D_ -0.0294_x000D_ -0.2069
PCBP4	116.25	174.066	0.5742	0.1683	NC	No	No	1	PCBP4_exon_chr3:51992365	1	1	0	NA	1	NA	NA	NA
MAN1C1	8.713	12.9198	0.5737	1	NC	No	No	1	MAN1C1_exon_chr1:26110153	1	1	0	NA	2	NA	NA	0.2765
CYB5A	60.4503	89.998	0.5737	0.3535	NC	No	No	2	CYB5A_exon_chr18:71920900_x000D_ CYB5A_intron_chr18:71958981	0.9819_x000D_ 0.0181	0.9858_x000D_ 0.0142	0.0039_x000D_ -0.0039	NA_x000D_ NA	2_x000D_ 1	0.9852_x000D_ NA	0.9927_x000D_ NA	0.0075_x000D_ NA
WSCD1	25.4914	37.4607	0.5731	0.9112	NC	No	No	3	WSCD1_exon_chr17:6023628_x000D_ WSCD1_intron_chr17:5984405_x000D_ WSCD1_intron_chr17:6014255	0.9232_x000D_ 0.0511_x000D_ 0.0257	0.8771_x000D_ 0.0566_x000D_ 0.0663	-0.0461_x000D_ 0.0055_x000D_ 0.0406	NA_x000D_ NA_x000D_ NA	1_x000D_ 1_x000D_ 1	NA_x000D_ NA_x000D_ NA	NA_x000D_ NA_x000D_ NA	NA_x000D_ NA_x000D_ NA
OTUD3	28.8512	42.8488	0.5729	0.7875	NC	No	No	1	OTUD3_exon_chr1:20234062	1	1	0	NA	2	0.8991	0.9814	0.0823
ZMYM5	22.9603	34.6602	0.5728	0.8683	NC	No	No	2	ZMYM5_exon_chr13:20399375_x000D_ ZMYM5_exon_chr13:20411961	0.3407_x000D_ 0.6593	0.4282_x000D_ 0.5718	0.0875_x000D_ -0.0875	NA_x000D_ NA	1_x000D_ 1	NA_x000D_ NA	NA_x000D_ NA	NA_x000D_ NA
SNX30	38.9505	57.798	0.5725	0.4438	NC	No	No	1	SNX30_exon_chr9:115631063	1	1	0	NA	1	NA	NA	NA
ERO1B	70.959	105.226	0.5724	0.1551	NC	No	No	2	ERO1B_exon_chr1:236381876_x000D_ ERO1B_exon_chr1:236433294	0.9072_x000D_ 0.0928	0.9597_x000D_ 0.0403	0.0525_x000D_ -0.0525	NA_x000D_ NA	7_x000D_ 1	0.9086_x000D_ NA	0.8592_x000D_ NA	-0.0494_x000D_ NA
SLC6A11	16.3405	24.0219	0.5723	0.7023	NC	No	No	2	SLC6A11_exon_chr3:10979935_x000D_ SLC6A11_intron_chr3:10960138	0.7674_x000D_ 0.2326	0.9272_x000D_ 0.0728	0.1598_x000D_ -0.1598	NA_x000D_ NA	1_x000D_ 3	NA_x000D_ NA	NA_x000D_ NA	NA_x000D_ 0.0229
SOCS3	5.3598	7.9178	0.5721	1	NC	No	No	1	SOCS3_exon_chr17:76355264	1	1	0	NA	1	NA	NA	NA
LINGO3	5.5031	8.278	0.572	1	NC	No	No	1	LINGO3_exon_chr19:2291821	1	1	0	NA	1	NA	NA	NA
SMARCD3	108.171	160.564	0.5716	0.0492	NC	No	No	3	SMARCD3_exon_chr7:150936242_x000D_ SMARCD3_exon_chr7:150945780_x000D_ SMARCD3_intron_chr7:150972199	0.6583_x000D_ 0.3129_x000D_ 0.0288	0.7686_x000D_ 0.217_x000D_ 0.0144	0.1103_x000D_ -0.0959_x000D_ -0.0144	Up_x000D_ NA_x000D_ NA	1_x000D_ 1_x000D_ 2	NA_x000D_ NA_x000D_ NA	NA_x000D_ NA_x000D_ NA	NA_x000D_ NA_x000D_ NA
TRIM3	32.9598	49.0474	0.5715	0.4637	NC	No	No	1	TRIM3_exon_chr11:6470410	1	1	0	NA	1	NA	NA	NA
ERN1	27.48	41.0728	0.571	0.4688	NC	No	No	2	ERN1_exon_chr17:62121560_x000D_ ERN1_intron_chr17:62207335	0.5857_x000D_ 0.4143	0.8088_x000D_ 0.1912	0.2231_x000D_ -0.2231	NA_x000D_ NA	1_x000D_ 2	NA_x000D_ NA	NA_x000D_ NA	NA_x000D_ 0.023
RFESD	21.0541	31.5939	0.571	0.7666	NC	No	No	2	RFESD_exon_chr5:94989764_x000D_ RFESD_exon_chr5:94991749	0.3874_x000D_ 0.6126	0.3563_x000D_ 0.6437	-0.0311_x000D_ 0.0311	NA_x000D_ NA	1_x000D_ 2	NA_x000D_ 0.3414	NA_x000D_ 0.401	NA_x000D_ 0.0596
DHFR	52.7856	79.3419	0.5708	0.2203	NC	No	No	2	DHFR_exon_chr5:79924984_x000D_ DHFR_intron_chr5:79945207	0.7457_x000D_ 0.2543	0.8275_x000D_ 0.1725	0.0818_x000D_ -0.0818	NA_x000D_ NA	1_x000D_ 2	NA_x000D_ NA	NA_x000D_ NA	NA_x000D_ -0.4122
FBXW7	110.125	163.692	0.5703	0.0883	NC	No	No	3	FBXW7_exon_chr4:153244301_x000D_ FBXW7_exon_chr4:153273978_x000D_ FBXW7_exon_chr4:153333024	0.2963_x000D_ 0.0_x000D_ 0.7037	0.4018_x000D_ 0.0148_x000D_ 0.5833	0.1056_x000D_ 0.0148_x000D_ -0.1204	Up_x000D_ NA_x000D_ NA	2_x000D_ 3_x000D_ 1	0.9118_x000D_ 0.2832_x000D_ NA	0.9401_x000D_ 0.2897_x000D_ NA	0.0283_x000D_ 0.0065_x000D_ NA
GALNT6	183.634	272.7	0.5694	0.0164	NC	No	No	2	GALNT6_exon_chr12:51748276_x000D_ GALNT6_intron_chr12:51770978	0.9686_x000D_ 0.0314	0.9987_x000D_ 0.0013	0.0301_x000D_ -0.0301	NA_x000D_ NA	1_x000D_ 1	NA_x000D_ NA	NA_x000D_ NA	NA_x000D_ NA
GPAT3	23.1878	35.0324	0.5694	0.5303	NC	No	No	1	GPAT3_exon_chr4:84525820	1	1	0	NA	1	NA	NA	NA
LINC00680-GUSBP4	34.4052	50.7587	0.5692	0.431	NC	No	No	1	LINC00680-GUSBP4_intron_chr6:58285305	1	1	0	NA	4	0.1792	0.1256	-0.0536
ZC3H7B	132.11	195.838	0.5691	0.6124	NC	No	No	1	ZC3H7B_exon_chr22:41753180	1	1	0	NA	4	0.8602	0.8994	0.0392
PELI1	46.588	68.9566	0.5689	0.3435	NC	No	No	1	PELI1_exon_chr2:64322402	1	1	0	NA	1	NA	NA	NA
SPTLC3	25.1381	37.3781	0.5688	0.4914	NC	No	No	1	SPTLC3_intron_chr20:13053058	1	1	0	NA	1	NA	NA	NA
SV2A	328.68	488.129	0.5686	0.002	NC	No	No	1	SV2A_exon_chr1:149876749	1	1	0	NA	1	NA	NA	NA
GADD45A	886.436	1313.93	0.5684	0.0179	NC	No	No	1	GADD45A_exon_chr1:68153343	1	1	0	NA	5	0.0758	0.0923	0.0165
CACNB3	37.6738	55.5306	0.5683	0.3819	NC	No	No	1	CACNB3_exon_chr12:49221367	1	1	0	NA	1	NA	NA	NA
FAM86JP	26.1701	38.9723	0.5681	0.5348	NC	No	No	1	FAM86JP_exon_chr3:125647337	1	1	0	NA	2	0.075	0.2562	0.1812
ZNF584	23.8019	35.3638	0.5678	0.7426	NC	No	No	1	ZNF584_exon_chr19:58928177	1	1	0	NA	1	NA	NA	NA
GOLGA8N	15.239	22.9193	0.5677	1	NC	No	No	2	GOLGA8N_exon_chr15:32889651_x000D_ GOLGA8N_exon_chr15:32896003	0.6828_x000D_ 0.3172	0.6153_x000D_ 0.3847	-0.0674_x000D_ 0.0674	NA_x000D_ NA	1_x000D_ 1	NA_x000D_ NA	NA_x000D_ NA	NA_x000D_ NA
DYNLT3	40.7316	59.8343	0.5676	0.2628	NC	No	No	1	DYNLT3_exon_chrX:37699904	1	1	0	NA	3	0.7294	0.8527	0.1233
FSD2	2.974	4.413	0.5672	1	NC	No	No	1	FSD2_intron_chr15:83465001	1	1	0	NA	1	NA	NA	NA
QTRT1	589.071	872.881	0.567	0.0686	NC	No	No	1	QTRT1_exon_chr19:10823793	1	1	0	NA	1	NA	NA	NA
TNFRSF10D	20.6678	30.7344	0.5664	0.827	NC	No	No	1	TNFRSF10D_exon_chr8:22995516	1	1	0	NA	1	NA	NA	NA
BCL6B	100.231	148.341	0.5661	0.0503	NC	No	No	1	BCL6B_exon_chr17:6930821	1	1	0	NA	3	0.9757	0.9737	-0.002
SPG11	61.1378	90.5376	0.5658	0.1266	NC	No	No	6	SPG11_exon_chr15:44855499_x000D_ SPG11_exon_chr15:44856896_x000D_ SPG11_exon_chr15:44892830_x000D_ SPG11_intron_chr15:44865744_x000D_ SPG11_intron_chr15:44876011_x000D_ SPG11_intron_chr15:44951276	0.8575_x000D_ 0.0272_x000D_ 0.0128_x000D_ 0.046_x000D_ 0.0256_x000D_ 0.031	0.8975_x000D_ 0.0251_x000D_ 0.0114_x000D_ 0.0501_x000D_ 0.0_x000D_ 0.0159	0.0401_x000D_ -0.0022_x000D_ -0.0014_x000D_ 0.0041_x000D_ -0.0256_x000D_ -0.015	NA_x000D_ NA_x000D_ NA_x000D_ NA_x000D_ NA_x000D_ NA	1_x000D_ 1_x000D_ 1_x000D_ 1_x000D_ 1_x000D_ 1	NA_x000D_ NA_x000D_ NA_x000D_ NA_x000D_ NA_x000D_ NA	NA_x000D_ NA_x000D_ NA_x000D_ NA_x000D_ NA_x000D_ NA	NA_x000D_ NA_x000D_ NA_x000D_ NA_x000D_ NA_x000D_ NA
CLIP4	36.5042	54.2049	0.5658	0.3029	NC	No	No	4	CLIP4_exon_chr2:29368097_x000D_ CLIP4_exon_chr2:29397238_x000D_ CLIP4_exon_chr2:29404437_x000D_ CLIP4_intron_chr2:29355111	0.2088_x000D_ 0.1464_x000D_ 0.6447_x000D_ 0.0	0.1112_x000D_ 0.2452_x000D_ 0.6199_x000D_ 0.0238	-0.0976_x000D_ 0.0987_x000D_ -0.0249_x000D_ 0.0238	NA_x000D_ NA_x000D_ NA_x000D_ NA	1_x000D_ 2_x000D_ 2_x000D_ 1	NA_x000D_ NA_x000D_ 0.8458_x000D_ NA	NA_x000D_ NA_x000D_ 0.9672_x000D_ NA	NA_x000D_ -0.0571_x000D_ 0.1214_x000D_ NA
OVOS	26.6513	39.3173	0.5652	0.5256	NC	No	No	1	OVOS_exon_chr12:9727442	1	1	0	NA	1	NA	NA	NA
ENPP1	161.532	238.867	0.5651	0.0347	NC	No	No	1	ENPP1_exon_chr6:132211480	1	1	0	NA	6	0.9373	0.9389	0.0016
FLT1	51.8469	77.1532	0.565	0.2945	NC	No	No	4	FLT1_exon_chr13:28877505_x000D_ FLT1_exon_chr13:28942800_x000D_ FLT1_exon_chr13:28964241_x000D_ FLT1_intron_chr13:28959021	0.0991_x000D_ 0.3458_x000D_ 0.5551_x000D_ 0.0	0.1239_x000D_ 0.2125_x000D_ 0.6402_x000D_ 0.0233	0.0248_x000D_ -0.1332_x000D_ 0.0851_x000D_ 0.0233	NA_x000D_ NA_x000D_ NA_x000D_ NA	2_x000D_ 1_x000D_ 4_x000D_ 1	NA_x000D_ NA_x000D_ 0.2507_x000D_ NA	NA_x000D_ NA_x000D_ 0.2615_x000D_ NA	0.2027_x000D_ NA_x000D_ 0.0108_x000D_ NA
FBXO48	33.3139	48.8969	0.5649	0.4252	NC	No	No	2	FBXO48_exon_chr2:68691502_x000D_ FBXO48_exon_chr2:68693605	0.6555_x000D_ 0.3445	0.7621_x000D_ 0.2379	0.1066_x000D_ -0.1066	NA_x000D_ NA	3_x000D_ 1	0.971_x000D_ NA	0.9493_x000D_ NA	-0.0217_x000D_ NA
GKAP1	80.1744	118.631	0.5649	0.0937	NC	No	No	7	GKAP1_exon_chr9:86354659_x000D_ GKAP1_exon_chr9:86399753_x000D_ GKAP1_intron_chr9:86356866_x000D_ GKAP1_intron_chr9:86383732_x000D_ GKAP1_intron_chr9:86395296_x000D_ GKAP1_intron_chr9:86414099_x000D_ GKAP1_intron_chr9:86431910	0.0828_x000D_ 0.6778_x000D_ 0.1095_x000D_ 0.0595_x000D_ 0.0233_x000D_ 0.0273_x000D_ 0.0198	0.145_x000D_ 0.7816_x000D_ 0.0347_x000D_ 0.0265_x000D_ 0.0_x000D_ 0.0061_x000D_ 0.0061	0.0623_x000D_ 0.1037_x000D_ -0.0747_x000D_ -0.033_x000D_ -0.0233_x000D_ -0.0212_x000D_ -0.0138	NA_x000D_ Up_x000D_ NA_x000D_ NA_x000D_ NA_x000D_ NA_x000D_ NA	1_x000D_ 1_x000D_ 1_x000D_ 1_x000D_ 1_x000D_ 3_x000D_ 1	NA_x000D_ NA_x000D_ NA_x000D_ NA_x000D_ NA_x000D_ NA_x000D_ NA	NA_x000D_ NA_x000D_ NA_x000D_ NA_x000D_ NA_x000D_ NA_x000D_ NA	NA_x000D_ NA_x000D_ NA_x000D_ NA_x000D_ NA_x000D_ NA_x000D_ NA
IFI27L2	204.173	302.641	0.5646	0.0491	NC	No	No	1	IFI27L2_exon_chr14:94594329	1	1	0	NA	1	NA	NA	NA
SRR	73.7402	109.862	0.5646	0.1126	NC	No	No	2	SRR_exon_chr17:2226948_x000D_ SRR_intron_chr17:2207311	0.9523_x000D_ 0.0389	1.0_x000D_ 0.0	0.0477_x000D_ -0.0389	NA_x000D_ NA	4_x000D_ 1	0.327_x000D_ NA	0.3831_x000D_ NA	0.0561_x000D_ NA
ADGRB1	26.0131	38.1677	0.5644	0.901	NC	No	No	2	ADGRB1_exon_chr8:143625580_x000D_ ADGRB1_intron_chr8:143620774	0.9246_x000D_ 0.0754	0.8642_x000D_ 0.1358	-0.0604_x000D_ 0.0604	NA_x000D_ NA	1_x000D_ 1	NA_x000D_ NA	NA_x000D_ NA	NA_x000D_ NA
STAT4	6.781	9.6127	0.5639	1	NC	No	No	1	STAT4_exon_chr2:191894592	1	1	0	NA	1	NA	NA	NA
IRF8	19.3662	28.6626	0.5633	0.6064	NC	No	No	1	IRF8_exon_chr16:85954711	1	1	0	NA	1	NA	NA	NA
EPHA5	19.8529	29.563	0.5629	0.5877	NC	No	No	2	EPHA5_exon_chr4:66189937_x000D_ EPHA5_intron_chr4:66467358	0.0933_x000D_ 0.9067	0.1067_x000D_ 0.8933	0.0134_x000D_ -0.0134	NA_x000D_ NA	1_x000D_ 4	NA_x000D_ 0.8409	NA_x000D_ 0.9013	NA_x000D_ 0.0604
PFDN2	1703.81	2517.27	0.5625	0.0459	NC	No	Yes	2	PFDN2_exon_chr1:161070649_x000D_ PFDN2_exon_chr1:161071961	0.9874_x000D_ 0.0126	0.9951_x000D_ 0.0049	0.0077_x000D_ -0.0077	NA_x000D_ NA	3_x000D_ 1	0.6223_x000D_ NA	0.7737_x000D_ NA	0.1515_x000D_ NA
TPCN1	44.5119	66.0846	0.5625	0.3448	NC	No	No	1	TPCN1_exon_chr12:113733764	1	1	0	NA	4	0.9136	0.8919	-0.0217
SLC39A13	32.3361	48.4836	0.5623	0.3805	NC	No	No	1	SLC39A13_exon_chr11:47436838	1	1	0	NA	1	NA	NA	NA
LRRC23	80.1641	117.946	0.5621	0.2357	NC	No	No	2	LRRC23_exon_chr12:7023054_x000D_ LRRC23_intron_chr12:7016609	0.9358_x000D_ 0.0642	0.9311_x000D_ 0.0689	-0.0047_x000D_ 0.0047	NA_x000D_ NA	2_x000D_ 1	NA_x000D_ NA	NA_x000D_ NA	0.1053_x000D_ NA
AMER1	11.6945	17.6224	0.5619	0.7759	NC	No	No	1	AMER1_exon_chrX:63413264	1	1	0	NA	1	NA	NA	NA
ZNF17	4.1498	6.1865	0.5618	1	NC	No	No	1	ZNF17_exon_chr19:57931002	1	1	0	NA	1	NA	NA	NA
LBX2-AS1	11.7378	16.8355	0.5618	0.7737	NC	No	No	1	LBX2-AS1_exon_chr2:74729719	1	1	0	NA	2	NA	NA	-0.1213
CHGA	1.3783	1.9236	0.5618	1	NC	No	No	1	CHGA_exon_chr14:93401145	1	1	0	NA	1	NA	NA	NA
C1QTNF9	10.1316	15.2336	0.5617	1	NC	No	No	1	C1QTNF9_exon_chr13:24876735	1	1	0	NA	1	NA	NA	NA
RBM11	22.5232	33.89	0.5612	0.595	NC	No	No	1	RBM11_exon_chr21:15599179	1	1	0	NA	4	0.734	0.6587	-0.0753
ARHGEF6	19.0713	28.0173	0.5608	0.7252	NC	No	No	2	ARHGEF6_exon_chrX:135750328_x000D_ ARHGEF6_exon_chrX:135751695	0.9346_x000D_ 0.0654	0.9725_x000D_ 0.0275	0.0379_x000D_ -0.0379	NA_x000D_ NA	1_x000D_ 1	NA_x000D_ NA	NA_x000D_ NA	NA_x000D_ NA
TBC1D12	34.2377	50.2547	0.5605	0.3729	NC	No	No	1	TBC1D12_exon_chr10:96292784	1	1	0	NA	4	0.7501	0.8756	0.1255
AMFR	220.03	324.66	0.5602	0.0139	NC	No	No	1	AMFR_exon_chr16:56396968	1	1	0	NA	4	0.828	0.8424	0.0144
POLI	49.0908	72.6873	0.5602	0.3263	NC	No	No	1	POLI_exon_chr18:51820018	1	1	0	NA	2	0.2984	0.19	-0.1084
DGCR5	9.7542	14.5551	0.5594	1	NC	No	No	2	DGCR5_exon_chr22:18979329_x000D_ DGCR5_intron_chr22:18982392	0.5398_x000D_ 0.4602	0.6077_x000D_ 0.3923	0.0679_x000D_ -0.0679	NA_x000D_ NA	1_x000D_ 2	NA_x000D_ NA	NA_x000D_ NA	NA_x000D_ 0.1287
LOC441242	89.9561	132.585	0.5594	0.0833	NC	No	No	5	LOC441242_exon_chr7:65180823_x000D_ LOC441242_intron_chr7:65179335_x000D_ LOC441242_intron_chr7:65191743_x000D_ LOC441242_intron_chr7:65227917_x000D_ LOC441242_intron_chr7:65235453	0.0_x000D_ 0.0507_x000D_ 0.8178_x000D_ 0.1315_x000D_ 0.0	0.0217_x000D_ 0.0163_x000D_ 0.8882_x000D_ 0.0602_x000D_ 0.0136	0.0217_x000D_ -0.0343_x000D_ 0.0704_x000D_ -0.0714_x000D_ 0.0136	NA_x000D_ NA_x000D_ NA_x000D_ NA_x000D_ NA	1_x000D_ 2_x000D_ 3_x000D_ 1_x000D_ 1	NA_x000D_ 0.8397_x000D_ NA_x000D_ NA_x000D_ NA	NA_x000D_ 0.8093_x000D_ NA_x000D_ NA_x000D_ NA	NA_x000D_ -0.0304_x000D_ 0.1816_x000D_ NA_x000D_ NA
LPAR2	8.7042	12.6445	0.5591	1	NC	No	No	1	LPAR2_exon_chr19:19735378	1	1	0	NA	1	NA	NA	NA
LOXL1-AS1	9.5688	14.3397	0.5585	1	NC	No	No	1	LOXL1-AS1_exon_chr15:74211724	1	1	0	NA	3	NA	NA	-0.4496
TPM2	81.0839	119.327	0.5585	0.2955	NC	No	No	3	TPM2_exon_chr9:35682160_x000D_ TPM2_exon_chr9:35683238_x000D_ TPM2_exon_chr9:35684547	0.59_x000D_ 0.0308_x000D_ 0.3792	0.4816_x000D_ 0.0061_x000D_ 0.5123	-0.1084_x000D_ -0.0247_x000D_ 0.1331	NA_x000D_ NA_x000D_ NA	1_x000D_ 1_x000D_ 1	NA_x000D_ NA_x000D_ NA	NA_x000D_ NA_x000D_ NA	NA_x000D_ NA_x000D_ NA
DPY19L1P1	10.9558	15.7901	0.5584	1	NC	No	No	4	DPY19L1P1_exon_chr7:32620925_x000D_ DPY19L1P1_intron_chr7:32660015_x000D_ DPY19L1P1_intron_chr7:32662972_x000D_ DPY19L1P1_intron_chr7:32756329	0.0285_x000D_ 0.2994_x000D_ 0.3447_x000D_ 0.3274	0.3936_x000D_ 0.1901_x000D_ 0.1902_x000D_ 0.2261	0.3651_x000D_ -0.1093_x000D_ -0.1545_x000D_ -0.1013	NA_x000D_ NA_x000D_ NA_x000D_ NA	1_x000D_ 1_x000D_ 1_x000D_ 1	NA_x000D_ NA_x000D_ NA_x000D_ NA	NA_x000D_ NA_x000D_ NA_x000D_ NA	NA_x000D_ NA_x000D_ NA_x000D_ NA
ZEB1	48.1813	71.4236	0.5582	0.2948	NC	No	No	3	ZEB1_exon_chr10:31809053_x000D_ ZEB1_exon_chr10:31812860_x000D_ ZEB1_exon_chr10:31815599	0.3241_x000D_ 0.1578_x000D_ 0.5181	0.3287_x000D_ 0.1785_x000D_ 0.4928	0.0046_x000D_ 0.0207_x000D_ -0.0253	NA_x000D_ NA_x000D_ NA	1_x000D_ 1_x000D_ 2	NA_x000D_ NA_x000D_ 0.841	NA_x000D_ NA_x000D_ 0.9033	NA_x000D_ NA_x000D_ 0.0623
KIAA0895	37.6125	55.8776	0.5582	0.3607	NC	No	No	2	KIAA0895_exon_chr7:36366527_x000D_ KIAA0895_intron_chr7:36396510	0.8161_x000D_ 0.1839	0.8995_x000D_ 0.1005	0.0833_x000D_ -0.0833	NA_x000D_ NA	2_x000D_ 1	0.2563_x000D_ NA	0.2759_x000D_ NA	0.0196_x000D_ NA
SOCS2	48.8821	72.0172	0.5581	0.2709	NC	No	No	1	SOCS2_exon_chr12:93968497	1	1	0	NA	3	0.5946	0.5511	-0.0435
WWC2	75.0258	109.972	0.5578	0.2712	NC	No	Yes	4	WWC2_exon_chr4:184166568_x000D_ WWC2_exon_chr4:184236815_x000D_ WWC2_intron_chr4:184161415_x000D_ WWC2_intron_chr4:184202050	0.0046_x000D_ 0.6795_x000D_ 0.316_x000D_ 0.0	0.036_x000D_ 0.6963_x000D_ 0.2489_x000D_ 0.0164	0.0315_x000D_ 0.0169_x000D_ -0.0671_x000D_ 0.0164	NA_x000D_ NA_x000D_ NA_x000D_ NA	1_x000D_ 6_x000D_ 1_x000D_ 1	NA_x000D_ 0.4282_x000D_ NA_x000D_ NA	NA_x000D_ 0.4141_x000D_ NA_x000D_ NA	NA_x000D_ -0.014_x000D_ NA_x000D_ NA
GINM1	79.0495	116.957	0.5575	0.1289	NC	No	Yes	1	GINM1_exon_chr6:149911862	1	1	0	NA	5	0.7316	0.8064	0.0748
CLIC4	418.976	617.042	0.5564	0.002	NC	No	No	1	CLIC4_exon_chr1:25167263	1	1	0	NA	7	0.8779	0.9186	0.0407
COBLL1	14.6523	21.811	0.5564	1	NC	No	No	3	COBLL1_exon_chr2:165542542_x000D_ COBLL1_exon_chr2:165552346_x000D_ COBLL1_exon_chr2:165586625	0.3845_x000D_ 0.3915_x000D_ 0.224	0.3727_x000D_ 0.5329_x000D_ 0.0944	-0.0118_x000D_ 0.1414_x000D_ -0.1296	NA_x000D_ NA_x000D_ NA	1_x000D_ 2_x000D_ 1	NA_x000D_ NA_x000D_ NA	NA_x000D_ NA_x000D_ NA	NA_x000D_ 0.0174_x000D_ NA
IL11RA	32.6911	47.7265	0.5556	0.4902	NC	No	No	1	IL11RA_exon_chr9:34661478	1	1	0	NA	1	NA	NA	NA
TM2D1	85.885	126.502	0.5554	0.1652	NC	No	No	2	TM2D1_exon_chr1:62147022_x000D_ TM2D1_intron_chr1:62166605	0.9358_x000D_ 0.0642	0.9629_x000D_ 0.0371	0.0271_x000D_ -0.0271	NA_x000D_ NA	1_x000D_ 1	NA_x000D_ NA	NA_x000D_ NA	NA_x000D_ NA
INVS	43.1348	62.9003	0.555	0.2545	NC	No	No	7	INVS_exon_chr9:103035145_x000D_ INVS_exon_chr9:103046601_x000D_ INVS_exon_chr9:103062849_x000D_ INVS_intron_chr9:102888831_x000D_ INVS_intron_chr9:103014720_x000D_ INVS_intron_chr9:103035358_x000D_ INVS_intron_chr9:103060292	0.0352_x000D_ 0.35_x000D_ 0.5176_x000D_ 0.0224_x000D_ 0.0509_x000D_ 0.0239_x000D_ 0.0	0.0698_x000D_ 0.2438_x000D_ 0.5607_x000D_ 0.0123_x000D_ 0.0287_x000D_ 0.0304_x000D_ 0.0542	0.0345_x000D_ -0.1061_x000D_ 0.0431_x000D_ -0.0101_x000D_ -0.0221_x000D_ 0.0065_x000D_ 0.0542	NA_x000D_ NA_x000D_ NA_x000D_ NA_x000D_ NA_x000D_ NA_x000D_ NA	1_x000D_ 1_x000D_ 1_x000D_ 1_x000D_ 6_x000D_ 1_x000D_ 1	NA_x000D_ NA_x000D_ NA_x000D_ NA_x000D_ 0.1946_x000D_ NA_x000D_ NA	NA_x000D_ NA_x000D_ NA_x000D_ NA_x000D_ 0.2044_x000D_ NA_x000D_ NA	NA_x000D_ NA_x000D_ NA_x000D_ NA_x000D_ 0.0098_x000D_ NA_x000D_ NA
OSGEPL1	72.044	105.872	0.5548	0.1266	NC	No	No	2	OSGEPL1_exon_chr2:190612061_x000D_ OSGEPL1_exon_chr2:190620286	0.9913_x000D_ 0.0087	0.9898_x000D_ 0.0102	-0.0016_x000D_ 0.0016	NA_x000D_ NA	3_x000D_ 1	0.9817_x000D_ NA	0.9687_x000D_ NA	-0.013_x000D_ NA
ZNF70	38.6371	57.4003	0.5547	0.3729	NC	No	No	1	ZNF70_exon_chr22:24087406	1	1	0	NA	5	0.8033	0.8724	0.069
KLF10	45.3719	66.4076	0.5546	0.328	NC	No	No	1	KLF10_exon_chr8:103662619	1	1	0	NA	2	0.8792	0.8809	0.0016
EXTL2	19.6683	28.8934	0.5544	0.8429	NC	No	No	1	EXTL2_exon_chr1:101339986	1	1	0	NA	3	0.8046	0.896	0.0914
RAD52	26.9368	39.7915	0.5542	0.7563	NC	No	No	2	RAD52_exon_chr12:1022618_x000D_ RAD52_intron_chr12:1098974	0.792_x000D_ 0.208	0.7356_x000D_ 0.2644	-0.0564_x000D_ 0.0564	NA_x000D_ NA	6_x000D_ 3	0.4349_x000D_ NA	0.6096_x000D_ NA	0.1747_x000D_ 0.1682
PARD3B	36.723	54.4968	0.5542	0.4278	NC	No	No	2	PARD3B_exon_chr2:206480179_x000D_ PARD3B_intron_chr2:206166425	0.6219_x000D_ 0.3781	0.5462_x000D_ 0.4538	-0.0757_x000D_ 0.0757	NA_x000D_ NA	1_x000D_ 2	NA_x000D_ 0.9722	NA_x000D_ 0.9268	NA_x000D_ -0.0454
LINC01184	37.5734	55.2944	0.5535	0.417	NC	No	No	7	LINC01184_exon_chr5:127276912_x000D_ LINC01184_exon_chr5:127302620_x000D_ LINC01184_exon_chr5:127359990_x000D_ LINC01184_exon_chr5:127396336_x000D_ LINC01184_intron_chr5:127356993_x000D_ LINC01184_intron_chr5:127392449_x000D_ LINC01184_intron_chr5:127412638	0.1187_x000D_ 0.202_x000D_ 0.2858_x000D_ 0.1418_x000D_ 0.1901_x000D_ 0.0615_x000D_ 0.0	0.229_x000D_ 0.1984_x000D_ 0.3351_x000D_ 0.013_x000D_ 0.1695_x000D_ 0.0177_x000D_ 0.0373	0.1103_x000D_ -0.0036_x000D_ 0.0493_x000D_ -0.1288_x000D_ -0.0206_x000D_ -0.0438_x000D_ 0.0373	NA_x000D_ NA_x000D_ NA_x000D_ NA_x000D_ NA_x000D_ NA_x000D_ NA	3_x000D_ 1_x000D_ 1_x000D_ 4_x000D_ 1_x000D_ 1_x000D_ 1	NA_x000D_ NA_x000D_ NA_x000D_ NA_x000D_ NA_x000D_ NA_x000D_ NA	NA_x000D_ NA_x000D_ NA_x000D_ NA_x000D_ NA_x000D_ NA_x000D_ NA	0.0894_x000D_ NA_x000D_ NA_x000D_ -0.1464_x000D_ NA_x000D_ NA_x000D_ NA
RHCE	4.3181	6.4329	0.5533	1	NC	No	No	1	RHCE_exon_chr1:25689044	1	1	0	NA	1	NA	NA	NA
SCPEP1	143.635	210.684	0.5533	0.1388	NC	No	No	1	SCPEP1_exon_chr17:55083533	1	1	0	NA	2	0.8364	0.8571	0.0207
SLC47A1	8.1322	11.965	0.5531	1	NC	No	No	2	SLC47A1_exon_chr17:19480639_x000D_ SLC47A1_intron_chr17:19470541	0.84_x000D_ 0.16	0.7273_x000D_ 0.2727	-0.1126_x000D_ 0.1126	NA_x000D_ NA	1_x000D_ 1	NA_x000D_ NA	NA_x000D_ NA	NA_x000D_ NA
RASL11B	30.3212	44.6022	0.5527	0.3932	NC	No	No	1	RASL11B_exon_chr4:53731501	1	1	0	NA	1	NA	NA	NA
PGAP3	31.5219	46.6575	0.5524	0.4858	NC	No	No	2	PGAP3_exon_chr17:37829119_x000D_ PGAP3_intron_chr17:37844086	0.9809_x000D_ 0.0191	0.934_x000D_ 0.066	-0.0469_x000D_ 0.0469	NA_x000D_ NA	1_x000D_ 1	NA_x000D_ NA	NA_x000D_ NA	NA_x000D_ NA
RPL36A	54518.2	79949.5	0.5523	0.0625	NC	No	No	1	RPL36A_exon_chrX:100650715	1	1	0	NA	1	NA	NA	NA
KIAA1217	3.8819	5.5832	0.5521	1	NC	No	No	1	KIAA1217_exon_chr10:24833909	1	1	0	NA	3	NA	NA	0.6932
KITLG	33.9406	50.2961	0.5516	0.5077	NC	No	No	1	KITLG_exon_chr12:88890958	1	1	0	NA	3	0.9431	0.9357	-0.0074
PLK3	14.569	21.5227	0.5514	1	NC	No	No	1	PLK3_exon_chr1:45271158	1	1	0	NA	1	NA	NA	NA
ST20	47.9675	69.7368	0.5514	0.3454	NC	No	No	1	ST20_exon_chr15:80191467	1	1	0	NA	2	0.4032	0.4834	0.0801
LPCAT2	28.6571	42.2683	0.5514	0.6506	NC	No	No	2	LPCAT2_exon_chr16:55616825_x000D_ LPCAT2_intron_chr16:55571544	0.8835_x000D_ 0.1165	0.9048_x000D_ 0.0952	0.0213_x000D_ -0.0213	NA_x000D_ NA	1_x000D_ 4	NA_x000D_ 0.6615	NA_x000D_ 0.4091	NA_x000D_ -0.2525
SLC41A3	50.3182	74.032	0.5512	0.3454	NC	No	No	1	SLC41A3_exon_chr3:125726068	1	1	0	NA	2	0.9819	0.9839	0.002
PPARG	69.2108	101.978	0.5507	0.2218	NC	No	No	3	PPARG_exon_chr3:12447380_x000D_ PPARG_exon_chr3:12475396_x000D_ PPARG_intron_chr3:12330633	0.1775_x000D_ 0.8225_x000D_ 0.0	0.16_x000D_ 0.8092_x000D_ 0.0308	-0.0175_x000D_ -0.0133_x000D_ 0.0308	NA_x000D_ NA_x000D_ NA	1_x000D_ 2_x000D_ 1	NA_x000D_ 0.02_x000D_ NA	NA_x000D_ 0.0288_x000D_ NA	NA_x000D_ 0.0088_x000D_ NA
SMARCD2	479.819	703.192	0.5506	0.0242	NC	No	No	1	SMARCD2_exon_chr17:61910351	1	1	0	NA	1	NA	NA	NA
INPP5J	28.248	40.9989	0.5504	0.5464	NC	No	No	1	INPP5J_exon_chr22:31529898	1	1	0	NA	1	NA	NA	NA
HLA-C	327.808	480.356	0.5504	0.3305	NC	No	No	3	HLA-C_exon_chr6:31236950_x000D_ HLA-C_exon_chr6:31238262_x000D_ HLA-C_exon_chr6:31239125	0.961_x000D_ 0.0303_x000D_ 0.0086	0.9718_x000D_ 0.0166_x000D_ 0.0117	0.0107_x000D_ -0.0138_x000D_ 0.003	NA_x000D_ NA_x000D_ NA	2_x000D_ 1_x000D_ 1	0.9358_x000D_ NA_x000D_ NA	0.9612_x000D_ NA_x000D_ NA	0.0254_x000D_ NA_x000D_ NA
PLEKHH3	102.344	149.954	0.5503	0.125	NC	No	No	1	PLEKHH3_exon_chr17:40820321	1	1	0	NA	1	NA	NA	NA
PDE8A	124.349	182.965	0.5495	0.1147	NC	No	No	3	PDE8A_exon_chr15:85666291_x000D_ PDE8A_exon_chr15:85681027_x000D_ PDE8A_intron_chr15:85643429	0.2434_x000D_ 0.6922_x000D_ 0.0645	0.1661_x000D_ 0.787_x000D_ 0.0469	-0.0772_x000D_ 0.0948_x000D_ -0.0176	NA_x000D_ NA_x000D_ NA	1_x000D_ 1_x000D_ 3	NA_x000D_ NA_x000D_ 0.8776	NA_x000D_ NA_x000D_ 0.9255	NA_x000D_ NA_x000D_ 0.0479
INSR	65.9271	96.6811	0.5492	0.1742	NC	No	No	2	INSR_exon_chr19:7117421_x000D_ INSR_intron_chr19:7184326	1.0_x000D_ 0.0	0.9814_x000D_ 0.0186	-0.0186_x000D_ 0.0186	NA_x000D_ NA	4_x000D_ 1	0.8428_x000D_ NA	0.8141_x000D_ NA	-0.0287_x000D_ NA
BMP4	25.2448	37.5283	0.5491	0.8777	NC	No	No	1	BMP4_exon_chr14:54417606	1	1	0	NA	1	NA	NA	NA
NCEH1	21.8032	31.4822	0.549	0.8994	NC	No	No	2	NCEH1_exon_chr3:172351882_x000D_ NCEH1_intron_chr3:172363412	1.0_x000D_ 0.0	0.9656_x000D_ 0.0344	-0.0344_x000D_ 0.0344	NA_x000D_ NA	1_x000D_ 1	NA_x000D_ NA	NA_x000D_ NA	NA_x000D_ NA
MTMR11	5.0914	7.4339	0.5489	1	NC	No	No	1	MTMR11_exon_chr1:149901209	1	1	0	NA	1	NA	NA	NA
HSPB1	526.858	770.999	0.5488	0.0015	NC	No	No	1	HSPB1_exon_chr7:75933300	1	1	0	NA	1	NA	NA	NA
PLAAT1	12.964	18.8487	0.5485	0.7668	NC	No	No	1	PLAAT1_exon_chr3:192988392	1	1	0	NA	1	NA	NA	NA
PCLO	319.596	467.283	0.5485	0.0791	NC	No	No	6	PCLO_exon_chr7:82452005_x000D_ PCLO_exon_chr7:82586251_x000D_ PCLO_exon_chr7:82595803_x000D_ PCLO_exon_chr7:82764972_x000D_ PCLO_exon_chr7:82785708_x000D_ PCLO_intron_chr7:82784063	0.0145_x000D_ 0.037_x000D_ 0.7608_x000D_ 0.0172_x000D_ 0.1512_x000D_ 0.0145	0.0206_x000D_ 0.0254_x000D_ 0.8436_x000D_ 0.0153_x000D_ 0.0829_x000D_ 0.0123	0.0062_x000D_ -0.0116_x000D_ 0.0828_x000D_ -0.0019_x000D_ -0.0683_x000D_ -0.0022	NA_x000D_ NA_x000D_ NA_x000D_ NA_x000D_ NA_x000D_ NA	1_x000D_ 2_x000D_ 6_x000D_ 1_x000D_ 1_x000D_ 1	NA_x000D_ NA_x000D_ 0.5862_x000D_ NA_x000D_ NA_x000D_ NA	NA_x000D_ NA_x000D_ 0.5525_x000D_ NA_x000D_ NA_x000D_ NA	NA_x000D_ -0.1469_x000D_ -0.0337_x000D_ NA_x000D_ NA_x000D_ NA
[truncated: 12,820 more rows]
