# Supplementary material for: G-quadruplexes in the proximity 3′-UTR enhances alternative polyadenylation of Neogenin 1
Source: iScience. 2025 Nov 10;28(12):113952. doi: 10.1016/j.isci.2025.113952 (PMC12686709; doi:10.1016/j.isci.2025.113952)
Supplement: Table S3. DEG list [file mmc3.xlsx]

## Sheet: Feuil1
	Gene up	Gene down
	KIAA0825	THEM6
	NUPR1	DIDO1
	SLCO2A1	KBTBD6
	GDF15	SPAG5
	ELOVL7	COL2A1
	AKAP6	SCAND1
	RAPGEF3	MVD
	CPA6	SRSF3
	KIF6	SPNS1
	HCN4	CEP135
	MTRNR2L6	ANAPC15
	AKNA	SNAPC4
	ZBTB41	H1-3
	PHLDA2	TOLLIP
	SNORA109	MED25
	NIBAN1	MICOS13
	MTRNR2L10	ATP6V0D1
	PLEKHG1	NARF
	HMOX1	SDHAF1
	G0S2	SQLE
	FAM200B	UTP3
	DDIT3	NUP107
	AJUBA	THOP1
	CCDC183	NASP
	CTH	CYB5D2
	FOXA1	SNRPD3
	CHAC1	PAXIP1-AS1
	FBLL1	TIMM8B
	OLFM2	DHX37
	SNAP91	HSD17B7
	ZNF467	SLC9A3R1
	CHMP4C	MED6
	PCK2	EIF3B
	CD24	MANEAL
	CYTOR	TELO2
	DDR2	SLC19A1
	DENND2A	TRA2A
	BBOX1-AS1	DERL1
	SLC7A3	TMX2
	ARRDC3	SNORA79
	FLJ46906	NELFB
	ZSCAN18	PRPF6
	CYP27C1	PNO1
	PRRG4	TOM1
	LDHC	IL17RA
	LRRC8D	CCDC102A
	VEGFA	DUXAP10
	SLC43A2	DHCR24
	LIF	HSD17B7P2
	SLC16A9	POP7
	NHSL1	FGFR3
	MIR4435-2HG	KIF3B
	FAM71E1	TPM3
	PNCK	MIR6807
	LOC100507507	FMR1
	MDK	SNHG16
	MRC2	ZER1
	KCNJ4	ADI1
	ASGR1	ATP6V1C1
	ASNSP1	L2HGDH
	WDR31	CANT1
	ZNF736	DDX54
	CEBPG	PRMT7
	EDIL3	TRAPPC2L
	PPM1M	MRPL54
	DLL1	MVK
	PXDC1	CHCHD7
	SGCE	CAVIN1
	DDIT4	CTSA
	MIR99AHG	MCOLN1
	ZNF561	POLR2L
	SIPA1L2	NCBP2-AS1
	ADAMTS3	YIPF1
	RASL10A	TYW3
	SLC7A11	WASHC2C
	SHC2	LYPD1
	MIR12136	ALDOC
	KLF6	TCEAL1
	PRR4	MRPL27
	NBPF1	EPN2
	PPIL6	SDF2L1
	EGFR	TCF24
	SESN2	WASHC2A
	NPIPB11	ACD
	NPIPB4	TAMM41
	NPIPB3	SPEN
	TRIB3	EOLA1
	EBF4	ANKS3
	LEPR	FAM174C
	PSAT1	PDCD4
	DLG4	TEFM
	CCDC191	SP100
	APOE	ZNF337
	AADAT	ARL17B
	HAPLN2	SCARNA13
	SLC1A4	MAP3K11
	TSC22D3	SUPV3L1
	TMSB4X	EPHX1
	SNHG32	RPUSD1
	ZCWPW1	USP5
	CALCB	UBE2D4
	PARM1	DDX51
	SMIM14	PAK4
	FAM221A	NAGPA
	MYL5	HOXA11-AS
	MTX3	NUDT16L1
	SLC6A9	TEX36
	B4GALNT4	TFRC
	FTH1	MT2A
	GPCPD1	GLA
	FN1	SPATA24
	C1orf226	BAG1
	ZFAS1	INSIG1
	TCTEX1D2	CD3EAP
	CTBS	PARGP1
	ZBED3	CLCN7
	ATN1	ABCB1
	WFDC21P	INCENP
	CPS1	BCLAF1
	RPL22L1	KDM3A
	EPHA2	FAM13B
	DPY19L4	HOXA7
	GPT2	HYAL3
	ZNF274	CHKA
	GPRASP2	CABLES1
	SMARCC2	HBQ1
	ANXA4	PDRG1
	ZNF280C	HMGCS1
	FTH1P3	MARCHF8
	LURAP1L	CA8
	GAS5	IDI1
	ZNF853	LARP4
	ACADVL	HSPE1-MOB4
	PLAT	ACP2
	IFRD1	LINC00680
	PPM1L	NDUFS1
	SPSB2	ZNF207
	STC2	HOTAIR
	TEF	NUDT8
	FCF1P2	PEX6
	JUND	ADAT3
	NUP62CL	NR6A1
	NEIL1	SNAR-A1
	RIMS3	NOP16
	CUL9	SNAR-A12
	CEBPB	C1GALT1C1
	DHRS4-AS1	H1-4
	FGF2	ASH1L-AS1
	NQO1	CCDC9
	TCTN1	BHLHB9
	KCTD13	TPRG1L
	JDP2	TERC
	LIMD2	RAB11FIP3
	ACAD11	HOXA10-AS
	PLEKHG4	PTMA
	XBP1	ALG1
	FSTL1	ZNHIT2
	MTRNR2L9	HOXC-AS3
	CCN1	DERL3
	PCBD2	B9D2
	LCAT	SLC1A3
	SH3BGRL2	GATD3A
	H1-0	LDLR
	ACBD4	IBA57
	GPC3	TPRN
	LAMB2	SKIDA1
	KHDRBS3	MRI1
	KCNT2	REXO1
	ID3	SCARNA26A
	MELTF	LOC100289361
	RHOBTB3	TECPR1
	PRKAB2	CA2
	DYRK4	OVGP1
	ZNF226	DDTL
	LINC00623	MIR4485
	TMEM8B	TSTD3
	GXYLT1	SCARNA26B
	EFHD1	ARHGEF28
	MINPP1	ZNF684
	ARL8A	THEMIS2
	PRKAG2	RARB
	MOXD1	FA2H
	EIF4EBP1	CPN1
	SEMA4D	EGR1
	GFI1	PLCB4
	PHKA1	SNORA79B
	IGFBP4	MTRNR2L1
	EEF1A1	MTRNR2L2
	ARHGEF2	ACTR3C
	LRRC49	LINC01704
	YAP1	ADAM32
	PLCB1	LINC01748
	FBXW4	RNVU1-20
	BASP1	MTRNR2L7
	MTHFD2
	PLEKHF2
	CCDC71L
	N4BP2
	BCL3
	AHRR
	LINC00963
	KDM7A
	SLC2A4RG
	HLA-B
	FBLN1
	KIAA1324L
	PTPRG
	RAMP2
	C5orf34
	SERPINH1
	MIR612
	CREM
	SNHG5
	POC1B
	TACC1
	NCKAP1
	SKIL
	RPL26
	EDEM1
	LINC01578
	GPC6
	MALAT1
	ASNS
	POLE2
	GYPC
	B4GALT4
	RGS16
	ATF6
	RAB11FIP1
	MDM4
	C1orf54
	DECR2
	SELENOW
	SERPINF1
	DTNB
	FYN
	MEIS3
	RHOB
	MAP1B
	ERFE
	LOC102606465
	JUN
	SRSF12
	ATE1
	FBXL12
	FAM118A
	COL6A1
	CCND2
	ZFAND3
	ARHGEF40
	PPP1R1A
	STX16
	PHF21A
	SOX4
	MKLN1
	GPD2
	RND2
	OGT
	FIP1L1
	RAB31
	LOC101928100
	EIF4E3
	MAGED2
	MTRNR2L4
	CITED2
	SYNJ2
	GMDS
	NBPF19
	TSC22D1
	SNHG6
	FLNA
	KDM3B
	ITM2C
	TEAD1
	ZCCHC9
	VHL
	BACE2
	BCAT1
	C11orf1
	WDR27
	IMPACT
	TTPAL
	NIT2
	IARS1
	PLTP
	TMEM123
	SIAH1
	MTRNR2L3
	GPSM1
	ETNK2
	ARPIN-AP3S2
	NLN
	ZFAND1
	TES
	TPK1
	NEO1
	SNHG29
	FGD1
	RNF145
	PRDM4
	PAAF1
	DENND5A
	GDAP1
	RSU1
