# Supplementary material for: G-quadruplexes in the proximity 3′-UTR enhances alternative polyadenylation of Neogenin 1
Source: iScience. 2025 Nov 10;28(12):113952. doi: 10.1016/j.isci.2025.113952 (PMC12686709; doi:10.1016/j.isci.2025.113952)
Supplement: Table S4. APA splicing list [file mmc4.xlsx]

## Sheet: Splicing
Gene Name	Mean Counts Cond1	Mean Counts Cond2	Fold Change	pAdj	DE Result	Any Splicing APA? (DPAC)	Any Tandem APA? (DPAC)	#Exons with a PAC	Exon Names	Exon fraction Cond1	Exon fraction Cond2	Exon Fraction Change	Exon Results_x000D_ (NA = Not significant)	#PACs per Exon	PDU per Exon Cond1	PDU per Exon Cond2	delta-PDUI per Exon	DPAC Result	Links to USCS Gene Browser (one link per cell):
ASNSP1	90.4043	231.163	1.3593	0	UP	Yes	No	2	ASNSP1_exon_chr8:47491173_x000D_ ASNSP1_intron_chr8:47506736	0.9146_x000D_ 0.0854	0.7454_x000D_ 0.2546	-0.1692_x000D_ 0.1692	Down_x000D_ Up	1_x000D_ 1	NA_x000D_ NA	NA_x000D_ NA	NA_x000D_ NA	NA_x000D_ NA	ASNSP1_exon_chr8:47491173
MIR99AHG	34.5648	81.6817	1.2446	0.0008	UP	Yes	No	3	MIR99AHG_exon_chr21:17979313_x000D_ MIR99AHG_intron_chr21:17603435_x000D_ MIR99AHG_intron_chr21:17764005	0.7458_x000D_ 0.019_x000D_ 0.2353	0.8491_x000D_ 0.0076_x000D_ 0.1433	0.1034_x000D_ -0.0114_x000D_ -0.092	Up_x000D_ NA_x000D_ NA	1_x000D_ 1_x000D_ 1	NA_x000D_ NA_x000D_ NA	NA_x000D_ NA_x000D_ NA	NA_x000D_ NA_x000D_ NA	NA_x000D_ NA_x000D_ NA	MIR99AHG_exon_chr21:17979313
MIR12136	25.388	58.6063	1.2054	0.0108	UP	Yes	Yes	2	MIR12136_exon_chr1:568065_x000D_ MIR12136_exon_chrM:7515	0.1331_x000D_ 0.8669	0.432_x000D_ 0.568	0.2989_x000D_ -0.2989	Up_x000D_ NA	1_x000D_ 2	NA_x000D_ 0.8187	NA_x000D_ 0.3321	NA_x000D_ -0.4867	NA_x000D_ Shortening	MIR12136_exon_chr1:568065
NBPF1	167.628	381.283	1.1827	0	UP	Yes	No	3	NBPF1_exon_chr1:16890681_x000D_ NBPF1_exon_chr1:16891413_x000D_ NBPF1_intron_chr1:16935002	0.1207_x000D_ 0.5864_x000D_ 0.2929	0.1719_x000D_ 0.7059_x000D_ 0.1222	0.0511_x000D_ 0.1195_x000D_ -0.1706	NA_x000D_ Up_x000D_ NA	1_x000D_ 2_x000D_ 4	NA_x000D_ 0.9529_x000D_ 0.2192	NA_x000D_ 0.97_x000D_ 0.1355	NA_x000D_ 0.0171_x000D_ -0.0837	NA_x000D_ NA_x000D_ NA	NBPF1_exon_chr1:16890681
SLC1A4	29.4304	63.1293	1.0953	0.0121	UP	Yes	Yes	2	SLC1A4_exon_chr2:65248045_x000D_ SLC1A4_intron_chr2:65237897	0.8239_x000D_ 0.1761	0.9462_x000D_ 0.0538	0.1223_x000D_ -0.1223	Up_x000D_ NA	1_x000D_ 6	NA_x000D_ 0.5168	NA_x000D_ 0.5931	NA_x000D_ 0.0763	NA_x000D_ Both	SLC1A4_exon_chr2:65248045
ELP4	20.4654	42.0076	1.0344	0.2319	NC	Yes	No	4	ELP4_exon_chr11:31804940_x000D_ ELP4_intron_chr11:31531554_x000D_ ELP4_intron_chr11:31625454_x000D_ ELP4_intron_chr11:31785097	0.5627_x000D_ 0.0661_x000D_ 0.1953_x000D_ 0.1758	0.789_x000D_ 0.0_x000D_ 0.0564_x000D_ 0.1546	0.2262_x000D_ -0.0661_x000D_ -0.1389_x000D_ -0.0212	Up_x000D_ NA_x000D_ NA_x000D_ NA	1_x000D_ 1_x000D_ 1_x000D_ 4	NA_x000D_ NA_x000D_ NA_x000D_ NA	NA_x000D_ NA_x000D_ NA_x000D_ NA	NA_x000D_ NA_x000D_ NA_x000D_ 0.1382	NA_x000D_ NA_x000D_ NA_x000D_ NA	ELP4_exon_chr11:31804940
SMARCC2	250.949	504.301	1.0059	0.0808	UP	Yes	No	4	SMARCC2_exon_chr12:56557549_x000D_ SMARCC2_exon_chr12:56566488_x000D_ SMARCC2_exon_chr12:56572840_x000D_ SMARCC2_exon_chr12:56575381	0.7269_x000D_ 0.0351_x000D_ 0.0322_x000D_ 0.2058	0.8645_x000D_ 0.0196_x000D_ 0.0116_x000D_ 0.1044	0.1376_x000D_ -0.0156_x000D_ -0.0207_x000D_ -0.1014	Up_x000D_ NA_x000D_ NA_x000D_ NA	3_x000D_ 1_x000D_ 1_x000D_ 1	0.9676_x000D_ NA_x000D_ NA_x000D_ NA	0.9798_x000D_ NA_x000D_ NA_x000D_ NA	0.0122_x000D_ NA_x000D_ NA_x000D_ NA	NA_x000D_ NA_x000D_ NA_x000D_ NA	SMARCC2_exon_chr12:56557549
PPM1L	234.549	460.615	0.9689	0.0006	UP	Yes	Yes	2	PPM1L_exon_chr3:160786598_x000D_ PPM1L_intron_chr3:160657543	0.2942_x000D_ 0.7058	0.1318_x000D_ 0.8682	-0.1624_x000D_ 0.1624	NA_x000D_ Up	3_x000D_ 6	0.3811_x000D_ 0.6622	0.2185_x000D_ 0.6876	-0.1626_x000D_ 0.0254	Shortening_x000D_ NA	PPM1L_exon_chr3:160786598
KCTD13	36.1276	68.7299	0.9374	0.0313	UP	Yes	No	2	KCTD13_exon_chr16:29918429_x000D_ KCTD13_intron_chr16:29934510	0.7828_x000D_ 0.2172	0.9167_x000D_ 0.0833	0.1339_x000D_ -0.1339	Up_x000D_ NA	1_x000D_ 2	NA_x000D_ NA	NA_x000D_ NA	NA_x000D_ -0.24	NA_x000D_ NA	KCTD13_exon_chr16:29918429
KHDRBS3	78.4958	147.219	0.9014	0.0004	UP	Yes	Yes	2	KHDRBS3_exon_chr8:136469698_x000D_ KHDRBS3_exon_chr8:136659235	0.4477_x000D_ 0.5523	0.2472_x000D_ 0.7528	-0.2005_x000D_ 0.2005	NA_x000D_ Up	1_x000D_ 2	NA_x000D_ 0.5907	NA_x000D_ 0.7054	NA_x000D_ 0.1147	NA_x000D_ Lengthening	KHDRBS3_exon_chr8:136469698
ACTA2	34.0931	61.5777	0.8593	0.1076	NC	Yes	No	2	ACTA2_exon_chr10:90695123_x000D_ ACTA2_intron_chr10:90750695	0.6746_x000D_ 0.3254	0.8843_x000D_ 0.1157	0.2097_x000D_ -0.2097	Up_x000D_ NA	1_x000D_ 1	NA_x000D_ NA	NA_x000D_ NA	NA_x000D_ NA	NA_x000D_ NA	ACTA2_exon_chr10:90695123
XRCC4	34.9422	62.6153	0.8414	0.1358	NC	Yes	No	5	XRCC4_exon_chr5:82406846_x000D_ XRCC4_exon_chr5:82554348_x000D_ XRCC4_exon_chr5:82648943_x000D_ XRCC4_intron_chr5:82554496_x000D_ XRCC4_intron_chr5:82607137	0.0553_x000D_ 0.0357_x000D_ 0.7994_x000D_ 0.0729_x000D_ 0.0366	0.0_x000D_ 0.0_x000D_ 0.9233_x000D_ 0.0586_x000D_ 0.0182	-0.0553_x000D_ -0.0357_x000D_ 0.1238_x000D_ -0.0144_x000D_ -0.0184	NA_x000D_ NA_x000D_ Up_x000D_ NA_x000D_ NA	1_x000D_ 1_x000D_ 1_x000D_ 1_x000D_ 1	NA_x000D_ NA_x000D_ NA_x000D_ NA_x000D_ NA	NA_x000D_ NA_x000D_ NA_x000D_ NA_x000D_ NA	NA_x000D_ NA_x000D_ NA_x000D_ NA_x000D_ NA	NA_x000D_ NA_x000D_ NA_x000D_ NA_x000D_ NA	XRCC4_exon_chr5:82406846
ZFP36L1	53.9953	94.5328	0.7942	0.115	NC	Yes	No	2	ZFP36L1_exon_chr14:69257209_x000D_ ZFP36L1_intron_chr14:69262791	0.6903_x000D_ 0.3097	0.8326_x000D_ 0.1674	0.1423_x000D_ -0.1423	Up_x000D_ NA	2_x000D_ 2	0.5172_x000D_ NA	0.3941_x000D_ NA	-0.1231_x000D_ -0.1539	NA_x000D_ NA	ZFP36L1_exon_chr14:69257209
FBLN1	78.6265	135.349	0.779	0.0189	UP	Yes	No	3	FBLN1_exon_chr22:45958791_x000D_ FBLN1_exon_chr22:45996186_x000D_ FBLN1_intron_chr22:45931217	0.4784_x000D_ 0.4567_x000D_ 0.0649	0.4173_x000D_ 0.5724_x000D_ 0.0103	-0.0611_x000D_ 0.1156_x000D_ -0.0546	NA_x000D_ Up_x000D_ NA	1_x000D_ 2_x000D_ 2	NA_x000D_ 0.968_x000D_ 0.9705	NA_x000D_ 0.9298_x000D_ 0.9354	NA_x000D_ -0.0382_x000D_ -0.0351	NA_x000D_ NA_x000D_ NA	FBLN1_exon_chr22:45958791
TACC1	47.8563	81.1393	0.7658	0.0382	UP	Yes	No	2	TACC1_exon_chr8:38695987_x000D_ TACC1_exon_chr8:38705472	0.4125_x000D_ 0.5875	0.3015_x000D_ 0.6985	-0.1109_x000D_ 0.1109	NA_x000D_ Up	1_x000D_ 4	NA_x000D_ 0.8158	NA_x000D_ 0.9016	NA_x000D_ 0.0858	NA_x000D_ NA	TACC1_exon_chr8:38695987
TTN-AS1	53.3489	88.9038	0.7285	0.1075	NC	Yes	No	8	TTN-AS1_exon_chr2:179403424_x000D_ TTN-AS1_exon_chr2:179484479_x000D_ TTN-AS1_intron_chr2:179404896_x000D_ TTN-AS1_intron_chr2:179407088_x000D_ TTN-AS1_intron_chr2:179436176_x000D_ TTN-AS1_intron_chr2:179456041_x000D_ TTN-AS1_intron_chr2:179463400_x000D_ TTN-AS1_intron_chr2:179465394	0.0473_x000D_ 0.1125_x000D_ 0.1326_x000D_ 0.0669_x000D_ 0.049_x000D_ 0.0316_x000D_ 0.4897_x000D_ 0.0704	0.0614_x000D_ 0.1997_x000D_ 0.3698_x000D_ 0.1181_x000D_ 0.0631_x000D_ 0.0_x000D_ 0.1632_x000D_ 0.0249	0.014_x000D_ 0.0872_x000D_ 0.2371_x000D_ 0.0511_x000D_ 0.0141_x000D_ -0.0316_x000D_ -0.3265_x000D_ -0.0455	NA_x000D_ NA_x000D_ Up_x000D_ NA_x000D_ NA_x000D_ NA_x000D_ NA_x000D_ NA	1_x000D_ 1_x000D_ 1_x000D_ 1_x000D_ 1_x000D_ 1_x000D_ 2_x000D_ 1	NA_x000D_ NA_x000D_ NA_x000D_ NA_x000D_ NA_x000D_ NA_x000D_ NA_x000D_ NA	NA_x000D_ NA_x000D_ NA_x000D_ NA_x000D_ NA_x000D_ NA_x000D_ NA_x000D_ NA	NA_x000D_ NA_x000D_ NA_x000D_ NA_x000D_ NA_x000D_ NA_x000D_ 0.2605_x000D_ NA	NA_x000D_ NA_x000D_ NA_x000D_ NA_x000D_ NA_x000D_ NA_x000D_ NA_x000D_ NA	TTN-AS1_exon_chr2:179403424
KCNMB4	37.6554	60.6462	0.6938	0.2033	NC	Yes	No	2	KCNMB4_exon_chr12:70824264_x000D_ KCNMB4_intron_chr12:70760850	0.7652_x000D_ 0.2348	0.8748_x000D_ 0.1252	0.1095_x000D_ -0.1095	Up_x000D_ NA	1_x000D_ 3	NA_x000D_ 0.1137	NA_x000D_ 0.0827	NA_x000D_ -0.031	NA_x000D_ NA	KCNMB4_exon_chr12:70824264
SDHAF4	67.3767	104.799	0.6543	0.1005	NC	Yes	Yes	3	SDHAF4_exon_chr6:71298317_x000D_ SDHAF4_intron_chr6:71276707_x000D_ SDHAF4_intron_chr6:71289269	0.4482_x000D_ 0.3583_x000D_ 0.1935	0.6845_x000D_ 0.1021_x000D_ 0.2134	0.2363_x000D_ -0.2563_x000D_ 0.02	Up_x000D_ NA_x000D_ NA	3_x000D_ 1_x000D_ 2	NA_x000D_ NA_x000D_ 0.0596	NA_x000D_ NA_x000D_ 0.0021	0.1296_x000D_ NA_x000D_ -0.0575	NA_x000D_ NA_x000D_ Shortening	SDHAF4_exon_chr6:71298317
SMAD6	60.5419	91.4967	0.5985	0.1206	NC	Yes	No	2	SMAD6_exon_chr15:67073334_x000D_ SMAD6_intron_chr15:66996413	0.7524_x000D_ 0.2476	0.5888_x000D_ 0.4112	-0.1637_x000D_ 0.1637	NA_x000D_ Up	7_x000D_ 3	NA_x000D_ 0.7014	NA_x000D_ 0.7541	0.0631_x000D_ 0.0526	NA_x000D_ NA	SMAD6_exon_chr15:67073334
MTA3	62.9773	94.1938	0.5743	0.1022	NC	Yes	No	3	MTA3_exon_chr2:42797576_x000D_ MTA3_exon_chr2:42936013_x000D_ MTA3_exon_chr2:42980513	0.1658_x000D_ 0.6617_x000D_ 0.1725	0.0552_x000D_ 0.7992_x000D_ 0.1455	-0.1105_x000D_ 0.1375_x000D_ -0.027	NA_x000D_ Up_x000D_ NA	1_x000D_ 2_x000D_ 3	NA_x000D_ 0.3509_x000D_ NA	NA_x000D_ 0.3215_x000D_ NA	NA_x000D_ -0.0294_x000D_ -0.2069	NA_x000D_ NA_x000D_ NA	MTA3_exon_chr2:42797576
ANO6	145.079	212.97	0.5481	0.1079	NC	Yes	No	2	ANO6_exon_chr12:45725077_x000D_ ANO6_exon_chr12:45822887	0.5087_x000D_ 0.4913	0.3555_x000D_ 0.6445	-0.1533_x000D_ 0.1533	NA_x000D_ Up	1_x000D_ 1	NA_x000D_ NA	NA_x000D_ NA	NA_x000D_ NA	NA_x000D_ NA	ANO6_exon_chr12:45725077
DYNC2LI1	95.3259	137.079	0.5287	0.1105	NC	Yes	No	6	DYNC2LI1_exon_chr2:44003920_x000D_ DYNC2LI1_exon_chr2:44021595_x000D_ DYNC2LI1_exon_chr2:44036843_x000D_ DYNC2LI1_intron_chr2:44001285_x000D_ DYNC2LI1_intron_chr2:44023934_x000D_ DYNC2LI1_intron_chr2:44032385	0.3741_x000D_ 0.0284_x000D_ 0.4663_x000D_ 0.0343_x000D_ 0.0315_x000D_ 0.0654	0.3175_x000D_ 0.0117_x000D_ 0.5709_x000D_ 0.05_x000D_ 0.0045_x000D_ 0.0454	-0.0566_x000D_ -0.0168_x000D_ 0.1046_x000D_ 0.0157_x000D_ -0.027_x000D_ -0.02	NA_x000D_ NA_x000D_ Up_x000D_ NA_x000D_ NA_x000D_ NA	1_x000D_ 1_x000D_ 1_x000D_ 1_x000D_ 2_x000D_ 1	NA_x000D_ NA_x000D_ NA_x000D_ NA_x000D_ NA_x000D_ NA	NA_x000D_ NA_x000D_ NA_x000D_ NA_x000D_ NA_x000D_ NA	NA_x000D_ NA_x000D_ NA_x000D_ NA_x000D_ 0.0749_x000D_ NA	NA_x000D_ NA_x000D_ NA_x000D_ NA_x000D_ NA_x000D_ NA	DYNC2LI1_exon_chr2:44003920
CHMP4A	79.6966	114.225	0.5249	0.1528	NC	Yes	No	3	CHMP4A_exon_chr14:24679141_x000D_ CHMP4A_exon_chr14:24680798_x000D_ CHMP4A_exon_chr14:24681035	0.6652_x000D_ 0.0469_x000D_ 0.2879	0.8208_x000D_ 0.0158_x000D_ 0.1634	0.1556_x000D_ -0.0311_x000D_ -0.1245	Up_x000D_ NA_x000D_ NA	3_x000D_ 1_x000D_ 2	0.737_x000D_ NA_x000D_ 0.667	0.6581_x000D_ NA_x000D_ 0.6482	-0.079_x000D_ NA_x000D_ -0.0187	NA_x000D_ NA_x000D_ NA	CHMP4A_exon_chr14:24679141
APAF1	96.8817	140.357	0.519	0.2848	NC	Yes	No	4	APAF1_exon_chr12:99042096_x000D_ APAF1_exon_chr12:99117416_x000D_ APAF1_exon_chr12:99126197_x000D_ APAF1_intron_chr12:99043462	0.0754_x000D_ 0.3555_x000D_ 0.5371_x000D_ 0.032	0.0475_x000D_ 0.2236_x000D_ 0.7197_x000D_ 0.0092	-0.0278_x000D_ -0.132_x000D_ 0.1826_x000D_ -0.0229	NA_x000D_ NA_x000D_ Up_x000D_ NA	1_x000D_ 1_x000D_ 1_x000D_ 1	NA_x000D_ NA_x000D_ NA_x000D_ NA	NA_x000D_ NA_x000D_ NA_x000D_ NA	NA_x000D_ NA_x000D_ NA_x000D_ NA	NA_x000D_ NA_x000D_ NA_x000D_ NA	APAF1_exon_chr12:99042096
SLC25A33	125.864	180.372	0.5164	0.0896	NC	Yes	No	2	SLC25A33_exon_chr1:9642356_x000D_ SLC25A33_intron_chr1:9633470	0.9177_x000D_ 0.0823	0.7625_x000D_ 0.2375	-0.1553_x000D_ 0.1553	NA_x000D_ Up	1_x000D_ 5	NA_x000D_ 0.1189	NA_x000D_ 0.1747	NA_x000D_ 0.0558	NA_x000D_ NA	SLC25A33_exon_chr1:9642356
STPG1	81.3845	110.162	0.4281	0.3807	NC	Yes	No	5	STPG1_exon_chr1:24685109_x000D_ STPG1_exon_chr1:24696329_x000D_ STPG1_intron_chr1:24706142_x000D_ STPG1_intron_chr1:24718050_x000D_ STPG1_intron_chr1:24727808	0.7035_x000D_ 0.116_x000D_ 0.0272_x000D_ 0.0854_x000D_ 0.0679	0.8183_x000D_ 0.0276_x000D_ 0.0402_x000D_ 0.0556_x000D_ 0.0584	0.1148_x000D_ -0.0885_x000D_ 0.013_x000D_ -0.0298_x000D_ -0.0095	Up_x000D_ NA_x000D_ NA_x000D_ NA_x000D_ NA	3_x000D_ 2_x000D_ 2_x000D_ 1_x000D_ 1	0.9373_x000D_ NA_x000D_ NA_x000D_ NA_x000D_ NA	0.942_x000D_ NA_x000D_ NA_x000D_ NA_x000D_ NA	0.0047_x000D_ 0.563_x000D_ 0.2215_x000D_ NA_x000D_ NA	NA_x000D_ NA_x000D_ NA_x000D_ NA_x000D_ NA	STPG1_exon_chr1:24685109
SPATS2L	270.887	360.624	0.4082	0.0972	NC	Yes	No	2	SPATS2L_exon_chr2:201281101_x000D_ SPATS2L_exon_chr2:201342358	0.5406_x000D_ 0.4594	0.4362_x000D_ 0.5638	-0.1043_x000D_ 0.1043	NA_x000D_ Up	1_x000D_ 1	NA_x000D_ NA	NA_x000D_ NA	NA_x000D_ NA	NA_x000D_ NA	SPATS2L_exon_chr2:201281101
CEP70	116.889	154.63	0.4052	0.1922	NC	Yes	No	6	CEP70_exon_chr3:138213918_x000D_ CEP70_exon_chr3:138216169_x000D_ CEP70_exon_chr3:138219066_x000D_ CEP70_exon_chr3:138256189_x000D_ CEP70_exon_chr3:138289340_x000D_ CEP70_intron_chr3:138255510	0.5172_x000D_ 0.0444_x000D_ 0.054_x000D_ 0.1041_x000D_ 0.1535_x000D_ 0.1268	0.4129_x000D_ 0.0361_x000D_ 0.014_x000D_ 0.1289_x000D_ 0.2702_x000D_ 0.138	-0.1043_x000D_ -0.0084_x000D_ -0.04_x000D_ 0.0249_x000D_ 0.1167_x000D_ 0.0111	NA_x000D_ NA_x000D_ NA_x000D_ NA_x000D_ Up_x000D_ NA	2_x000D_ 1_x000D_ 1_x000D_ 3_x000D_ 2_x000D_ 1	0.4762_x000D_ NA_x000D_ NA_x000D_ NA_x000D_ NA_x000D_ NA	0.7522_x000D_ NA_x000D_ NA_x000D_ NA_x000D_ NA_x000D_ NA	0.276_x000D_ NA_x000D_ NA_x000D_ -0.1383_x000D_ 0.1994_x000D_ NA	NA_x000D_ NA_x000D_ NA_x000D_ NA_x000D_ NA_x000D_ NA	CEP70_exon_chr3:138213918
ZNF652	285.012	365.031	0.3555	0.2823	NC	Yes	No	3	ZNF652_exon_chr17:47376286_x000D_ ZNF652_exon_chr17:47395345_x000D_ ZNF652_intron_chr17:47439270	0.0482_x000D_ 0.6657_x000D_ 0.2839	0.0396_x000D_ 0.5591_x000D_ 0.3992	-0.0085_x000D_ -0.1066_x000D_ 0.1153	NA_x000D_ NA_x000D_ Up	4_x000D_ 1_x000D_ 1	NA_x000D_ NA_x000D_ NA	NA_x000D_ NA_x000D_ NA	-0.1766_x000D_ NA_x000D_ NA	NA_x000D_ NA_x000D_ NA	ZNF652_exon_chr17:47376286
MYNN	68.0533	87.0033	0.3505	0.3928	NC	Yes	No	2	MYNN_exon_chr3:169496555_x000D_ MYNN_exon_chr3:169504203	0.3855_x000D_ 0.6145	0.1141_x000D_ 0.8859	-0.2715_x000D_ 0.2715	NA_x000D_ Up	1_x000D_ 7	NA_x000D_ 0.2193	NA_x000D_ 0.397	NA_x000D_ 0.1778	NA_x000D_ NA	MYNN_exon_chr3:169496555
LHPP	65.9188	83.8233	0.3407	0.3998	NC	Yes	No	5	LHPP_exon_chr10:126186896_x000D_ LHPP_exon_chr10:126301832_x000D_ LHPP_intron_chr10:126177144_x000D_ LHPP_intron_chr10:126187334_x000D_ LHPP_intron_chr10:126205840	0.4736_x000D_ 0.3543_x000D_ 0.0731_x000D_ 0.0087_x000D_ 0.0904	0.301_x000D_ 0.6204_x000D_ 0.0406_x000D_ 0.0381_x000D_ 0.0	-0.1726_x000D_ 0.2661_x000D_ -0.0325_x000D_ 0.0294_x000D_ -0.0904	NA_x000D_ Up_x000D_ NA_x000D_ NA_x000D_ NA	1_x000D_ 1_x000D_ 2_x000D_ 2_x000D_ 2	NA_x000D_ NA_x000D_ NA_x000D_ NA_x000D_ 0.7528	NA_x000D_ NA_x000D_ NA_x000D_ NA_x000D_ 0.8909	NA_x000D_ NA_x000D_ NA_x000D_ -0.3332_x000D_ 0.1381	NA_x000D_ NA_x000D_ NA_x000D_ NA_x000D_ NA	LHPP_exon_chr10:126186896
GCDH	578.739	732.065	0.3375	0.0684	NC	Yes	No	2	GCDH_exon_chr19:13010281_x000D_ GCDH_intron_chr19:13004467	0.3346_x000D_ 0.6654	0.2229_x000D_ 0.7771	-0.1117_x000D_ 0.1117	NA_x000D_ Up	5_x000D_ 3	0.7602_x000D_ 0.5238	0.7884_x000D_ 0.3481	0.0281_x000D_ -0.1757	NA_x000D_ NA	GCDH_exon_chr19:13010281
DDX42	247.493	310.823	0.3269	0.2033	NC	Yes	No	4	DDX42_exon_chr17:61877827_x000D_ DDX42_exon_chr17:61886919_x000D_ DDX42_exon_chr17:61892922_x000D_ DDX42_exon_chr17:61895053	0.0438_x000D_ 0.256_x000D_ 0.1978_x000D_ 0.5025	0.0296_x000D_ 0.1637_x000D_ 0.1672_x000D_ 0.6395	-0.0141_x000D_ -0.0923_x000D_ -0.0305_x000D_ 0.137	NA_x000D_ NA_x000D_ NA_x000D_ Up	1_x000D_ 1_x000D_ 1_x000D_ 5	NA_x000D_ NA_x000D_ NA_x000D_ 0.7153	NA_x000D_ NA_x000D_ NA_x000D_ 0.7821	NA_x000D_ NA_x000D_ NA_x000D_ 0.0668	NA_x000D_ NA_x000D_ NA_x000D_ NA	DDX42_exon_chr17:61877827
TCEA1	540.242	674.627	0.32	0.125	NC	Yes	No	4	TCEA1_exon_chr8:54880672_x000D_ TCEA1_exon_chr8:54897077_x000D_ TCEA1_exon_chr8:54906315_x000D_ TCEA1_exon_chr8:54912610	0.5562_x000D_ 0.0428_x000D_ 0.3046_x000D_ 0.0822	0.668_x000D_ 0.0251_x000D_ 0.2485_x000D_ 0.0495	0.1118_x000D_ -0.0176_x000D_ -0.0561_x000D_ -0.0328	Up_x000D_ NA_x000D_ NA_x000D_ NA	1_x000D_ 1_x000D_ 1_x000D_ 1	NA_x000D_ NA_x000D_ NA_x000D_ NA	NA_x000D_ NA_x000D_ NA_x000D_ NA	NA_x000D_ NA_x000D_ NA_x000D_ NA	NA_x000D_ NA_x000D_ NA_x000D_ NA	TCEA1_exon_chr8:54880672
SENP7	77.2029	94.8269	0.2986	0.4271	NC	Yes	No	5	SENP7_exon_chr3:101044924_x000D_ SENP7_exon_chr3:101056475_x000D_ SENP7_exon_chr3:101086855_x000D_ SENP7_exon_chr3:101090970_x000D_ SENP7_exon_chr3:101219963	0.2896_x000D_ 0.084_x000D_ 0.3623_x000D_ 0.059_x000D_ 0.2051	0.4894_x000D_ 0.0272_x000D_ 0.2865_x000D_ 0.0457_x000D_ 0.1512	0.1998_x000D_ -0.0568_x000D_ -0.0758_x000D_ -0.0133_x000D_ -0.0539	Up_x000D_ NA_x000D_ NA_x000D_ NA_x000D_ NA	2_x000D_ 1_x000D_ 1_x000D_ 1_x000D_ 1	0.0533_x000D_ NA_x000D_ NA_x000D_ NA_x000D_ NA	0.0849_x000D_ NA_x000D_ NA_x000D_ NA_x000D_ NA	0.0316_x000D_ NA_x000D_ NA_x000D_ NA_x000D_ NA	NA_x000D_ NA_x000D_ NA_x000D_ NA_x000D_ NA	SENP7_exon_chr3:101044924
PXYLP1	56.3913	69.6882	0.298	0.5602	NC	Yes	No	4	PXYLP1_exon_chr3:141011109_x000D_ PXYLP1_intron_chr3:140953798_x000D_ PXYLP1_intron_chr3:140981182_x000D_ PXYLP1_intron_chr3:141006295	0.7943_x000D_ 0.0902_x000D_ 0.0314_x000D_ 0.0841	0.6997_x000D_ 0.2583_x000D_ 0.0214_x000D_ 0.0207	-0.0947_x000D_ 0.1681_x000D_ -0.01_x000D_ -0.0634	NA_x000D_ Up_x000D_ NA_x000D_ NA	1_x000D_ 1_x000D_ 1_x000D_ 3	NA_x000D_ NA_x000D_ NA_x000D_ 0.4709	NA_x000D_ NA_x000D_ NA_x000D_ 0.5026	NA_x000D_ NA_x000D_ NA_x000D_ 0.0317	NA_x000D_ NA_x000D_ NA_x000D_ NA	PXYLP1_exon_chr3:141011109
SNAPC1	276.724	329.223	0.2507	0.4223	NC	Yes	No	2	SNAPC1_exon_chr14:62244789_x000D_ SNAPC1_exon_chr14:62261666	0.7359_x000D_ 0.2641	0.6066_x000D_ 0.3934	-0.1293_x000D_ 0.1293	NA_x000D_ Up	1_x000D_ 4	NA_x000D_ 0.3221	NA_x000D_ 0.3235	NA_x000D_ 0.0014	NA_x000D_ NA	SNAPC1_exon_chr14:62244789
RAD51C	688.658	813.735	0.2401	0.2503	NC	Yes	No	2	RAD51C_exon_chr17:56772291_x000D_ RAD51C_exon_chr17:56811478	0.1844_x000D_ 0.8156	0.0793_x000D_ 0.9207	-0.1051_x000D_ 0.1051	Down_x000D_ Up	3_x000D_ 3	0.5485_x000D_ 0.0195	0.5335_x000D_ 0.0142	-0.015_x000D_ -0.0052	NA_x000D_ NA	RAD51C_exon_chr17:56772291
POC5	142.64	164.39	0.2087	0.6866	NC	Yes	No	2	POC5_exon_chr5:74970403_x000D_ POC5_exon_chr5:74973775	0.3239_x000D_ 0.6761	0.5086_x000D_ 0.4914	0.1847_x000D_ -0.1847	Up_x000D_ NA	1_x000D_ 1	NA_x000D_ NA	NA_x000D_ NA	NA_x000D_ NA	NA_x000D_ NA	POC5_exon_chr5:74970403
SPRYD7	161.156	180.663	0.1578	0.6789	NC	Yes	No	2	SPRYD7_exon_chr13:50489296_x000D_ SPRYD7_exon_chr13:50505270	0.6225_x000D_ 0.3775	0.8394_x000D_ 0.1606	0.2169_x000D_ -0.2169	Up_x000D_ Down	8_x000D_ 1	0.3358_x000D_ NA	0.2919_x000D_ NA	-0.0439_x000D_ NA	NA_x000D_ NA	SPRYD7_exon_chr13:50489296
IMMP1L	211.172	222.368	0.0673	0.8197	NC	Yes	No	3	IMMP1L_exon_chr11:31454115_x000D_ IMMP1L_intron_chr11:31477806_x000D_ IMMP1L_intron_chr11:31531065	0.6437_x000D_ 0.2843_x000D_ 0.072	0.4999_x000D_ 0.4338_x000D_ 0.0663	-0.1438_x000D_ 0.1495_x000D_ -0.0057	NA_x000D_ Up_x000D_ NA	1_x000D_ 10_x000D_ 2	NA_x000D_ 0.336_x000D_ NA	NA_x000D_ 0.3137_x000D_ NA	NA_x000D_ -0.0223_x000D_ 0.2525	NA_x000D_ NA_x000D_ NA	IMMP1L_exon_chr11:31454115
C3orf38	78.3091	78.1331	-0.0132	1	NC	Yes	No	2	C3orf38_exon_chr3:88205170_x000D_ C3orf38_intron_chr3:88202621	0.8391_x000D_ 0.1609	0.9888_x000D_ 0.0112	0.1497_x000D_ -0.1497	NA_x000D_ Down	1_x000D_ 3	NA_x000D_ 0.8359	NA_x000D_ 0.784	NA_x000D_ -0.0518	NA_x000D_ NA	C3orf38_exon_chr3:88205170
L3MBTL3	96.7254	95.0048	-0.0276	0.9112	NC	Yes	No	5	L3MBTL3_exon_chr6:130372393_x000D_ L3MBTL3_exon_chr6:130374003_x000D_ L3MBTL3_exon_chr6:130460754_x000D_ L3MBTL3_intron_chr6:130343450_x000D_ L3MBTL3_intron_chr6:130374136	0.127_x000D_ 0.4141_x000D_ 0.1631_x000D_ 0.2612_x000D_ 0.0346	0.1047_x000D_ 0.231_x000D_ 0.4312_x000D_ 0.1491_x000D_ 0.0841	-0.0223_x000D_ -0.183_x000D_ 0.268_x000D_ -0.1121_x000D_ 0.0494	NA_x000D_ NA_x000D_ Up_x000D_ NA_x000D_ NA	1_x000D_ 1_x000D_ 2_x000D_ 1_x000D_ 1	NA_x000D_ NA_x000D_ 0.6968_x000D_ NA_x000D_ NA	NA_x000D_ NA_x000D_ 0.7053_x000D_ NA_x000D_ NA	NA_x000D_ NA_x000D_ 0.0085_x000D_ NA_x000D_ NA	NA_x000D_ NA_x000D_ NA_x000D_ NA_x000D_ NA	L3MBTL3_exon_chr6:130372393
MND1	199.865	193.536	-0.0402	1	NC	Yes	No	4	MND1_exon_chr4:154318370_x000D_ MND1_exon_chr4:154335902_x000D_ MND1_intron_chr4:154276863_x000D_ MND1_intron_chr4:154284177	0.1433_x000D_ 0.8182_x000D_ 0.0265_x000D_ 0.012	0.0269_x000D_ 0.9552_x000D_ 0.0112_x000D_ 0.0067	-0.1164_x000D_ 0.137_x000D_ -0.0153_x000D_ -0.0053	Down_x000D_ NA_x000D_ NA_x000D_ NA	1_x000D_ 1_x000D_ 1_x000D_ 3	NA_x000D_ NA_x000D_ NA_x000D_ 0.3772	NA_x000D_ NA_x000D_ NA_x000D_ 0.3965	NA_x000D_ NA_x000D_ NA_x000D_ 0.0193	NA_x000D_ NA_x000D_ NA_x000D_ NA	MND1_exon_chr4:154318370
CSTF3	234.06	220.484	-0.0834	1	NC	Yes	No	5	CSTF3_exon_chr11:33106835_x000D_ CSTF3_exon_chr11:33124730_x000D_ CSTF3_exon_chr11:33129546_x000D_ CSTF3_exon_chr11:33163532_x000D_ CSTF3_intron_chr11:33162726	0.314_x000D_ 0.0354_x000D_ 0.0681_x000D_ 0.5712_x000D_ 0.0113	0.5317_x000D_ 0.0724_x000D_ 0.0782_x000D_ 0.3058_x000D_ 0.0119	0.2177_x000D_ 0.0369_x000D_ 0.0101_x000D_ -0.2654_x000D_ 0.0006	Up_x000D_ NA_x000D_ NA_x000D_ Down_x000D_ NA	2_x000D_ 1_x000D_ 1_x000D_ 1_x000D_ 3	0.9876_x000D_ NA_x000D_ NA_x000D_ NA_x000D_ 0.8916	0.987_x000D_ NA_x000D_ NA_x000D_ NA_x000D_ 0.8848	-0.0006_x000D_ NA_x000D_ NA_x000D_ NA_x000D_ -0.0068	NA_x000D_ NA_x000D_ NA_x000D_ NA_x000D_ NA	CSTF3_exon_chr11:33106835
ERCC2	172.673	163.062	-0.0844	0.9636	NC	Yes	No	2	ERCC2_exon_chr19:45854979_x000D_ ERCC2_exon_chr19:45862170	0.7508_x000D_ 0.2492	0.879_x000D_ 0.121	0.1282_x000D_ -0.1282	NA_x000D_ Down	3_x000D_ 1	0.1612_x000D_ NA	0.1799_x000D_ NA	0.0187_x000D_ NA	NA_x000D_ NA	ERCC2_exon_chr19:45854979
PDXDC2P-NPIPB14P	290.922	271.295	-0.0959	0.7394	NC	Yes	No	7	PDXDC2P-NPIPB14P_exon_chr16:70010635_x000D_ PDXDC2P-NPIPB14P_exon_chr16:70076319_x000D_ PDXDC2P-NPIPB14P_exon_chr16:70076906_x000D_ PDXDC2P-NPIPB14P_intron_chr16:70020283_x000D_ PDXDC2P-NPIPB14P_intron_chr16:70051949_x000D_ PDXDC2P-NPIPB14P_intron_chr16:70076832_x000D_ PDXDC2P-NPIPB14P_intron_chr16:70099658	0.1875_x000D_ 0.2316_x000D_ 0.0492_x000D_ 0.0247_x000D_ 0.0525_x000D_ 0.3526_x000D_ 0.1019	0.3258_x000D_ 0.0_x000D_ 0.0633_x000D_ 0.0131_x000D_ 0.023_x000D_ 0.5117_x000D_ 0.063	0.1383_x000D_ -0.2316_x000D_ 0.0141_x000D_ -0.0116_x000D_ -0.0295_x000D_ 0.1591_x000D_ -0.039	NA_x000D_ Down_x000D_ NA_x000D_ NA_x000D_ NA_x000D_ NA_x000D_ NA	1_x000D_ 1_x000D_ 2_x000D_ 1_x000D_ 1_x000D_ 1_x000D_ 5	NA_x000D_ NA_x000D_ NA_x000D_ NA_x000D_ NA_x000D_ NA_x000D_ NA	NA_x000D_ NA_x000D_ NA_x000D_ NA_x000D_ NA_x000D_ NA_x000D_ NA	NA_x000D_ NA_x000D_ -0.1578_x000D_ NA_x000D_ NA_x000D_ NA_x000D_ 0.0714	NA_x000D_ NA_x000D_ NA_x000D_ NA_x000D_ NA_x000D_ NA_x000D_ NA	PDXDC2P-NPIPB14P_exon_chr16:70010635
VEZF1	198.167	184.505	-0.098	0.9713	NC	Yes	No	2	VEZF1_exon_chr17:56052261_x000D_ VEZF1_exon_chr17:56056674	0.7209_x000D_ 0.2791	0.8714_x000D_ 0.1286	0.1505_x000D_ -0.1505	NA_x000D_ Down	5_x000D_ 1	0.8271_x000D_ NA	0.8254_x000D_ NA	-0.0016_x000D_ NA	NA_x000D_ NA	VEZF1_exon_chr17:56052261
SPECC1	252.832	230.385	-0.1312	0.6226	NC	Yes	No	5	SPECC1_exon_chr17:20107645_x000D_ SPECC1_exon_chr17:20130725_x000D_ SPECC1_exon_chr17:20140172_x000D_ SPECC1_exon_chr17:20217288_x000D_ SPECC1_intron_chr17:20200390	0.4225_x000D_ 0.39_x000D_ 0.0985_x000D_ 0.0727_x000D_ 0.0163	0.4912_x000D_ 0.2377_x000D_ 0.1492_x000D_ 0.1075_x000D_ 0.0143	0.0687_x000D_ -0.1524_x000D_ 0.0508_x000D_ 0.0349_x000D_ -0.002	NA_x000D_ Down_x000D_ NA_x000D_ NA_x000D_ NA	4_x000D_ 1_x000D_ 4_x000D_ 1_x000D_ 2	0.8585_x000D_ NA_x000D_ 0.4847_x000D_ NA_x000D_ 0.9521	0.8423_x000D_ NA_x000D_ 0.2685_x000D_ NA_x000D_ 0.8974	-0.0162_x000D_ NA_x000D_ -0.2162_x000D_ NA_x000D_ -0.0547	NA_x000D_ NA_x000D_ NA_x000D_ NA_x000D_ NA	SPECC1_exon_chr17:20107645
FANCA	164.45	147.667	-0.1582	0.6902	NC	Yes	No	3	FANCA_exon_chr16:89805116_x000D_ FANCA_exon_chr16:89865487_x000D_ FANCA_intron_chr16:89836244	0.8033_x000D_ 0.1519_x000D_ 0.0448	0.9243_x000D_ 0.045_x000D_ 0.0307	0.121_x000D_ -0.1069_x000D_ -0.0141	NA_x000D_ Down_x000D_ NA	3_x000D_ 1_x000D_ 1	0.2046_x000D_ NA_x000D_ NA	0.2756_x000D_ NA_x000D_ NA	0.071_x000D_ NA_x000D_ NA	NA_x000D_ NA_x000D_ NA	FANCA_exon_chr16:89805116
HMMR	849.379	753.995	-0.1713	0.457	NC	Yes	No	7	HMMR_exon_chr5:162900184_x000D_ HMMR_exon_chr5:162900384_x000D_ HMMR_exon_chr5:162901062_x000D_ HMMR_exon_chr5:162902463_x000D_ HMMR_exon_chr5:162910025_x000D_ HMMR_exon_chr5:162911074_x000D_ HMMR_exon_chr5:162918117	0.0161_x000D_ 0.0803_x000D_ 0.393_x000D_ 0.0489_x000D_ 0.3101_x000D_ 0.0207_x000D_ 0.1284	0.0089_x000D_ 0.0902_x000D_ 0.2914_x000D_ 0.0434_x000D_ 0.3542_x000D_ 0.0219_x000D_ 0.1853	-0.0072_x000D_ 0.0098_x000D_ -0.1016_x000D_ -0.0054_x000D_ 0.0442_x000D_ 0.0012_x000D_ 0.0568	NA_x000D_ NA_x000D_ Down_x000D_ NA_x000D_ NA_x000D_ NA_x000D_ NA	1_x000D_ 2_x000D_ 2_x000D_ 3_x000D_ 1_x000D_ 1_x000D_ 3	NA_x000D_ 0.2278_x000D_ 0.0591_x000D_ 0.6941_x000D_ NA_x000D_ NA_x000D_ 0.7435	NA_x000D_ 0.2407_x000D_ 0.0182_x000D_ 0.6195_x000D_ NA_x000D_ NA_x000D_ 0.7574	NA_x000D_ 0.0129_x000D_ -0.0409_x000D_ -0.0746_x000D_ NA_x000D_ NA_x000D_ 0.0139	NA_x000D_ NA_x000D_ NA_x000D_ NA_x000D_ NA_x000D_ NA_x000D_ NA	HMMR_exon_chr5:162900184
ZBTB11	180.02	157.504	-0.1945	0.5223	NC	Yes	No	2	ZBTB11_exon_chr3:101370527_x000D_ ZBTB11_exon_chr3:101371515	0.5947_x000D_ 0.4053	0.7271_x000D_ 0.2729	0.1324_x000D_ -0.1324	NA_x000D_ Down	3_x000D_ 1	0.9296_x000D_ NA	0.9582_x000D_ NA	0.0286_x000D_ NA	NA_x000D_ NA	ZBTB11_exon_chr3:101370527
TNRC18	363.368	314.964	-0.2124	0.5051	NC	Yes	No	4	TNRC18_exon_chr7:5347943_x000D_ TNRC18_exon_chr7:5372680_x000D_ TNRC18_intron_chr7:5391449_x000D_ TNRC18_intron_chr7:5399028	0.5642_x000D_ 0.0399_x000D_ 0.2314_x000D_ 0.1644	0.694_x000D_ 0.0297_x000D_ 0.2273_x000D_ 0.0491	0.1298_x000D_ -0.0103_x000D_ -0.0042_x000D_ -0.1153	NA_x000D_ NA_x000D_ NA_x000D_ Down	1_x000D_ 1_x000D_ 1_x000D_ 1	NA_x000D_ NA_x000D_ NA_x000D_ NA	NA_x000D_ NA_x000D_ NA_x000D_ NA	NA_x000D_ NA_x000D_ NA_x000D_ NA	NA_x000D_ NA_x000D_ NA_x000D_ NA	TNRC18_exon_chr7:5347943
SLC7A6	167.654	143.84	-0.2217	0.6902	NC	Yes	No	2	SLC7A6_exon_chr16:68331136_x000D_ SLC7A6_intron_chr16:68309152	0.696_x000D_ 0.304	0.5181_x000D_ 0.4819	-0.1779_x000D_ 0.1779	Down_x000D_ NA	2_x000D_ 6	0.962_x000D_ 0.6921	0.9795_x000D_ 0.6984	0.0174_x000D_ 0.0063	NA_x000D_ NA	SLC7A6_exon_chr16:68331136
DDX12P	404.391	344.88	-0.2287	0.4741	NC	Yes	No	3	DDX12P_exon_chr12:9571295_x000D_ DDX12P_exon_chr12:9589700_x000D_ DDX12P_intron_chr12:9589998	0.7729_x000D_ 0.1355_x000D_ 0.0916	0.8511_x000D_ 0.0_x000D_ 0.1489	0.0781_x000D_ -0.1355_x000D_ 0.0573	NA_x000D_ Down_x000D_ NA	1_x000D_ 1_x000D_ 1	NA_x000D_ NA_x000D_ NA	NA_x000D_ NA_x000D_ NA	NA_x000D_ NA_x000D_ NA	NA_x000D_ NA_x000D_ NA	DDX12P_exon_chr12:9571295
KNL1	305.559	260.296	-0.2319	0.3699	NC	Yes	No	4	KNL1_exon_chr15:40912837_x000D_ KNL1_exon_chr15:40933109_x000D_ KNL1_exon_chr15:40942498_x000D_ KNL1_exon_chr15:40954271	0.47_x000D_ 0.0098_x000D_ 0.1677_x000D_ 0.3525	0.3501_x000D_ 0.0109_x000D_ 0.129_x000D_ 0.51	-0.1199_x000D_ 0.0011_x000D_ -0.0387_x000D_ 0.1575	Down_x000D_ NA_x000D_ NA_x000D_ NA	4_x000D_ 1_x000D_ 1_x000D_ 1	0.3183_x000D_ NA_x000D_ NA_x000D_ NA	0.3207_x000D_ NA_x000D_ NA_x000D_ NA	0.0024_x000D_ NA_x000D_ NA_x000D_ NA	NA_x000D_ NA_x000D_ NA_x000D_ NA	KNL1_exon_chr15:40912837
SYAP1	955.416	807.655	-0.2415	0.1804	NC	Yes	No	3	SYAP1_exon_chrX:16753349_x000D_ SYAP1_exon_chrX:16754288_x000D_ SYAP1_exon_chrX:16778354	0.421_x000D_ 0.0138_x000D_ 0.5601	0.2984_x000D_ 0.0175_x000D_ 0.6841	-0.1227_x000D_ 0.0037_x000D_ 0.124	Down_x000D_ NA_x000D_ NA	2_x000D_ 1_x000D_ 18	0.5859_x000D_ NA_x000D_ 0.2592	0.5786_x000D_ NA_x000D_ 0.2867	-0.0073_x000D_ NA_x000D_ 0.0276	NA_x000D_ NA_x000D_ NA	SYAP1_exon_chrX:16753349
SWT1	97.4424	78.8739	-0.3002	0.4366	NC	Yes	No	2	SWT1_exon_chr1:185129964_x000D_ SWT1_exon_chr1:185259805	0.699_x000D_ 0.301	0.4754_x000D_ 0.5246	-0.2236_x000D_ 0.2236	Down_x000D_ NA	1_x000D_ 3	NA_x000D_ 0.3463	NA_x000D_ 0.2915	NA_x000D_ -0.0548	NA_x000D_ NA	SWT1_exon_chr1:185129964
ZCCHC10	216.025	174.528	-0.3056	0.4846	NC	Yes	No	3	ZCCHC10_exon_chr5:132334542_x000D_ ZCCHC10_exon_chr5:132342612_x000D_ ZCCHC10_intron_chr5:132358502	0.7278_x000D_ 0.0567_x000D_ 0.2155	0.8391_x000D_ 0.0514_x000D_ 0.1095	0.1113_x000D_ -0.0053_x000D_ -0.106	NA_x000D_ NA_x000D_ Down	4_x000D_ 1_x000D_ 1	0.6882_x000D_ NA_x000D_ NA	0.7462_x000D_ NA_x000D_ NA	0.058_x000D_ NA_x000D_ NA	NA_x000D_ NA_x000D_ NA	ZCCHC10_exon_chr5:132334542
ESRRG	18.6855	14.8654	-0.3116	1	NC	Yes	No	3	ESRRG_exon_chr1:216680525_x000D_ ESRRG_intron_chr1:216978284_x000D_ ESRRG_intron_chr1:217243036	0.2356_x000D_ 0.4057_x000D_ 0.3587	0.4966_x000D_ 0.0_x000D_ 0.5034	0.261_x000D_ -0.4057_x000D_ 0.1447	NA_x000D_ Down_x000D_ NA	1_x000D_ 1_x000D_ 1	NA_x000D_ NA_x000D_ NA	NA_x000D_ NA_x000D_ NA	NA_x000D_ NA_x000D_ NA	NA_x000D_ NA_x000D_ NA	ESRRG_exon_chr1:216680525
PDCD2	684.015	547.017	-0.3215	0.1147	NC	Yes	No	3	PDCD2_exon_chr6:170886805_x000D_ PDCD2_exon_chr6:170887744_x000D_ PDCD2_exon_chr6:170892276	0.3687_x000D_ 0.1114_x000D_ 0.5199	0.4968_x000D_ 0.1441_x000D_ 0.3591	0.1281_x000D_ 0.0326_x000D_ -0.1608	NA_x000D_ NA_x000D_ Down	3_x000D_ 1_x000D_ 2	0.1932_x000D_ NA_x000D_ 0.1287	0.1962_x000D_ NA_x000D_ 0.1614	0.003_x000D_ NA_x000D_ 0.0327	NA_x000D_ NA_x000D_ NA	PDCD2_exon_chr6:170886805
ASRGL1	155.75	121.893	-0.3461	0.3306	NC	Yes	No	3	ASRGL1_exon_chr11:62124458_x000D_ ASRGL1_exon_chr11:62159550_x000D_ ASRGL1_intron_chr11:62124616	0.031_x000D_ 0.266_x000D_ 0.703	0.0232_x000D_ 0.4287_x000D_ 0.548	-0.0078_x000D_ 0.1628_x000D_ -0.155	NA_x000D_ NA_x000D_ Down	1_x000D_ 2_x000D_ 2	NA_x000D_ 0.0198_x000D_ 0.9032	NA_x000D_ 0.0473_x000D_ 0.9709	NA_x000D_ 0.0275_x000D_ 0.0677	NA_x000D_ NA_x000D_ NA	ASRGL1_exon_chr11:62124458
CCDC150	79.6285	61.9422	-0.3482	0.4508	NC	Yes	No	8	CCDC150_exon_chr2:197593916_x000D_ CCDC150_exon_chr2:197594516_x000D_ CCDC150_exon_chr2:197597169_x000D_ CCDC150_intron_chr2:197521860_x000D_ CCDC150_intron_chr2:197523584_x000D_ CCDC150_intron_chr2:197541455_x000D_ CCDC150_intron_chr2:197542085_x000D_ CCDC150_intron_chr2:197578407	0.1279_x000D_ 0.1451_x000D_ 0.1732_x000D_ 0.1177_x000D_ 0.1434_x000D_ 0.1142_x000D_ 0.1464_x000D_ 0.032	0.1376_x000D_ 0.1285_x000D_ 0.2944_x000D_ 0.0142_x000D_ 0.2427_x000D_ 0.1368_x000D_ 0.0142_x000D_ 0.0317	0.0097_x000D_ -0.0167_x000D_ 0.1212_x000D_ -0.1036_x000D_ 0.0993_x000D_ 0.0225_x000D_ -0.1322_x000D_ -0.0003	NA_x000D_ NA_x000D_ NA_x000D_ NA_x000D_ NA_x000D_ NA_x000D_ Down_x000D_ NA	1_x000D_ 2_x000D_ 1_x000D_ 1_x000D_ 1_x000D_ 1_x000D_ 1_x000D_ 1	NA_x000D_ 0.2351_x000D_ NA_x000D_ NA_x000D_ NA_x000D_ NA_x000D_ NA_x000D_ NA	NA_x000D_ 0.0_x000D_ NA_x000D_ NA_x000D_ NA_x000D_ NA_x000D_ NA_x000D_ NA	NA_x000D_ -0.2351_x000D_ NA_x000D_ NA_x000D_ NA_x000D_ NA_x000D_ NA_x000D_ NA	NA_x000D_ NA_x000D_ NA_x000D_ NA_x000D_ NA_x000D_ NA_x000D_ NA_x000D_ NA	CCDC150_exon_chr2:197593916
NCL	25784.9	20216.1	-0.351	0.1668	NC	Yes	No	8	NCL_exon_chr2:232319978_x000D_ NCL_exon_chr2:232323836_x000D_ NCL_exon_chr2:232325275_x000D_ NCL_exon_chr2:232325577_x000D_ NCL_exon_chr2:232326728_x000D_ NCL_exon_chr2:232328027_x000D_ NCL_intron_chr2:232325379_x000D_ NCL_intron_chr2:232326250	0.1293_x000D_ 0.0573_x000D_ 0.2936_x000D_ 0.3067_x000D_ 0.0159_x000D_ 0.0279_x000D_ 0.1554_x000D_ 0.0119	0.1557_x000D_ 0.0458_x000D_ 0.4255_x000D_ 0.2998_x000D_ 0.0137_x000D_ 0.0229_x000D_ 0.0248_x000D_ 0.0097	0.0264_x000D_ -0.0115_x000D_ 0.132_x000D_ -0.0069_x000D_ -0.0022_x000D_ -0.005_x000D_ -0.1306_x000D_ -0.0022	NA_x000D_ NA_x000D_ NA_x000D_ NA_x000D_ NA_x000D_ NA_x000D_ Down_x000D_ NA	6_x000D_ 1_x000D_ 1_x000D_ 1_x000D_ 1_x000D_ 1_x000D_ 3_x000D_ 2	0.7167_x000D_ NA_x000D_ NA_x000D_ NA_x000D_ NA_x000D_ NA_x000D_ 0.8189_x000D_ 0.9635	0.7186_x000D_ NA_x000D_ NA_x000D_ NA_x000D_ NA_x000D_ NA_x000D_ 0.7926_x000D_ 0.9524	0.0019_x000D_ NA_x000D_ NA_x000D_ NA_x000D_ NA_x000D_ NA_x000D_ -0.0264_x000D_ -0.0111	NA_x000D_ NA_x000D_ NA_x000D_ NA_x000D_ NA_x000D_ NA_x000D_ NA_x000D_ NA	NCL_exon_chr2:232319978
CNPY3	83.2335	65.2626	-0.3517	0.5858	NC	Yes	No	2	CNPY3_exon_chr6:42903274_x000D_ CNPY3_exon_chr6:42906305	0.422_x000D_ 0.578	0.1693_x000D_ 0.8307	-0.2526_x000D_ 0.2526	Down_x000D_ NA	1_x000D_ 1	NA_x000D_ NA	NA_x000D_ NA	NA_x000D_ NA	NA_x000D_ NA	CNPY3_exon_chr6:42903274
IFT43	131.889	102.352	-0.3569	0.2628	NC	Yes	No	4	IFT43_exon_chr14:76524984_x000D_ IFT43_exon_chr14:76549800_x000D_ IFT43_intron_chr14:76455320_x000D_ IFT43_intron_chr14:76488737	0.373_x000D_ 0.5533_x000D_ 0.0178_x000D_ 0.0558	0.2133_x000D_ 0.7145_x000D_ 0.0156_x000D_ 0.0565	-0.1597_x000D_ 0.1612_x000D_ -0.0022_x000D_ 0.0007	Down_x000D_ NA_x000D_ NA_x000D_ NA	1_x000D_ 1_x000D_ 1_x000D_ 1	NA_x000D_ NA_x000D_ NA_x000D_ NA	NA_x000D_ NA_x000D_ NA_x000D_ NA	NA_x000D_ NA_x000D_ NA_x000D_ NA	NA_x000D_ NA_x000D_ NA_x000D_ NA	IFT43_exon_chr14:76524984
NFAT5	170.174	132.279	-0.3619	0.2495	NC	Yes	No	3	NFAT5_exon_chr16:69725651_x000D_ NFAT5_exon_chr16:69730262_x000D_ NFAT5_intron_chr16:69602451	0.691_x000D_ 0.2962_x000D_ 0.0128	0.4888_x000D_ 0.428_x000D_ 0.0832	-0.2022_x000D_ 0.1318_x000D_ 0.0704	Down_x000D_ NA_x000D_ NA	2_x000D_ 1_x000D_ 1	NA_x000D_ NA_x000D_ NA	NA_x000D_ NA_x000D_ NA	-0.2019_x000D_ NA_x000D_ NA	NA_x000D_ NA_x000D_ NA	NFAT5_exon_chr16:69725651
ZMAT2	721.122	558.43	-0.3661	0.1226	NC	Yes	No	3	ZMAT2_exon_chr5:140080403_x000D_ ZMAT2_exon_chr5:140084010_x000D_ ZMAT2_exon_chr5:140085197	0.5562_x000D_ 0.0245_x000D_ 0.4106	0.4368_x000D_ 0.0322_x000D_ 0.5241	-0.1193_x000D_ 0.0077_x000D_ 0.1136	Down_x000D_ NA_x000D_ NA	1_x000D_ 2_x000D_ 4	NA_x000D_ 0.0_x000D_ 0.619	NA_x000D_ 0.0808_x000D_ 0.6337	NA_x000D_ 0.0808_x000D_ 0.0147	NA_x000D_ NA_x000D_ NA	ZMAT2_exon_chr5:140080403
KLHL29	14.1657	11.0249	-0.3898	1	NC	Yes	No	2	KLHL29_intron_chr2:23608651_x000D_ KLHL29_intron_chr2:23919383	0.6474_x000D_ 0.3526	0.0_x000D_ 1.0	-0.6474_x000D_ 0.6474	Down_x000D_ NA	1_x000D_ 2	NA_x000D_ NA	NA_x000D_ NA	NA_x000D_ -0.3125	NA_x000D_ NA	KLHL29_intron_chr2:23608651
SPTY2D1	205.941	156.53	-0.394	0.1266	NC	Yes	No	2	SPTY2D1_exon_chr11:18631501_x000D_ SPTY2D1_exon_chr11:18637645	0.3934_x000D_ 0.6066	0.5275_x000D_ 0.4725	0.1341_x000D_ -0.1341	NA_x000D_ Down	4_x000D_ 2	0.9201_x000D_ 0.1614	0.9492_x000D_ 0.1385	0.0291_x000D_ -0.0229	NA_x000D_ NA	SPTY2D1_exon_chr11:18631501
PSKH1	113.765	86.2573	-0.3998	0.2244	NC	Yes	No	3	PSKH1_exon_chr16:67961227_x000D_ PSKH1_intron_chr16:67927274_x000D_ PSKH1_intron_chr16:67943609	0.339_x000D_ 0.6499_x000D_ 0.0111	0.5523_x000D_ 0.4268_x000D_ 0.0209	0.2132_x000D_ -0.2231_x000D_ 0.0098	NA_x000D_ Down_x000D_ NA	1_x000D_ 1_x000D_ 1	NA_x000D_ NA_x000D_ NA	NA_x000D_ NA_x000D_ NA	NA_x000D_ NA_x000D_ NA	NA_x000D_ NA_x000D_ NA	PSKH1_exon_chr16:67961227
UBAP2	174.148	131.75	-0.4033	0.2626	NC	Yes	No	3	UBAP2_exon_chr9:33922597_x000D_ UBAP2_exon_chr9:33989124_x000D_ UBAP2_intron_chr9:33960823	0.6993_x000D_ 0.2189_x000D_ 0.0737	0.5765_x000D_ 0.3435_x000D_ 0.08	-0.1228_x000D_ 0.1246_x000D_ 0.0063	Down_x000D_ NA_x000D_ NA	3_x000D_ 1_x000D_ 3	0.845_x000D_ NA_x000D_ 0.5796	0.8044_x000D_ NA_x000D_ 0.7235	-0.0406_x000D_ NA_x000D_ 0.1439	NA_x000D_ NA_x000D_ NA	UBAP2_exon_chr9:33922597
SLAIN2	166.147	122.607	-0.4436	0.1727	NC	Yes	No	3	SLAIN2_exon_chr4:48384584_x000D_ SLAIN2_exon_chr4:48424027_x000D_ SLAIN2_intron_chr4:48344145	0.5021_x000D_ 0.4502_x000D_ 0.0477	0.3805_x000D_ 0.5838_x000D_ 0.0357	-0.1217_x000D_ 0.1336_x000D_ -0.012	Down_x000D_ NA_x000D_ NA	1_x000D_ 1_x000D_ 6	NA_x000D_ NA_x000D_ 0.5434	NA_x000D_ NA_x000D_ 0.5425	NA_x000D_ NA_x000D_ -0.0009	NA_x000D_ NA_x000D_ NA	SLAIN2_exon_chr4:48384584
RPL32P3	88.3359	64.3613	-0.4618	0.229	NC	Yes	No	3	RPL32P3_exon_chr3:129103061_x000D_ RPL32P3_exon_chr3:129116191_x000D_ RPL32P3_intron_chr3:129112477	0.4023_x000D_ 0.3356_x000D_ 0.2621	0.4136_x000D_ 0.0632_x000D_ 0.5232	0.0113_x000D_ -0.2724_x000D_ 0.2611	NA_x000D_ Down_x000D_ NA	2_x000D_ 2_x000D_ 1	0.4355_x000D_ 0.9792_x000D_ NA	0.4576_x000D_ 0.918_x000D_ NA	0.0222_x000D_ -0.0612_x000D_ NA	NA_x000D_ NA_x000D_ NA	RPL32P3_exon_chr3:129103061
PHACTR4	160.018	116.113	-0.462	0.1126	NC	Yes	No	6	PHACTR4_exon_chr1:28817462_x000D_ PHACTR4_exon_chr1:28819526_x000D_ PHACTR4_exon_chr1:28823045_x000D_ PHACTR4_intron_chr1:28733974_x000D_ PHACTR4_intron_chr1:28764941_x000D_ PHACTR4_intron_chr1:28818299	0.0843_x000D_ 0.5537_x000D_ 0.2434_x000D_ 0.0377_x000D_ 0.0362_x000D_ 0.0447	0.116_x000D_ 0.4506_x000D_ 0.2844_x000D_ 0.0351_x000D_ 0.0614_x000D_ 0.0524	0.0317_x000D_ -0.1031_x000D_ 0.0411_x000D_ -0.0026_x000D_ 0.0252_x000D_ 0.0077	NA_x000D_ Down_x000D_ NA_x000D_ NA_x000D_ NA_x000D_ NA	2_x000D_ 1_x000D_ 1_x000D_ 1_x000D_ 1_x000D_ 3	NA_x000D_ NA_x000D_ NA_x000D_ NA_x000D_ NA_x000D_ 0.9356	NA_x000D_ NA_x000D_ NA_x000D_ NA_x000D_ NA_x000D_ 0.9193	0.1282_x000D_ NA_x000D_ NA_x000D_ NA_x000D_ NA_x000D_ -0.0164	NA_x000D_ NA_x000D_ NA_x000D_ NA_x000D_ NA_x000D_ NA	PHACTR4_exon_chr1:28817462
FBXO34	169.579	123.27	-0.4668	0.0937	NC	Yes	No	2	FBXO34_exon_chr14:55817098_x000D_ FBXO34_intron_chr14:55738999	0.6618_x000D_ 0.3382	0.7805_x000D_ 0.2195	0.1187_x000D_ -0.1187	NA_x000D_ Down	1_x000D_ 3	NA_x000D_ 0.5632	NA_x000D_ 0.6897	NA_x000D_ 0.1265	NA_x000D_ NA	FBXO34_exon_chr14:55817098
LAMA4	94.0017	65.5231	-0.5195	0.2505	NC	Yes	No	7	LAMA4_exon_chr6:112430785_x000D_ LAMA4_exon_chr6:112450277_x000D_ LAMA4_exon_chr6:112508803_x000D_ LAMA4_exon_chr6:112575493_x000D_ LAMA4_intron_chr6:112476052_x000D_ LAMA4_intron_chr6:112506438_x000D_ LAMA4_intron_chr6:112574733	0.3009_x000D_ 0.0998_x000D_ 0.0695_x000D_ 0.3134_x000D_ 0.0986_x000D_ 0.0572_x000D_ 0.0607	0.545_x000D_ 0.1399_x000D_ 0.0055_x000D_ 0.1296_x000D_ 0.0695_x000D_ 0.0276_x000D_ 0.0829	0.2441_x000D_ 0.0401_x000D_ -0.0639_x000D_ -0.1839_x000D_ -0.0291_x000D_ -0.0295_x000D_ 0.0222	NA_x000D_ NA_x000D_ NA_x000D_ Down_x000D_ NA_x000D_ NA_x000D_ NA	2_x000D_ 1_x000D_ 1_x000D_ 2_x000D_ 1_x000D_ 2_x000D_ 1	0.2222_x000D_ NA_x000D_ NA_x000D_ NA_x000D_ NA_x000D_ NA_x000D_ NA	0.2257_x000D_ NA_x000D_ NA_x000D_ NA_x000D_ NA_x000D_ NA_x000D_ NA	0.0034_x000D_ NA_x000D_ NA_x000D_ -0.0287_x000D_ NA_x000D_ -0.0196_x000D_ NA	NA_x000D_ NA_x000D_ NA_x000D_ NA_x000D_ NA_x000D_ NA_x000D_ NA	LAMA4_exon_chr6:112430785
PRPF39	202.223	139.7	-0.53	0.0624	NC	Yes	No	6	PRPF39_exon_chr14:45578818_x000D_ PRPF39_exon_chr14:45579751_x000D_ PRPF39_exon_chr14:45581520_x000D_ PRPF39_exon_chr14:45583385_x000D_ PRPF39_exon_chr14:45584059_x000D_ PRPF39_intron_chr14:45564766	0.2446_x000D_ 0.0169_x000D_ 0.2863_x000D_ 0.0982_x000D_ 0.3476_x000D_ 0.0063	0.2227_x000D_ 0.0324_x000D_ 0.1777_x000D_ 0.1469_x000D_ 0.4064_x000D_ 0.014	-0.022_x000D_ 0.0154_x000D_ -0.1085_x000D_ 0.0486_x000D_ 0.0588_x000D_ 0.0077	NA_x000D_ NA_x000D_ Down_x000D_ NA_x000D_ NA_x000D_ NA	1_x000D_ 1_x000D_ 1_x000D_ 1_x000D_ 1_x000D_ 1	NA_x000D_ NA_x000D_ NA_x000D_ NA_x000D_ NA_x000D_ NA	NA_x000D_ NA_x000D_ NA_x000D_ NA_x000D_ NA_x000D_ NA	NA_x000D_ NA_x000D_ NA_x000D_ NA_x000D_ NA_x000D_ NA	NA_x000D_ NA_x000D_ NA_x000D_ NA_x000D_ NA_x000D_ NA	PRPF39_exon_chr14:45578818
RRP8	130.094	87.8716	-0.5569	0.1819	NC	Yes	No	3	RRP8_exon_chr11:6621495_x000D_ RRP8_exon_chr11:6622832_x000D_ RRP8_exon_chr11:6623445	0.4054_x000D_ 0.1298_x000D_ 0.4648	0.483_x000D_ 0.0287_x000D_ 0.4883	0.0777_x000D_ -0.1011_x000D_ 0.0234	NA_x000D_ Down_x000D_ NA	2_x000D_ 1_x000D_ 3	0.0864_x000D_ NA_x000D_ 0.432	0.0551_x000D_ NA_x000D_ 0.5668	-0.0313_x000D_ NA_x000D_ 0.1348	NA_x000D_ NA_x000D_ NA	RRP8_exon_chr11:6621495
GUSBP1	113.993	76.0975	-0.5875	0.1002	NC	Yes	No	3	GUSBP1_exon_chr5:21473465_x000D_ GUSBP1_exon_chr5:21585638_x000D_ GUSBP1_intron_chr5:21461975	0.8992_x000D_ 0.0374_x000D_ 0.0635	0.7825_x000D_ 0.12_x000D_ 0.0976	-0.1167_x000D_ 0.0826_x000D_ 0.0341	Down_x000D_ NA_x000D_ NA	2_x000D_ 2_x000D_ 1	NA_x000D_ 0.0297_x000D_ NA	NA_x000D_ 0.0323_x000D_ NA	-0.0829_x000D_ 0.0026_x000D_ NA	NA_x000D_ NA_x000D_ NA	GUSBP1_exon_chr5:21473465
NASP	5625.59	3674.06	-0.6146	0.0001	DOWN	Yes	Yes	7	NASP_exon_chr1:46072153_x000D_ NASP_exon_chr1:46072992_x000D_ NASP_exon_chr1:46078840_x000D_ NASP_exon_chr1:46080976_x000D_ NASP_exon_chr1:46083134_x000D_ NASP_exon_chr1:46083732_x000D_ NASP_intron_chr1:46074009	0.1843_x000D_ 0.1287_x000D_ 0.2273_x000D_ 0.021_x000D_ 0.0196_x000D_ 0.3695_x000D_ 0.0299	0.2161_x000D_ 0.171_x000D_ 0.124_x000D_ 0.0206_x000D_ 0.0167_x000D_ 0.3865_x000D_ 0.0499	0.0317_x000D_ 0.0423_x000D_ -0.1033_x000D_ -0.0004_x000D_ -0.0029_x000D_ 0.017_x000D_ 0.02	NA_x000D_ NA_x000D_ Down_x000D_ NA_x000D_ NA_x000D_ NA_x000D_ NA	1_x000D_ 6_x000D_ 1_x000D_ 1_x000D_ 1_x000D_ 2_x000D_ 2	NA_x000D_ 0.23_x000D_ NA_x000D_ NA_x000D_ NA_x000D_ 0.335_x000D_ 0.0621	NA_x000D_ 0.2929_x000D_ NA_x000D_ NA_x000D_ NA_x000D_ 0.4589_x000D_ 0.0711	NA_x000D_ 0.0629_x000D_ NA_x000D_ NA_x000D_ NA_x000D_ 0.1239_x000D_ 0.009	NA_x000D_ Lengthening_x000D_ NA_x000D_ NA_x000D_ NA_x000D_ Lengthening_x000D_ NA	NASP_exon_chr1:46072153
KIF3B	250.056	158.138	-0.6555	0.0023	DOWN	Yes	No	4	KIF3B_exon_chr20:30897515_x000D_ KIF3B_exon_chr20:30904329_x000D_ KIF3B_exon_chr20:30919025_x000D_ KIF3B_intron_chr20:30865568	0.3302_x000D_ 0.2902_x000D_ 0.3691_x000D_ 0.0105	0.328_x000D_ 0.1695_x000D_ 0.4933_x000D_ 0.0091	-0.0022_x000D_ -0.1207_x000D_ 0.1242_x000D_ -0.0014	NA_x000D_ Down_x000D_ NA_x000D_ NA	1_x000D_ 2_x000D_ 2_x000D_ 1	NA_x000D_ 0.8786_x000D_ 0.6382_x000D_ NA	NA_x000D_ 0.8401_x000D_ 0.5966_x000D_ NA	NA_x000D_ -0.0385_x000D_ -0.0416_x000D_ NA	NA_x000D_ NA_x000D_ NA_x000D_ NA	KIF3B_exon_chr20:30897515
CDK3	94.0052	59.2638	-0.6567	0.1096	NC	Yes	No	2	CDK3_exon_chr17:73996221_x000D_ CDK3_exon_chr17:74001378	0.9147_x000D_ 0.0853	0.7388_x000D_ 0.2612	-0.1759_x000D_ 0.1759	Down_x000D_ NA	1_x000D_ 1	NA_x000D_ NA	NA_x000D_ NA	NA_x000D_ NA	NA_x000D_ NA	CDK3_exon_chr17:73996221
WASHC2C	136.71	84.6132	-0.698	0.0193	DOWN	Yes	No	5	WASHC2C_exon_chr10:46245543_x000D_ WASHC2C_exon_chr10:46246929_x000D_ WASHC2C_exon_chr10:46268703_x000D_ WASHC2C_exon_chr10:46280956_x000D_ WASHC2C_exon_chr10:46287708	0.1732_x000D_ 0.2504_x000D_ 0.1732_x000D_ 0.1069_x000D_ 0.2964	0.1929_x000D_ 0.1314_x000D_ 0.2611_x000D_ 0.0998_x000D_ 0.3147	0.0197_x000D_ -0.1189_x000D_ 0.088_x000D_ -0.0071_x000D_ 0.0183	NA_x000D_ Down_x000D_ NA_x000D_ NA_x000D_ NA	1_x000D_ 1_x000D_ 1_x000D_ 1_x000D_ 1	NA_x000D_ NA_x000D_ NA_x000D_ NA_x000D_ NA	NA_x000D_ NA_x000D_ NA_x000D_ NA_x000D_ NA	NA_x000D_ NA_x000D_ NA_x000D_ NA_x000D_ NA	NA_x000D_ NA_x000D_ NA_x000D_ NA_x000D_ NA	WASHC2C_exon_chr10:46245543
KDM3A	211.873	120.576	-0.8053	0.0004	DOWN	Yes	No	3	KDM3A_exon_chr2:86707289_x000D_ KDM3A_exon_chr2:86709052_x000D_ KDM3A_exon_chr2:86719161	0.3389_x000D_ 0.1323_x000D_ 0.5288	0.1998_x000D_ 0.08_x000D_ 0.7201	-0.139_x000D_ -0.0523_x000D_ 0.1913	Down_x000D_ NA_x000D_ NA	1_x000D_ 1_x000D_ 1	NA_x000D_ NA_x000D_ NA	NA_x000D_ NA_x000D_ NA	NA_x000D_ NA_x000D_ NA	NA_x000D_ NA_x000D_ NA	KDM3A_exon_chr2:86707289
RAB11FIP3	63.649	31.7472	-0.9835	0.0521	DOWN	Yes	No	5	RAB11FIP3_exon_chr16:570725_x000D_ RAB11FIP3_intron_chr16:476720_x000D_ RAB11FIP3_intron_chr16:521389_x000D_ RAB11FIP3_intron_chr16:539000_x000D_ RAB11FIP3_intron_chr16:546859	0.5504_x000D_ 0.216_x000D_ 0.0049_x000D_ 0.0147_x000D_ 0.214	0.7667_x000D_ 0.0343_x000D_ 0.0555_x000D_ 0.0_x000D_ 0.1436	0.2163_x000D_ -0.1818_x000D_ 0.0506_x000D_ -0.0147_x000D_ -0.0704	NA_x000D_ Down_x000D_ NA_x000D_ NA_x000D_ NA	1_x000D_ 1_x000D_ 1_x000D_ 1_x000D_ 2	NA_x000D_ NA_x000D_ NA_x000D_ NA_x000D_ 0.8946	NA_x000D_ NA_x000D_ NA_x000D_ NA_x000D_ 0.9263	NA_x000D_ NA_x000D_ NA_x000D_ NA_x000D_ 0.0317	NA_x000D_ NA_x000D_ NA_x000D_ NA_x000D_ NA	RAB11FIP3_exon_chr16:570725
