# Supplementary material for: G-quadruplexes in the proximity 3′-UTR enhances alternative polyadenylation of Neogenin 1
Source: iScience. 2025 Nov 10;28(12):113952. doi: 10.1016/j.isci.2025.113952 (PMC12686709; doi:10.1016/j.isci.2025.113952)
Supplement: Table S5. APA list [file mmc5.xlsx]

## Sheet: Feuil1
Exon Names	Exon fraction Cond1	Exon fraction Cond2	Exon Fraction Change	Exon Results_x000D_ (NA = Not significant)	#PACs per Exon	PDU per Exon Cond1	PDU per Exon Cond2	delta-PDUI per Exon	DPAC Result
MIR12136_exon_chrM:7515	0.8669	0.568	-0.2989	NA	2	0.8187	0.3321	-0.4867	Shortening
ADCY5_exon_chr3:123003583	1	1	0	NA	2	NA	NA	-0.3543	Shortening
LHX1-DT_intron_chr17:35284993	0.0037	0.0628	0.0591	NA	2	0.6339	0.3773	-0.2567	Shortening
RHOBTB2_exon_chr8:22874764	1	1	0	NA	2	0.8212	0.6086	-0.2126	Shortening
TSPAN14_intron_chr10:82269227	0.0993	0.0117	-0.0876	NA	4	0.5431	0.3347	-0.2085	Shortening
WDR33_exon_chr2:128522553	0.114	0.2889	0.1749	Up	4	0.4121	0.205	-0.207	Both
CPN1_intron_chr10:101823370	1	1	0	NA	4	0.9744	0.7676	-0.2068	Shortening
TDG_exon_chr12:104373608	0.4582	0.4113	-0.0469	NA	2	0.7895	0.6018	-0.1877	Shortening
ZNF529_exon_chr19:37039224	0.7215	0.9872	0.2657	Up	2	NA	NA	-0.1868	Shortening
SOGA1_exon_chr20:35415040	1.0	0.9727	-0.0273	NA	3	0.8395	0.6552	-0.1843	Shortening
NSMCE2_exon_chr8:126379009	0.7243	0.7466	0.0223	NA	2	NA	NA	-0.184	Shortening
MIR4485_exon_chr11:10530733	1	1	0	NA	6	0.3751	0.1982	-0.1769	Both
ATF2_exon_chr2:175957995	0.2452	0.1437	-0.1014	Down	2	0.4754	0.3074	-0.168	Shortening
TDP1_intron_chr14:90430017	0.0309	0.0208	-0.0101	NA	2	0.5799	0.4154	-0.1645	Shortening
ADGRL3_intron_chr4:62679607	0.2413	0.0946	-0.1467	NA	5	0.4494	0.2857	-0.1638	Both
PPM1L_exon_chr3:160786598	0.2942	0.1318	-0.1624	NA	3	0.3811	0.2185	-0.1626	Shortening
LOC100289361_exon_chr3:142720309	1	1	0	NA	2	0.5989	0.4545	-0.1444	Shortening
SKIL_exon_chr3:170110046	0.8138	0.8809	0.0671	NA	2	0.6758	0.5477	-0.1282	Shortening
SLC6A15_exon_chr12:85255785	0.5355	0.6909	0.1553	NA	6	0.4171	0.2924	-0.1247	Shortening
SLC31A1_intron_chr9:115983958	0.032	0.0291	-0.0028	NA	5	0.834	0.7125	-0.1215	Both
CENPE_exon_chr4:104066491	0.0329	0.0156	-0.0173	NA	4	0.7838	0.663	-0.1208	Shortening
LRP8_exon_chr1:53712728	1	1	0	NA	3	0.4599	0.3393	-0.1206	Shortening
LTV1_exon_chr6:144184222	0.2354	0.1964	-0.039	NA	2	0.4378	0.3219	-0.1159	Shortening
NIN_exon_chr14:51225348	0.1697	0.1698	0.0001	NA	5	0.5938	0.4793	-0.1145	Shortening
ZNF226_exon_chr19:44679136	1	1	0	NA	5	0.5833	0.472	-0.1113	Shortening
PGP_exon_chr16:2264054	1	1	0	NA	2	0.3206	0.2096	-0.111	Shortening
CASKIN1_exon_chr16:2228647	1	1	0	NA	3	0.8991	0.7887	-0.1104	Shortening
CNPY2_exon_chr12:56708750	0.0814	0.049	-0.0323	NA	2	0.8246	0.7178	-0.1068	Shortening
TECPR1_exon_chr7:97846815	0.9358	0.925	-0.0108	NA	2	NA	NA	-0.0997	Shortening
CLSPN_exon_chr1:36202207	0.0844	0.0865	0.0021	NA	4	0.6674	0.5703	-0.097	Both
LYPD1_exon_chr2:133403853	0.9391	0.9435	0.0044	NA	3	0.423	0.3308	-0.0922	Both
AGAP2_exon_chr12:58120577	0.9722	0.9725	0.0003	NA	2	0.1794	0.0878	-0.0916	Shortening
PRPF4B_exon_chr6:4041005	0.1274	0.096	-0.0314	NA	2	0.1614	0.0719	-0.0895	Shortening
EIF4E2_exon_chr2:233445613	0.0396	0.0341	-0.0055	NA	4	0.8099	0.7204	-0.0895	Shortening
AHRR_intron_chr5:428121	0.0872	0.0721	-0.0151	NA	7	0.7101	0.6207	-0.0894	Both
ZNF276_exon_chr16:89804383	0.9216	0.9092	-0.0124	NA	5	0.8711	0.783	-0.0881	Shortening
NKAPD1_exon_chr11:111953188	0.8873	0.9073	0.0201	NA	13	0.4577	0.3704	-0.0872	Both
AUH_exon_chr9:93976707	0.7215	0.5992	-0.1224	NA	2	0.8321	0.7505	-0.0816	Shortening
FAXC_exon_chr6:99729329	1	1	0	NA	4	0.1735	0.0918	-0.0816	Both
SLC1A3_exon_chr5:36686166	0.9309	0.9223	-0.0086	NA	3	0.9602	0.8814	-0.0788	Shortening
NUP62CL_exon_chrX:106367562	1	1	0	NA	3	0.8041	0.7286	-0.0754	Both
STC2_exon_chr5:172745252	1	1	0	NA	5	0.594	0.5258	-0.0683	Both
LSM11_exon_chr5:157181861	1	1	0	NA	5	0.8958	0.828	-0.0679	Shortening
H1-3_exon_chr6:26235215	1	1	0	NA	4	0.4227	0.3574	-0.0653	Both
SDHAF4_intron_chr6:71289269	0.1935	0.2134	0.02	NA	2	0.0596	0.0021	-0.0575	Shortening
SENP1_exon_chr12:48439167	0.9181	0.9397	0.0216	NA	7	0.3799	0.3225	-0.0574	Both
LMO4_exon_chr1:87810470	1	1	0	NA	7	0.3206	0.2649	-0.0557	Both
ZNF639_exon_chr3:179051056	0.965	0.9776	0.0127	NA	7	0.1478	0.0955	-0.0523	Shortening
RPL13A_exon_chr19:49994985	1	1	0	NA	3	0.2926	0.2427	-0.0499	Both
GPCPD1_exon_chr20:5528496	0.9696	0.9568	-0.0128	NA	3	0.5897	0.5408	-0.0488	Both
SDK2_exon_chr17:71335079	0.9797	0.9866	0.0069	NA	4	0.4977	0.453	-0.0447	Both
TMEM30A_exon_chr6:75966011	1	1	0	NA	8	0.9457	0.9014	-0.0442	Both
PARGP1_exon_chr10:51361910	0.0995	0.1381	0.0386	NA	5	0.2258	0.182	-0.0438	Both
STK25_exon_chr2:242435116	1	1	0	NA	7	0.4754	0.4379	-0.0374	Both
ANKRD28_exon_chr3:15712063	0.9614	0.9854	0.024	NA	6	0.7567	0.7212	-0.0355	Both
RNF216_exon_chr7:5662810	0.6594	0.7124	0.053	NA	4	0.6551	0.6197	-0.0354	Both
CASK_exon_chrX:41379849	0.3648	0.352	-0.0129	NA	6	0.4953	0.4622	-0.0331	Both
ZPR1_exon_chr11:116649775	1	1	0	NA	7	0.0744	0.0492	-0.0253	Shortening
ANXA4_intron_chr2:69948003	0.0105	0.0764	0.0659	NA	4	0.3494	0.3291	-0.0202	Shortening
MTAP_intron_chr9:21838009	0.0767	0.0384	-0.0383	NA	7	0.2156	0.1985	-0.0171	Both
PGGT1B_exon_chr5:114548280	1	1	0	NA	7	0.3758	0.3593	-0.0166	Both
WWC2_exon_chr4:184236815	0.6795	0.6963	0.0169	NA	6	0.4282	0.4141	-0.014	Both
CCDC85C_exon_chr14:99981672	1	1	0	NA	6	0.083	0.0743	-0.0087	Lengthening
NDFIP2_exon_chr13:80126650	1	1	0	NA	9	0.4361	0.4283	-0.0077	Both
PCBD2_intron_chr5:134246156	1	1	0	NA	42	0.2838	0.2765	-0.0073	Both
FBXO21_exon_chr12:117584082	0.9097	0.9536	0.0439	NA	6	0.4761	0.474	-0.0022	Both
FGF2_exon_chr4:123813365	1	1	0	NA	6	0.2929	0.2923	-0.0007	Both
OXA1L_exon_chr14:23239401	0.0168	0.0224	0.0057	NA	4	0.074	0.0748	0.0007	Both
TLK1_exon_chr2:171850466	0.2574	0.2725	0.0151	NA	10	0.5539	0.5571	0.0032	Both
TUBE1_exon_chr6:112392773	0.3999	0.6407	0.2408	NA	4	0.7263	0.7372	0.0109	Both
TSR2_exon_chrX:54470848	1	1	0	NA	7	0.2394	0.2569	0.0175	Both
HNRNPR_exon_chr1:23637559	0.4781	0.5	0.0219	NA	7	0.0708	0.0903	0.0195	Lengthening
MTRNR2L9_exon_chr6:62284034	1	1	0	NA	2	0.0453	0.0695	0.0242	Lengthening
DST_exon_chr6:56324065	0.0912	0.1088	0.0176	NA	4	0.6592	0.6867	0.0274	Lengthening
KIAA1549_exon_chr7:138522905	0.9399	0.9447	0.0048	NA	6	0.3	0.3276	0.0277	Both
TPCN2_exon_chr11:68855342	0.9355	0.8966	-0.0388	NA	4	0.0739	0.1141	0.0402	Both
MON2_exon_chr12:62986365	0.9801	0.9806	0.0005	NA	9	0.1733	0.2183	0.045	Both
POPDC3_exon_chr6:105606626	0.8682	0.943	0.0748	NA	5	0.2755	0.3214	0.0458	Both
CCDC88A_exon_chr2:55518300	0.0787	0.0985	0.0198	NA	8	0.84	0.8889	0.0489	Both
SIX1_exon_chr14:61113295	1	1	0	NA	6	0.6469	0.7037	0.0568	Both
SEC63_exon_chr6:108193051	0.3109	0.2808	-0.0302	NA	6	0.5241	0.5847	0.0607	Both
NASP_exon_chr1:46072992	0.1287	0.171	0.0423	NA	6	0.23	0.2929	0.0629	Lengthening
ARID1A_intron_chr1:27094490	0.1141	0.096	-0.0181	NA	3	0.8177	0.8821	0.0643	Both
SLC25A17_exon_chr22:41166985	1	1	0	NA	7	0.3876	0.4524	0.0648	Lengthening
ASH1L_intron_chr1:155447676	0.0107	0.0194	0.0088	NA	5	0.6464	0.7139	0.0675	Both
DYRK3_exon_chr1:206820732	1	1	0	NA	4	0.6241	0.6942	0.0702	Lengthening
GSTCD_intron_chr4:106650656	0.0208	0.0253	0.0045	NA	3	0.7209	0.7924	0.0715	Both
ANP32E_exon_chr1:150193063	0.3976	0.4657	0.0681	NA	7	0.7465	0.8199	0.0734	Lengthening
GINM1_exon_chr6:149911862	1	1	0	NA	5	0.7316	0.8064	0.0748	Lengthening
SLC1A4_intron_chr2:65237897	0.1761	0.0538	-0.1223	NA	6	0.5168	0.5931	0.0763	Both
CDC42BPA_exon_chr1:227182100	0.2719	0.2868	0.0149	NA	6	0.6549	0.7364	0.0815	Lengthening
ZNF204P_exon_chr6:27328000	0.9279	0.9545	0.0266	NA	4	0.6369	0.722	0.085	Lengthening
TDG_exon_chr12:104380725	0.5405	0.581	0.0405	NA	3	0.169	0.2571	0.0881	Lengthening
SPTSSA_exon_chr14:34904510	1	1	0	NA	4	0.2054	0.2936	0.0881	Both
ATP23_intron_chr12:58347472	0.0433	0.0176	-0.0257	NA	3	0.4819	0.5703	0.0884	Both
ZNF449_exon_chrX:134494117	1	1	0	NA	2	NA	NA	0.0898	Lengthening
TIPRL_intron_chr1:168148419	0.0137	0.0042	-0.0096	NA	4	0.4754	0.5688	0.0934	Lengthening
UBA2_exon_chr19:34959944	1	1	0	NA	4	0.7667	0.861	0.0943	Lengthening
OAZ1_exon_chr19:2272970	1	1	0	NA	2	0.2994	0.3939	0.0945	Lengthening
SMIM7_exon_chr19:16758072	1	1	0	NA	4	0.763	0.8588	0.0958	Both
VIM_exon_chr10:17279228	1	1	0	NA	3	0.3556	0.4541	0.0985	Lengthening
KAT14_exon_chr20:18122851	0.6871	0.6036	-0.0835	NA	3	0.5775	0.6768	0.0993	Lengthening
FAM136A_exon_chr2:70524609	1	1	0	NA	3	0.4054	0.5049	0.0996	Both
PCYOX1L_exon_chr5:148747555	1	1	0	NA	3	0.6623	0.7628	0.1005	Lengthening
MOXD1_exon_chr6:132618456	0.8223	0.8495	0.0271	NA	3	0.7883	0.8896	0.1013	Lengthening
PRMT2_intron_chr21:48069651	0.2706	0.2476	-0.023	NA	3	0.123	0.2245	0.1015	Lengthening
WDR43_exon_chr2:29169465	0.3444	0.3751	0.0307	NA	3	0.6686	0.7701	0.1015	Lengthening
SRSF12_exon_chr6:89808666	1	1	0	NA	4	0.3768	0.479	0.1023	Lengthening
DHX36_exon_chr3:154033069	0.3829	0.3493	-0.0336	NA	2	0.8023	0.907	0.1047	Lengthening
ZMYM4_intron_chr1:35791006	0.8837	0.8539	-0.0298	NA	7	0.5871	0.6919	0.1048	Lengthening
RSRC2_exon_chr12:123006846	0.1123	0.1114	-0.0009	NA	2	0.8568	0.9622	0.1054	Lengthening
EXOG_exon_chr3:38565391	1	1	0	NA	3	0.6707	0.7766	0.1058	Lengthening
KIF15_exon_chr3:44894164	0.2287	0.2723	0.0435	NA	2	0.5642	0.6701	0.1059	Lengthening
TCEAL1_exon_chrX:102884812	1	1	0	NA	2	0.3226	0.4299	0.1073	Lengthening
TMEM43_exon_chr3:14183092	1	1	0	NA	4	0.3854	0.4927	0.1073	Lengthening
METTL2A_intron_chr17:60525127	0.0225	0.0285	0.006	NA	6	0.2414	0.3488	0.1075	Both
TMEM170A_exon_chr16:75481586	1	1	0	NA	6	0.6552	0.7631	0.1079	Both
PRPF4B_exon_chr6:4060646	0.217	0.2321	0.0151	NA	6	0.4161	0.5241	0.108	Both
MYO19_exon_chr17:34852250	0.5009	0.6147	0.1138	NA	2	0.491	0.5991	0.1081	Lengthening
ZNF281_exon_chr1:200378851	1	1	0	NA	7	0.5295	0.6384	0.1089	Lengthening
WDR35_exon_chr2:20113469	0.958	0.9601	0.0021	NA	2	0.7973	0.9074	0.11	Lengthening
CLINT1_exon_chr5:157215000	0.4654	0.6079	0.1425	NA	6	0.8322	0.9434	0.1112	Lengthening
MPC1_exon_chr6:166778941	1	1	0	NA	2	0.728	0.84	0.1121	Lengthening
ZNF362_exon_chr1:33764530	1	1	0	NA	4	0.5441	0.6562	0.1121	Lengthening
HSP90AB1_exon_chr6:44219735	0.0175	0.01	-0.0075	NA	2	0.624	0.7381	0.1141	Lengthening
KHDRBS3_exon_chr8:136659235	0.5523	0.7528	0.2005	Up	2	0.5907	0.7054	0.1147	Lengthening
GSK3B_exon_chr3:119545702	1	1	0	NA	6	0.3111	0.4258	0.1147	Lengthening
BARHL2_exon_chr1:91178181	1	1	0	NA	3	0.7806	0.8955	0.1149	Lengthening
MTRNR2L10_exon_chrX:55208875	1	1	0	NA	4	0.8171	0.9326	0.1156	Lengthening
SLC7A11_exon_chr4:139093171	0.8521	0.8526	0.0005	NA	5	0.7577	0.8747	0.1169	Lengthening
PWP1_exon_chr12:108082224	0.3177	0.2316	-0.0861	NA	2	0.6568	0.774	0.1172	Lengthening
MTRNR2L3_exon_chr20:55934554	1	1	0	NA	3	0.5102	0.6277	0.1176	Lengthening
VEGFA_exon_chr6:43752277	0.9145	0.8873	-0.0272	NA	4	0.6027	0.7219	0.1192	Lengthening
TSPAN5_exon_chr4:99393738	1	1	0	NA	2	0.8223	0.9432	0.1209	Lengthening
PECR_exon_chr2:216904083	1	1	0	NA	3	0.5348	0.6564	0.1216	Lengthening
NASP_exon_chr1:46083732	0.3695	0.3865	0.017	NA	2	0.335	0.4589	0.1239	Lengthening
AIDA_exon_chr1:222843331	0.9199	0.9659	0.046	NA	6	0.5421	0.6673	0.1252	Both
MINDY3_exon_chr10:15821140	0.8379	0.8671	0.0292	NA	3	0.6377	0.7631	0.1254	Lengthening
ACSL3_intron_chr2:223787549	0.2159	0.2084	-0.0075	NA	4	0.3695	0.4956	0.1262	Lengthening
METTL2B_intron_chr7:128120750	0.0143	0.0054	-0.0089	NA	6	0.1859	0.3128	0.1269	Both
TASOR_exon_chr3:56657871	0.6655	0.7673	0.1018	NA	5	0.6661	0.7958	0.1297	Lengthening
OSBPL6_intron_chr2:179247234	0.0588	0.0172	-0.0416	NA	4	0.2514	0.3817	0.1303	Lengthening
ZFAND3_intron_chr6:37897775	0.0961	0.0443	-0.0518	NA	5	0.5744	0.7051	0.1306	Lengthening
THAP5_exon_chr7:108205549	1	1	0	NA	3	0.6328	0.7652	0.1324	Both
DUXAP10_exon_chr14:19921470	0.0422	0.0105	-0.0317	NA	5	0.2053	0.3389	0.1337	Lengthening
CHAMP1_intron_chr13:115086707	0.1542	0.2723	0.1181	NA	3	0.2248	0.3617	0.137	Lengthening
CCP110_exon_chr16:19547261	0.2331	0.1685	-0.0647	NA	3	0.6152	0.753	0.1378	Lengthening
CGRRF1_exon_chr14:55004780	1	1	0	NA	3	0.4595	0.5987	0.1392	Lengthening
SFPQ_exon_chr1:35653691	0.035	0.0282	-0.0068	NA	2	0.5669	0.7066	0.1397	Lengthening
SNX2_exon_chr5:122163073	0.144	0.1474	0.0034	NA	2	0.5386	0.6791	0.1405	Lengthening
PREPL_exon_chr2:44573529	0.1046	0.1455	0.0409	NA	2	0.5339	0.6808	0.1468	Lengthening
PRR13_exon_chr12:53839798	0.8613	0.8363	-0.025	NA	4	0.4244	0.5714	0.147	Lengthening
HSPA4_intron_chr5:132422550	0.0567	0.0521	-0.0046	NA	6	0.3306	0.4776	0.147	Lengthening
TEAD2_exon_chr19:49844694	1	1	0	NA	2	0.5386	0.6861	0.1475	Lengthening
FOXO3_intron_chr6:108883032	0.0349	0.0396	0.0047	NA	6	0.7794	0.9281	0.1487	Lengthening
SFT2D1_exon_chr6:166733744	0.8436	0.8598	0.0162	NA	3	0.3775	0.5266	0.1491	Lengthening
PFDN2_exon_chr1:161070649	0.9874	0.9951	0.0077	NA	3	0.6223	0.7737	0.1515	Lengthening
MTRNR2L1_exon_chr17:22022436	1	1	0	NA	9	0.1181	0.2764	0.1583	Both
PTMA_exon_chr2:232577152	0.0478	0.0	-0.0478	NA	2	0.2892	0.4497	0.1604	Lengthening
RCAN3_exon_chr1:24861582	0.8401	0.9335	0.0934	NA	6	0.6707	0.8315	0.1607	Lengthening
VPS54_exon_chr2:64120669	0.8074	0.8238	0.0164	NA	4	0.6029	0.7639	0.161	Lengthening
ABCF1_exon_chr6:30545185	0.0378	0.0223	-0.0154	NA	2	0.2974	0.4592	0.1618	Lengthening
TLCD5_exon_chr11:120200685	1	1	0	NA	2	0.4004	0.5723	0.1719	Lengthening
RCHY1_exon_chr4:76407876	1	1	0	NA	6	0.2178	0.3902	0.1724	Both
SPCS2_exon_chr11:74687901	1	1	0	NA	3	0.4469	0.6236	0.1767	Lengthening
LGR4_exon_chr11:27390690	1	1	0	NA	5	0.6966	0.8763	0.1798	Lengthening
GJC1_exon_chr17:42883205	1	1	0	NA	7	0.4643	0.6446	0.1803	Lengthening
NEO1_exon_chr15:73594953	1	1	0	NA	4	0.3659	0.548	0.1821	Lengthening
APOOL_exon_chrX:84342595	1	1	0	NA	3	0.7162	0.9009	0.1847	Lengthening
JPT1_intron_chr17:73142756	0.0445	0.0423	-0.0022	NA	3	0.7032	0.8923	0.1891	Both
ZNF646_exon_chr16:31094291	1.0	0.9804	-0.0196	NA	2	0.3776	0.586	0.2084	Lengthening
MYRIP_intron_chr3:40293490	1	1	0	NA	2	0.4847	0.701	0.2163	Lengthening
DDTL_exon_chr22:24313474	0.3566	0.3957	0.0391	NA	2	0.4642	0.7123	0.2481	Lengthening
HES7_exon_chr17:8025355	1	1	0	NA	2	0.6846	0.9396	0.2549	Lengthening
LANCL2_intron_chr7:55433922	0.0968	0.0677	-0.0291	NA	2	0.1427	0.4172	0.2744	Lengthening
NSUN6_intron_chr10:18874877	0.2175	0.3965	0.1789	NA	6	NA	NA	0.3203	Both
ARL4C_exon_chr2:235405725	1	1	0	NA	5	0.5526	0.8751	0.3226	Lengthening
OTUD7A_intron_chr15:32162709	0.5194	0.4072	-0.1123	NA	4	0.3756	0.7066	0.3309	Lengthening
AKAP6_exon_chr14:33299053	0.1158	0.0158	-0.0999	NA	3	0.4037	0.7988	0.3951	Lengthening
ZNF736_intron_chr7:63797990	0.2471	0.187	-0.0601	NA	4	NA	NA	0.4404	Lengthening
CRB1_intron_chr1:197170718	1	1	0	NA	2	NA	NA	0.4488	Lengthening
